# Supplementary material for: Mesenchymal stem cells of Systemic Sclerosis patients, derived from different sources, show a profibrotic microRNA profiling
Source: Sci Rep. 2019 May 9;9:7144. doi: 10.1038/s41598-019-43638-0 (PMC6509164; doi:10.1038/s41598-019-43638-0)
Supplement: Supplementary file 1 — Supplementary S1 [file 41598_2019_43638_MOESM1_ESM.xls]

## Sheet: BM-MSC set A
Supplementary S1. Excel spreadsheets containing miRNA qRT-PCR data
Excel spreadsheets containing miRNA qRT-PCR data (miRNA array set A+B) obtained from BM-MSC and A-MSC comparisons, as automatically exported by Expression Suite software.
# Barcode:
# Created By:	GUEST
# Default CRT Analysis Start Cycle:	1.0
# Efficiency:	[hsa-miR-548b-001541 = 100.0% hsa-miR-519c-001163 = 100.0% hsa-miR-296-3p-002101 = 100.0% hsa-miR-106b-000442 = 100.0% hsa-miR-193a-5p-002281 = 100.0% mmu-miR-96-000186 = 100.0% hsa-miR-146b-001097 = 100.0% hsa-miR-362-001273 = 100.0% hsa-miR-672-002327 = 100.0% hsa-miR-142-5p-002248 = 100.0% mmu-miR-153-001191 = 100.0% hsa-miR-214-002306 = 100.0% hsa-miR-107-000443 = 100.0% hsa-miR-30c-000419 = …
# Instrument Type in the Study:	ViiA™ 7 Real-Time PCR System
# Last Modified Date/Time:	09-10-2018 10:43:29 CEST
# Max CT:	40.0
# Normalization Method:	Endogenous Control = [U6 snRNA-001973]
# Number of Experiments in Study:	6
# RQ Min/Max Calculation:	Confidence Level = 95.0%
# Reference Biological Group:	HC-BM-MSC (here indicated as MSC-HC)
# Study Comments:
# Study Description:
# Study Name:	SSC-BM-MSC vs HC-BM-MSC set A
Biological Group Name	Sample Name	Target Name	Amp Score	Cq Conf	Cт	Cт Mean	Adjusted Cт Mean	ΔCт Mean	ΔCт SE	RQ	RQ Min	RQ Max	P-Value
MSC-HC	MSC-HC-III	RNU44-001094	1.184	0.962	22.094	22.664	22.664	5.158	0.33	1	0.373	2.678	1
MSC-SSC	MSC-SSC-I	RNU44-001094	1.108	0.983	23.884	23.95	23.95	5.55	0.495	0.762	0.174	3.334	0.65
MSC-HC	MSC-HC_I	RNU44-001094	1.155	0.934	22.907	22.664	22.664	5.158	0.33	1	0.373	2.678	1
MSC-SSC	MSC-SSC-II	RNU44-001094	1.153	0.958	23.889	23.95	23.95	5.55	0.495	0.762	0.174	3.334	0.65
MSC-HC	MSC-HC-II	RNU44-001094	1.148	0.98	22.991	22.664	22.664	5.158	0.33	1	0.373	2.678	1
MSC-SSC	MSC-SSC-III	RNU44-001094	1.129	0.965	24.078	23.95	23.95	5.55	0.495	0.762	0.174	3.334	0.65
MSC-HC	MSC-HC-III	RNU48-001006	1.257	0.794	21.031	21.181	21.181	3.675	0.219	1	0.52	1.922	1
MSC-SSC	MSC-SSC-III	RNU48-001006	1.206	0.846	22.041	22.058	22.058	3.658	0.41	1.012	0.298	3.433	0.843
MSC-HC	MSC-HC-II	RNU48-001006	1.228	0.841	21.356	21.181	21.181	3.675	0.219	1	0.52	1.922	1
MSC-SSC	MSC-SSC-II	RNU48-001006	1.209	0.83	21.984	22.058	22.058	3.658	0.41	1.012	0.298	3.433	0.843
MSC-HC	MSC-HC_I	RNU48-001006	1.241	0.853	21.156	21.181	21.181	3.675	0.219	1	0.52	1.922	1
MSC-SSC	MSC-SSC-I	RNU48-001006	1.192	0.907	22.148	22.058	22.058	3.658	0.41	1.012	0.298	3.433	0.843
MSC-HC	MSC-HC-II	U6 snRNA-001973	1.162	0.811	17.202	17.506	17.506
MSC-HC	MSC-HC-II	U6 snRNA-001973	1.181	0.812	17.348	17.506	17.506
MSC-HC	MSC-HC-II	U6 snRNA-001973	1.17	0.862	17.417	17.506	17.506
MSC-HC	MSC-HC-II	U6 snRNA-001973	1.175	0.777	17.037	17.506	17.506
MSC-SSC	MSC-SSC-II	U6 snRNA-001973	1.167	0.847	17.868	18.4	18.4
MSC-SSC	MSC-SSC-II	U6 snRNA-001973	1.171	0.884	18.004	18.4	18.4
MSC-SSC	MSC-SSC-II	U6 snRNA-001973	1.16	0.918	18.16	18.4	18.4
MSC-SSC	MSC-SSC-II	U6 snRNA-001973	1.165	0.927	18.379	18.4	18.4
MSC-SSC	MSC-SSC-I	U6 snRNA-001973	1.111	0.797	18.983	18.4	18.4
MSC-SSC	MSC-SSC-I	U6 snRNA-001973	1.112	0.714	19.47	18.4	18.4
MSC-SSC	MSC-SSC-I	U6 snRNA-001973	1.106	0.786	19.448	18.4	18.4
MSC-SSC	MSC-SSC-I	U6 snRNA-001973	1.105	0.802	19.237	18.4	18.4
MSC-HC	MSC-HC_I	U6 snRNA-001973	1.169	0.76	17.158	17.506	17.506
MSC-HC	MSC-HC_I	U6 snRNA-001973	1.177	0.806	17.905	17.506	17.506
MSC-HC	MSC-HC_I	U6 snRNA-001973	1.165	0.834	17.943	17.506	17.506
MSC-HC	MSC-HC_I	U6 snRNA-001973	1.172	0.797	18.071	17.506	17.506
MSC-SSC	MSC-SSC-III	U6 snRNA-001973	1.152	0.772	17.445	18.4	18.4
MSC-SSC	MSC-SSC-III	U6 snRNA-001973	1.16	0.875	18.067	18.4	18.4
MSC-SSC	MSC-SSC-III	U6 snRNA-001973	1.157	0.851	17.758	18.4	18.4
MSC-SSC	MSC-SSC-III	U6 snRNA-001973	1.167	0.863	17.984	18.4	18.4
MSC-HC	MSC-HC-III	U6 snRNA-001973	1.211	0.775	17.233	17.506	17.506
MSC-HC	MSC-HC-III	U6 snRNA-001973	1.207	0.787	17.206	17.506	17.506
MSC-HC	MSC-HC-III	U6 snRNA-001973	1.192	0.793	18.099	17.506	17.506
MSC-HC	MSC-HC-III	U6 snRNA-001973	1.188	0.886	17.453	17.506	17.506
MSC-SSC	MSC-SSC-I	ath-miR159a-000338	Undetermined	Undetermined	Undetermined
MSC-HC	MSC-HC_I	ath-miR159a-000338	Undetermined	Undetermined	Undetermined					1
MSC-HC	MSC-HC-III	ath-miR159a-000338	0.581	0	Undetermined					1
MSC-SSC	MSC-SSC-III	ath-miR159a-000338	Undetermined	Undetermined	Undetermined
MSC-HC	MSC-HC-II	ath-miR159a-000338	Undetermined	Undetermined	Undetermined					1
MSC-SSC	MSC-SSC-II	ath-miR159a-000338	0.59	0	Undetermined
MSC-SSC	MSC-SSC-I	hsa-let-7a-000377	1.172	0.979	25.167	24.832	24.832	6.432	0.325	1.502	0.57	3.959	0.244
MSC-HC	MSC-HC-II	hsa-let-7a-000377	1.116	0.984	24.221	24.524	24.524	7.018	0.217	1	0.524	1.908	1
MSC-SSC	MSC-SSC-III	hsa-let-7a-000377	1.13	0.983	24.821	24.832	24.832	6.432	0.325	1.502	0.57	3.959	0.244
MSC-HC	MSC-HC-III	hsa-let-7a-000377	1.146	0.976	24.913	24.524	24.524	7.018	0.217	1	0.524	1.908	1
MSC-HC	MSC-HC_I	hsa-let-7a-000377	1.168	0.975	24.439	24.524	24.524	7.018	0.217	1	0.524	1.908	1
MSC-SSC	MSC-SSC-II	hsa-let-7a-000377	1.133	0.951	24.507	24.832	24.832	6.432	0.325	1.502	0.57	3.959	0.244
MSC-HC	MSC-HC-II	hsa-let-7b-002619	1.048	0.939	24.509	24.353	24.353	6.847	0.206	1	0.541	1.85	1
MSC-SSC	MSC-SSC-II	hsa-let-7b-002619	1.064	0.91	24.114	24.319	24.319	5.919	0.338	1.903	0.694	5.219	0.169
MSC-HC	MSC-HC-III	hsa-let-7b-002619	1.138	0.87	24.165	24.353	24.353	6.847	0.206	1	0.541	1.85	1
MSC-HC	MSC-HC_I	hsa-let-7b-002619	1.079	0.918	24.384	24.353	24.353	6.847	0.206	1	0.541	1.85	1
MSC-SSC	MSC-SSC-I	hsa-let-7b-002619	1.098	0.951	24.576	24.319	24.319	5.919	0.338	1.903	0.694	5.219	0.169
MSC-SSC	MSC-SSC-III	hsa-let-7b-002619	1.029	0.915	24.266	24.319	24.319	5.919	0.338	1.903	0.694	5.219	0.169
MSC-HC	MSC-HC_I	hsa-let-7c-000379	1.269	0.968	29.852	29.606	29.606	12.1	0.173	1	0.597	1.675	1
MSC-HC	MSC-HC-II	hsa-let-7c-000379	1.235	0.976	29.658	29.606	29.606	12.1	0.173	1	0.597	1.675	1
MSC-SSC	MSC-SSC-II	hsa-let-7c-000379	1.24	0.98	29.776	30.125	30.125	11.725	0.064	1.297	1.072	1.569	0.125
MSC-SSC	MSC-SSC-III	hsa-let-7c-000379	1.221	0.987	29.665	30.125	30.125	11.725	0.064	1.297	1.072	1.569	0.125
MSC-HC	MSC-HC-III	hsa-let-7c-000379	1.269	0.982	29.307	29.606	29.606	12.1	0.173	1	0.597	1.675	1
MSC-SSC	MSC-SSC-I	hsa-let-7c-000379	1.206	0.979	30.933	30.125	30.125	11.725	0.064	1.297	1.072	1.569	0.125
MSC-SSC	MSC-SSC-II	hsa-let-7d-002283	1.289	0.99	28.936	29.228	29.228	10.828	0.355	1.049	0.364	3.027	0.819
MSC-SSC	MSC-SSC-III	hsa-let-7d-002283	1.264	0.974	29.254	29.228	29.228	10.828	0.355	1.049	0.364	3.027	0.819
MSC-HC	MSC-HC-III	hsa-let-7d-002283	1.329	0.976	28.142	28.402	28.402	10.897	0.275	1	0.441	2.27	1
MSC-HC	MSC-HC_I	hsa-let-7d-002283	1.309	0.99	28.369	28.402	28.402	10.897	0.275	1	0.441	2.27	1
MSC-HC	MSC-HC-II	hsa-let-7d-002283	1.291	0.989	28.696	28.402	28.402	10.897	0.275	1	0.441	2.27	1
MSC-SSC	MSC-SSC-I	hsa-let-7d-002283	1.273	0.963	29.494	29.228	29.228	10.828	0.355	1.049	0.364	3.027	0.819
MSC-HC	MSC-HC-III	hsa-let-7e-002406	1.315	0.988	23.505	23.702	23.702	6.196	0.198	1	0.555	1.802	1
MSC-SSC	MSC-SSC-III	hsa-let-7e-002406	1.261	0.985	24.136	24.199	24.199	5.799	0.289	1.317	0.556	3.119	0.32
MSC-SSC	MSC-SSC-II	hsa-let-7e-002406	1.295	0.99	23.852	24.199	24.199	5.799	0.289	1.317	0.556	3.119	0.32
MSC-HC	MSC-HC_I	hsa-let-7e-002406	1.316	0.982	23.759	23.702	23.702	6.196	0.198	1	0.555	1.802	1
MSC-SSC	MSC-SSC-I	hsa-let-7e-002406	1.287	0.983	24.609	24.199	24.199	5.799	0.289	1.317	0.556	3.119	0.32
MSC-HC	MSC-HC-II	hsa-let-7e-002406	1.276	0.973	23.842	23.702	23.702	6.196	0.198	1	0.555	1.802	1
MSC-SSC	MSC-SSC-II	hsa-let-7f-000382	1.09	0.985	27.968	28.416	28.416	10.016	0.116	1.393	0.986	1.969	0.185
MSC-SSC	MSC-SSC-III	hsa-let-7f-000382	1.07	0.961	28.057	28.416	28.416	10.016	0.116	1.393	0.986	1.969	0.185
MSC-HC	MSC-HC_I	hsa-let-7f-000382	1.091	0.897	28.584	28	28	10.494	0.251	1	0.473	2.115	1
MSC-HC	MSC-HC-III	hsa-let-7f-000382	1.11	0.978	27.496	28	28	10.494	0.251	1	0.473	2.115	1
MSC-SSC	MSC-SSC-I	hsa-let-7f-000382	1.036	0.975	29.223	28.416	28.416	10.016	0.116	1.393	0.986	1.969	0.185
MSC-HC	MSC-HC-II	hsa-let-7f-000382	1.075	0.944	27.92	28	28	10.494	0.251	1	0.473	2.115	1
MSC-SSC	MSC-SSC-III	hsa-let-7g-002282	1.2	0.978	26.764	26.767	26.767	8.367	0.303	0.677	0.274	1.672	0.183
MSC-SSC	MSC-SSC-I	hsa-let-7g-002282	1.273	0.971	27.214	26.767	26.767	8.367	0.303	0.677	0.274	1.672	0.183
MSC-HC	MSC-HC-II	hsa-let-7g-002282	1.247	0.976	25.452	25.309	25.309	7.804	0.21	1	0.535	1.869	1
MSC-HC	MSC-HC-III	hsa-let-7g-002282	1.287	0.989	25.217	25.309	25.309	7.804	0.21	1	0.535	1.869	1
MSC-SSC	MSC-SSC-II	hsa-let-7g-002282	1.236	0.978	26.324	26.767	26.767	8.367	0.303	0.677	0.274	1.672	0.183
MSC-HC	MSC-HC_I	hsa-let-7g-002282	1.299	0.982	25.259	25.309	25.309	7.804	0.21	1	0.535	1.869	1
MSC-SSC	MSC-SSC-III	hsa-miR-1-002222	0.946	0.926	35.317	35.582	35.582	17.182	0.34	0.157	0.057	0.433
MSC-SSC	MSC-SSC-I	hsa-miR-1-002222	0.831	0.877	36.824	35.582	35.582	17.182	0.34	0.157	0.057	0.433
MSC-SSC	MSC-SSC-II	hsa-miR-1-002222	0.891	0.811	34.606	35.582	35.582	17.182	0.34	0.157	0.057	0.433
MSC-HC	MSC-HC_I	hsa-miR-1-002222	Undetermined	Undetermined	Undetermined	32.01	32.01	14.512		1
MSC-HC	MSC-HC-III	hsa-miR-1-002222	1.153	0.957	32.01	32.01	32.01	14.512		1
MSC-HC	MSC-HC-II	hsa-miR-1-002222	Undetermined	Undetermined	Undetermined	32.01	32.01	14.512		1
MSC-SSC	MSC-SSC-II	hsa-miR-100-000437	1.199	0.971	22.07	22.238	22.238	3.837	0.508	1.046	0.23	4.76	0.769
MSC-HC	MSC-HC-III	hsa-miR-100-000437	1.229	0.985	21.446	21.408	21.408	3.902	0.268	1	0.45	2.223	1
MSC-HC	MSC-HC-II	hsa-miR-100-000437	1.207	0.983	21.593	21.408	21.408	3.902	0.268	1	0.45	2.223	1
MSC-SSC	MSC-SSC-I	hsa-miR-100-000437	1.193	0.974	22.184	22.238	22.238	3.837	0.508	1.046	0.23	4.76	0.769
MSC-HC	MSC-HC_I	hsa-miR-100-000437	1.224	0.98	21.187	21.408	21.408	3.902	0.268	1	0.45	2.223	1
MSC-SSC	MSC-SSC-III	hsa-miR-100-000437	1.175	0.974	22.458	22.238	22.238	3.837	0.508	1.046	0.23	4.76	0.769
MSC-HC	MSC-HC_I	hsa-miR-101-002253	1.334	0.979	31.229	31.932	31.932	14.426	0.484	1	0.236	4.231	1
MSC-SSC	MSC-SSC-I	hsa-miR-101-002253	1.307	0.98	33.694	33.193	33.193	14.793	0.22	0.776	0.403	1.493	0.508
MSC-SSC	MSC-SSC-III	hsa-miR-101-002253	1.302	0.965	32.984	33.193	33.193	14.793	0.22	0.776	0.403	1.493	0.508
MSC-HC	MSC-HC-II	hsa-miR-101-002253	1.292	0.98	32.196	31.932	31.932	14.426	0.484	1	0.236	4.231	1
MSC-SSC	MSC-SSC-II	hsa-miR-101-002253	1.307	0.959	32.901	33.193	33.193	14.793	0.22	0.776	0.403	1.493	0.508
MSC-HC	MSC-HC-III	hsa-miR-101-002253	1.287	0.976	32.372	31.932	31.932	14.426	0.484	1	0.236	4.231	1
MSC-SSC	MSC-SSC-III	hsa-miR-103-000439	1.171	0.972	27.967	28.184	28.184	9.784	0.392	0.999	0.31	3.22	0.826
MSC-HC	MSC-HC_I	hsa-miR-103-000439	1.193	0.947	27.512	27.289	27.289	9.783	0.038	1	0.892	1.12	1
MSC-HC	MSC-HC-II	hsa-miR-103-000439	1.166	0.975	27.11	27.289	27.289	9.783	0.038	1	0.892	1.12	1
MSC-SSC	MSC-SSC-II	hsa-miR-103-000439	1.174	0.951	28.302	28.184	28.184	9.784	0.392	0.999	0.31	3.22	0.826
MSC-SSC	MSC-SSC-I	hsa-miR-103-000439	1.195	0.981	28.284	28.184	28.184	9.784	0.392	0.999	0.31	3.22	0.826
MSC-HC	MSC-HC-III	hsa-miR-103-000439	1.196	0.965	27.244	27.289	27.289	9.783	0.038	1	0.892	1.12	1
MSC-HC	MSC-HC_I	hsa-miR-105-002167	0	0	Undetermined					1
MSC-HC	MSC-HC-II	hsa-miR-105-002167	Undetermined	Undetermined	Undetermined					1
MSC-SSC	MSC-SSC-I	hsa-miR-105-002167	Undetermined	Undetermined	Undetermined
MSC-SSC	MSC-SSC-III	hsa-miR-105-002167	0	0	Undetermined
MSC-SSC	MSC-SSC-II	hsa-miR-105-002167	0	0	Undetermined
MSC-HC	MSC-HC-III	hsa-miR-105-002167	Undetermined	Undetermined	Undetermined					1
MSC-HC	MSC-HC-III	hsa-miR-106a-002169	1.37	0.975	24.771	24.753	24.753	7.247	0.187	1	0.572	1.747	1
MSC-SSC	MSC-SSC-I	hsa-miR-106a-002169	1.362	0.985	25.039	24.981	24.981	6.581	0.416	1.587	0.459	5.487	0.316
MSC-SSC	MSC-SSC-II	hsa-miR-106a-002169	1.352	0.974	25.016	24.981	24.981	6.581	0.416	1.587	0.459	5.487	0.316
MSC-HC	MSC-HC-II	hsa-miR-106a-002169	1.356	0.987	24.808	24.753	24.753	7.247	0.187	1	0.572	1.747	1
MSC-HC	MSC-HC_I	hsa-miR-106a-002169	1.395	0.986	24.68	24.753	24.753	7.247	0.187	1	0.572	1.747	1
MSC-SSC	MSC-SSC-III	hsa-miR-106a-002169	1.344	0.984	24.889	24.981	24.981	6.581	0.416	1.587	0.459	5.487	0.316
MSC-HC	MSC-HC-III	hsa-miR-106b-000442	1.344	0.985	27.376	27.48	27.48	9.974	0.266	1	0.453	2.208	1
MSC-HC	MSC-HC-II	hsa-miR-106b-000442	1.295	0.969	27.725	27.48	27.48	9.974	0.266	1	0.453	2.208	1
MSC-SSC	MSC-SSC-II	hsa-miR-106b-000442	1.302	0.961	29.029	28.917	28.917	10.517	0.512	0.686	0.149	3.163	0.529
MSC-HC	MSC-HC_I	hsa-miR-106b-000442	1.333	0.989	27.338	27.48	27.48	9.974	0.266	1	0.453	2.208	1
MSC-SSC	MSC-SSC-I	hsa-miR-106b-000442	1.319	0.977	28.783	28.917	28.917	10.517	0.512	0.686	0.149	3.163	0.529
MSC-SSC	MSC-SSC-III	hsa-miR-106b-000442	1.296	0.978	28.939	28.917	28.917	10.517	0.512	0.686	0.149	3.163	0.529
MSC-SSC	MSC-SSC-I	hsa-miR-107-000443	1.034	0.968	31.991	33.822	33.822	15.129	2.422	0.959	0	1,759,336,704.000	0.823
MSC-HC	MSC-HC_I	hsa-miR-107-000443	0.957	0.93	31.494	32.573	32.573	15.068	1.504	1	0.011	88.622	1
MSC-HC	MSC-HC-III	hsa-miR-107-000443	1.067	0.96	30.907	32.573	32.573	15.068	1.504	1	0.011	88.622	1
MSC-SSC	MSC-SSC-II	hsa-miR-107-000443	0.818	0.664	35.653	33.822	33.822	15.129	2.422	0.959	0	1,759,336,704.000	0.823
MSC-SSC	MSC-SSC-III	hsa-miR-107-000443	0	0	Undetermined	33.822	33.822	15.129	2.422	0.959	0	1,759,336,704.000	0.823
MSC-HC	MSC-HC-II	hsa-miR-107-000443	0.779	0.631	35.32	32.573	32.573	15.068	1.504	1	0.011	88.622	1
MSC-SSC	MSC-SSC-III	hsa-miR-10a-000387	1.081	0.935	27.374	27.182	27.182	8.781	0.399	1.032	0.314	3.392	0.851
MSC-SSC	MSC-SSC-I	hsa-miR-10a-000387	1.136	0.966	27.827	27.182	27.182	8.781	0.399	1.032	0.314	3.392	0.851
MSC-HC	MSC-HC-III	hsa-miR-10a-000387	1.125	0.989	25.979	26.333	26.333	8.827	0.299	1	0.41	2.439	1
MSC-HC	MSC-HC_I	hsa-miR-10a-000387	1.128	0.992	26.345	26.333	26.333	8.827	0.299	1	0.41	2.439	1
MSC-HC	MSC-HC-II	hsa-miR-10a-000387	1.08	0.971	26.673	26.333	26.333	8.827	0.299	1	0.41	2.439	1
MSC-SSC	MSC-SSC-II	hsa-miR-10a-000387	1.081	0.953	26.344	27.182	27.182	8.781	0.399	1.032	0.314	3.392	0.851
MSC-SSC	MSC-SSC-I	hsa-miR-10b-002218	1.149	0.972	29.921	30.466	30.466	12.066	0.715	0.952	0.113	8.015	0.803
MSC-HC	MSC-HC_I	hsa-miR-10b-002218	1.175	0.963	29.207	29.5	29.5	11.994	0.309	1	0.398	2.511	1
MSC-SSC	MSC-SSC-III	hsa-miR-10b-002218	1.138	0.953	30.605	30.466	30.466	12.066	0.715	0.952	0.113	8.015	0.803
MSC-SSC	MSC-SSC-II	hsa-miR-10b-002218	1.145	0.942	30.872	30.466	30.466	12.066	0.715	0.952	0.113	8.015	0.803
MSC-HC	MSC-HC-III	hsa-miR-10b-002218	1.193	0.974	29.539	29.5	29.5	11.994	0.309	1	0.398	2.511	1
MSC-HC	MSC-HC-II	hsa-miR-10b-002218	1.17	0.964	29.755	29.5	29.5	11.994	0.309	1	0.398	2.511	1
MSC-HC	MSC-HC_I	hsa-miR-122-002245	0	0	Undetermined					1
MSC-SSC	MSC-SSC-I	hsa-miR-122-002245	0	0	Undetermined
MSC-HC	MSC-HC-II	hsa-miR-122-002245	Undetermined	Undetermined	Undetermined					1
MSC-HC	MSC-HC-III	hsa-miR-122-002245	Undetermined	Undetermined	Undetermined					1
MSC-SSC	MSC-SSC-II	hsa-miR-122-002245	0	0	Undetermined
MSC-SSC	MSC-SSC-III	hsa-miR-122-002245	0	0	Undetermined
MSC-HC	MSC-HC-II	hsa-miR-125a-3p-002199	1.195	0.97	32.329	32.92	32.92	15.414	0.179	1	0.587	1.704	1
MSC-HC	MSC-HC_I	hsa-miR-125a-3p-002199	1.23	0.965	33.456	32.92	32.92	15.414	0.179	1	0.587	1.704	1
MSC-SSC	MSC-SSC-I	hsa-miR-125a-3p-002199	1.257	0.971	33.331	33.733	33.733	15.333	0.678	1.058	0.14	7.995	0.675
MSC-SSC	MSC-SSC-II	hsa-miR-125a-3p-002199	1.221	0.955	33.705	33.733	33.733	15.333	0.678	1.058	0.14	7.995	0.675
MSC-SSC	MSC-SSC-III	hsa-miR-125a-3p-002199	1.182	0.961	34.162	33.733	33.733	15.333	0.678	1.058	0.14	7.995	0.675
MSC-HC	MSC-HC-III	hsa-miR-125a-3p-002199	1.218	0.97	32.976	32.92	32.92	15.414	0.179	1	0.587	1.704	1
MSC-HC	MSC-HC-III	hsa-miR-125a-5p-002198	1.263	0.988	26.049	26.159	26.159	8.653	0.234	1	0.497	2.012	1
MSC-HC	MSC-HC-II	hsa-miR-125a-5p-002198	1.233	0.984	26.351	26.159	26.159	8.653	0.234	1	0.497	2.012	1
MSC-HC	MSC-HC_I	hsa-miR-125a-5p-002198	1.264	0.986	26.077	26.159	26.159	8.653	0.234	1	0.497	2.012	1
MSC-SSC	MSC-SSC-III	hsa-miR-125a-5p-002198	1.221	0.988	26.981	26.82	26.82	8.42	0.523	1.176	0.247	5.598	0.601
MSC-SSC	MSC-SSC-I	hsa-miR-125a-5p-002198	1.237	0.989	26.696	26.82	26.82	8.42	0.523	1.176	0.247	5.598	0.601
MSC-SSC	MSC-SSC-II	hsa-miR-125a-5p-002198	1.235	0.981	26.782	26.82	26.82	8.42	0.523	1.176	0.247	5.598	0.601
MSC-SSC	MSC-SSC-II	hsa-miR-125b-000449	1.233	0.973	23.143	23.011	23.011	4.611	0.621	0.995	0.156	6.349	0.772
MSC-SSC	MSC-SSC-III	hsa-miR-125b-000449	1.21	0.989	23.22	23.011	23.011	4.611	0.621	0.995	0.156	6.349	0.772
MSC-HC	MSC-HC-III	hsa-miR-125b-000449	1.255	0.991	22.131	22.11	22.11	4.605	0.221	1	0.517	1.935	1
MSC-SSC	MSC-SSC-I	hsa-miR-125b-000449	1.223	0.989	22.671	23.011	23.011	4.611	0.621	0.995	0.156	6.349	0.772
MSC-HC	MSC-HC-II	hsa-miR-125b-000449	1.227	0.985	22.224	22.11	22.11	4.605	0.221	1	0.517	1.935	1
MSC-HC	MSC-HC_I	hsa-miR-125b-000449	1.251	0.991	21.977	22.11	22.11	4.605	0.221	1	0.517	1.935	1
MSC-HC	MSC-HC-III	hsa-miR-126-002228	1.234	0.986	29.178	29.145	29.145	11.639	0.278	1	0.437	2.289	1
MSC-HC	MSC-HC_I	hsa-miR-126-002228	1.245	0.987	28.909	29.145	29.145	11.639	0.278	1	0.437	2.289	1
MSC-SSC	MSC-SSC-III	hsa-miR-126-002228	1.235	0.985	29.519	29.424	29.424	11.024	0.418	1.532	0.44	5.327	0.327
MSC-SSC	MSC-SSC-I	hsa-miR-126-002228	1.233	0.985	29.549	29.424	29.424	11.024	0.418	1.532	0.44	5.327	0.327
MSC-SSC	MSC-SSC-II	hsa-miR-126-002228	1.223	0.986	29.205	29.424	29.424	11.024	0.418	1.532	0.44	5.327	0.327
MSC-HC	MSC-HC-II	hsa-miR-126-002228	1.212	0.981	29.35	29.145	29.145	11.639	0.278	1	0.437	2.289	1
MSC-SSC	MSC-SSC-III	hsa-miR-127-000452	1.281	0.989	26.219	25.98	25.98	7.58	0.521	1.574	0.332	7.449	0.362
MSC-HC	MSC-HC-II	hsa-miR-127-000452	1.274	0.986	25.912	25.74	25.74	8.235	0.237	1	0.493	2.028	1
MSC-HC	MSC-HC_I	hsa-miR-127-000452	1.322	0.99	25.611	25.74	25.74	8.235	0.237	1	0.493	2.028	1
MSC-SSC	MSC-SSC-I	hsa-miR-127-000452	1.303	0.987	25.9	25.98	25.98	7.58	0.521	1.574	0.332	7.449	0.362
MSC-SSC	MSC-SSC-II	hsa-miR-127-000452	1.3	0.992	25.823	25.98	25.98	7.58	0.521	1.574	0.332	7.449	0.362
MSC-HC	MSC-HC-III	hsa-miR-127-000452	1.312	0.992	25.698	25.74	25.74	8.235	0.237	1	0.493	2.028	1
MSC-SSC	MSC-SSC-III	hsa-miR-127-5p-002229	0.975	0.908	34.255	34.255	34.255	16.441		0.866
MSC-SSC	MSC-SSC-II	hsa-miR-127-5p-002229	Undetermined	Undetermined	Undetermined	34.255	34.255	16.441		0.866
MSC-SSC	MSC-SSC-I	hsa-miR-127-5p-002229	Undetermined	Undetermined	Undetermined	34.255	34.255	16.441		0.866
MSC-HC	MSC-HC-II	hsa-miR-127-5p-002229	Undetermined	Undetermined	Undetermined	34.004	34.004	16.234		1
MSC-HC	MSC-HC-III	hsa-miR-127-5p-002229	Undetermined	Undetermined	Undetermined	34.004	34.004	16.234		1
MSC-HC	MSC-HC_I	hsa-miR-127-5p-002229	0.992	0.925	34.004	34.004	34.004	16.234		1
MSC-HC	MSC-HC_I	hsa-miR-128a-002216	1.221	0.977	32.509	32.11	32.11	14.605	0.105	1	0.73	1.37	1
MSC-SSC	MSC-SSC-I	hsa-miR-128a-002216	1.247	0.979	31.617	31.439	31.439	13.039	0.36	2.96	1.011	8.661	0.124
MSC-HC	MSC-HC-II	hsa-miR-128a-002216	1.182	0.967	31.928	32.11	32.11	14.605	0.105	1	0.73	1.37	1
MSC-SSC	MSC-SSC-III	hsa-miR-128a-002216	1.243	0.978	31.326	31.439	31.439	13.039	0.36	2.96	1.011	8.661	0.124
MSC-HC	MSC-HC-III	hsa-miR-128a-002216	1.224	0.985	31.894	32.11	32.11	14.605	0.105	1	0.73	1.37	1
MSC-SSC	MSC-SSC-II	hsa-miR-128a-002216	1.231	0.98	31.375	31.439	31.439	13.039	0.36	2.96	1.011	8.661	0.124
MSC-SSC	MSC-SSC-I	hsa-miR-129-000590	0	0	Undetermined
MSC-HC	MSC-HC-III	hsa-miR-129-000590	Undetermined	Undetermined	Undetermined					1
MSC-SSC	MSC-SSC-III	hsa-miR-129-000590	Undetermined	Undetermined	Undetermined
MSC-HC	MSC-HC_I	hsa-miR-129-000590	Undetermined	Undetermined	Undetermined					1
MSC-HC	MSC-HC-II	hsa-miR-129-000590	0	0	Undetermined					1
MSC-SSC	MSC-SSC-II	hsa-miR-129-000590	Undetermined	Undetermined	Undetermined
MSC-SSC	MSC-SSC-III	hsa-miR-130a-000454	1.314	0.989	28.737	28.93	28.93	10.529	0.363	0.969	0.328	2.859	0.959
MSC-HC	MSC-HC-III	hsa-miR-130a-000454	1.312	0.989	27.888	27.989	27.989	10.483	0.199	1	0.553	1.809	1
MSC-HC	MSC-HC-II	hsa-miR-130a-000454	1.29	0.982	28.115	27.989	27.989	10.483	0.199	1	0.553	1.809	1
MSC-SSC	MSC-SSC-II	hsa-miR-130a-000454	1.293	0.988	28.962	28.93	28.93	10.529	0.363	0.969	0.328	2.859	0.959
MSC-HC	MSC-HC_I	hsa-miR-130a-000454	1.338	0.95	27.965	27.989	27.989	10.483	0.199	1	0.553	1.809	1
MSC-SSC	MSC-SSC-I	hsa-miR-130a-000454	1.293	0.985	29.089	28.93	28.93	10.529	0.363	0.969	0.328	2.859	0.959
MSC-HC	MSC-HC-II	hsa-miR-130b-000456	1.178	0.975	29.308	29.216	29.216	11.71	0.215	1	0.527	1.898	1
MSC-SSC	MSC-SSC-II	hsa-miR-130b-000456	1.183	0.981	29.894	29.907	29.907	11.507	0.199	1.151	0.636	2.084	0.545
MSC-SSC	MSC-SSC-III	hsa-miR-130b-000456	1.204	0.978	29.42	29.907	29.907	11.507	0.199	1.151	0.636	2.084	0.545
MSC-SSC	MSC-SSC-I	hsa-miR-130b-000456	1.193	0.935	30.408	29.907	29.907	11.507	0.199	1.151	0.636	2.084	0.545
MSC-HC	MSC-HC-III	hsa-miR-130b-000456	1.213	0.955	29.253	29.216	29.216	11.71	0.215	1	0.527	1.898	1
MSC-HC	MSC-HC_I	hsa-miR-130b-000456	1.221	0.921	29.086	29.216	29.216	11.71	0.215	1	0.527	1.898	1
MSC-SSC	MSC-SSC-II	hsa-miR-132-000457	1.342	0.96	27.046	27.109	27.109	8.709	0.343	1.872	0.673	5.206	0.191
MSC-HC	MSC-HC-III	hsa-miR-132-000457	1.356	0.99	27.085	27.119	27.119	9.613	0.244	1	0.483	2.071	1
MSC-HC	MSC-HC-II	hsa-miR-132-000457	1.33	0.985	27.299	27.119	27.119	9.613	0.244	1	0.483	2.071	1
MSC-HC	MSC-HC_I	hsa-miR-132-000457	1.344	0.988	26.973	27.119	27.119	9.613	0.244	1	0.483	2.071	1
MSC-SSC	MSC-SSC-III	hsa-miR-132-000457	1.343	0.991	26.963	27.109	27.109	8.709	0.343	1.872	0.673	5.206	0.191
MSC-SSC	MSC-SSC-I	hsa-miR-132-000457	1.353	0.965	27.318	27.109	27.109	8.709	0.343	1.872	0.673	5.206	0.191
MSC-HC	MSC-HC-III	hsa-miR-133a-002246	1.109	0.91	31.965	32.237	32.237	14.732	0.337	1	0.366	2.73	1
MSC-SSC	MSC-SSC-I	hsa-miR-133a-002246	1.167	0.958	31.786	31.925	31.925	13.525	0.512	2.309	0.501	10.632	0.258
MSC-SSC	MSC-SSC-III	hsa-miR-133a-002246	1.121	0.957	31.802	31.925	31.925	13.525	0.512	2.309	0.501	10.632	0.258
MSC-HC	MSC-HC_I	hsa-miR-133a-002246	1.11	0.862	33.169	32.237	32.237	14.732	0.337	1	0.366	2.73	1
MSC-SSC	MSC-SSC-II	hsa-miR-133a-002246	1.127	0.955	32.186	31.925	31.925	13.525	0.512	2.309	0.501	10.632	0.258
MSC-HC	MSC-HC-II	hsa-miR-133a-002246	1.09	0.964	31.578	32.237	32.237	14.732	0.337	1	0.366	2.73	1
MSC-HC	MSC-HC_I	hsa-miR-133b-002247	Undetermined	Undetermined	Undetermined					1
MSC-HC	MSC-HC-III	hsa-miR-133b-002247	Undetermined	Undetermined	Undetermined					1
MSC-HC	MSC-HC-II	hsa-miR-133b-002247	Undetermined	Undetermined	Undetermined					1
MSC-SSC	MSC-SSC-III	hsa-miR-133b-002247	Undetermined	Undetermined	Undetermined	33.097	33.097	14.994
MSC-SSC	MSC-SSC-I	hsa-miR-133b-002247	Undetermined	Undetermined	Undetermined	33.097	33.097	14.994
MSC-SSC	MSC-SSC-II	hsa-miR-133b-002247	0.92	0.821	33.097	33.097	33.097	14.994
MSC-SSC	MSC-SSC-II	hsa-miR-135a-000460	Undetermined	Undetermined	Undetermined
MSC-HC	MSC-HC-III	hsa-miR-135a-000460	0.347	0.102	29.844	29.844	29.844	12.347		1
MSC-SSC	MSC-SSC-III	hsa-miR-135a-000460	Undetermined	Undetermined	Undetermined
MSC-HC	MSC-HC-II	hsa-miR-135a-000460	0	0	Undetermined	29.844	29.844	12.347		1
MSC-HC	MSC-HC_I	hsa-miR-135a-000460	Undetermined	Undetermined	Undetermined	29.844	29.844	12.347		1
MSC-SSC	MSC-SSC-I	hsa-miR-135a-000460	0	0	Undetermined
MSC-SSC	MSC-SSC-II	hsa-miR-135b-002261	1.254	0.976	32.912	33.307	33.307	14.907	0.573	1.967	0.356	10.878	0.307
MSC-SSC	MSC-SSC-III	hsa-miR-135b-002261	1.219	0.971	33.759	33.307	33.307	14.907	0.573	1.967	0.356	10.878	0.307
MSC-HC	MSC-HC-III	hsa-miR-135b-002261	1.276	0.944	32.415	33.39	33.39	15.884	0.539	1	0.2	4.993	1
MSC-SSC	MSC-SSC-I	hsa-miR-135b-002261	1.269	0.972	33.251	33.307	33.307	14.907	0.573	1.967	0.356	10.878	0.307
MSC-HC	MSC-HC_I	hsa-miR-135b-002261	1.193	0.963	33.721	33.39	33.39	15.884	0.539	1	0.2	4.993	1
MSC-HC	MSC-HC-II	hsa-miR-135b-002261	1.196	0.97	34.032	33.39	33.39	15.884	0.539	1	0.2	4.993	1
MSC-HC	MSC-HC_I	hsa-miR-136-000592	0.994	0.88	36.395	35.043	35.043	17.537	1.035	1	0.046	21.905	1
MSC-HC	MSC-HC-II	hsa-miR-136-000592	0.963	0.883	35.768	35.043	35.043	17.537	1.035	1	0.046	21.905	1
MSC-HC	MSC-HC-III	hsa-miR-136-000592	1.152	0.951	32.965	35.043	35.043	17.537	1.035	1	0.046	21.905	1
MSC-SSC	MSC-SSC-II	hsa-miR-136-000592	1.231	0.948	33.384	35.241	35.241	16.841	0.896	1.619	0.112	23.402	0.757
MSC-SSC	MSC-SSC-I	hsa-miR-136-000592	0.915	0.576	37.668	35.241	35.241	16.841	0.896	1.619	0.112	23.402	0.757
MSC-SSC	MSC-SSC-III	hsa-miR-136-000592	1.152	0.951	34.672	35.241	35.241	16.841	0.896	1.619	0.112	23.402	0.757
MSC-SSC	MSC-SSC-III	hsa-miR-138-002284	1.355	0.955	24.263	24.441	24.441	6.041	0.207	1.109	0.599	2.055	0.536
MSC-HC	MSC-HC-III	hsa-miR-138-002284	1.362	0.955	23.616	23.697	23.697	6.191	0.139	1	0.66	1.515	1
MSC-SSC	MSC-SSC-II	hsa-miR-138-002284	1.358	0.961	23.996	24.441	24.441	6.041	0.207	1.109	0.599	2.055	0.536
MSC-SSC	MSC-SSC-I	hsa-miR-138-002284	1.363	0.965	25.065	24.441	24.441	6.041	0.207	1.109	0.599	2.055	0.536
MSC-HC	MSC-HC_I	hsa-miR-138-002284	1.381	0.966	23.763	23.697	23.697	6.191	0.139	1	0.66	1.515	1
MSC-HC	MSC-HC-II	hsa-miR-138-002284	1.353	0.964	23.711	23.697	23.697	6.191	0.139	1	0.66	1.515	1
MSC-HC	MSC-HC_I	hsa-miR-139-3p-002313	Undetermined	Undetermined	Undetermined					1
MSC-SSC	MSC-SSC-III	hsa-miR-139-3p-002313	Undetermined	Undetermined	Undetermined
MSC-HC	MSC-HC-II	hsa-miR-139-3p-002313	Undetermined	Undetermined	Undetermined					1
MSC-SSC	MSC-SSC-II	hsa-miR-139-3p-002313	Undetermined	Undetermined	Undetermined
MSC-SSC	MSC-SSC-I	hsa-miR-139-3p-002313	Undetermined	Undetermined	Undetermined
MSC-HC	MSC-HC-III	hsa-miR-139-3p-002313	Undetermined	Undetermined	Undetermined					1
MSC-SSC	MSC-SSC-III	hsa-miR-139-5p-002289	0.951	0.724	33.6	32.593	32.593	14.193	0.915	1.048	0.068	16.045	0.616
MSC-SSC	MSC-SSC-II	hsa-miR-139-5p-002289	1.01	0.797	32.279	32.593	32.593	14.193	0.915	1.048	0.068	16.045	0.616
MSC-HC	MSC-HC-III	hsa-miR-139-5p-002289	1.053	0.859	31.701	31.767	31.767	14.261	0.197	1	0.555	1.802	1
MSC-HC	MSC-HC-II	hsa-miR-139-5p-002289	0.986	0.813	31.879	31.767	31.767	14.261	0.197	1	0.555	1.802	1
MSC-SSC	MSC-SSC-I	hsa-miR-139-5p-002289	1.107	0.948	31.901	32.593	32.593	14.193	0.915	1.048	0.068	16.045	0.616
MSC-HC	MSC-HC_I	hsa-miR-139-5p-002289	1.021	0.844	31.721	31.767	31.767	14.261	0.197	1	0.555	1.802	1
MSC-SSC	MSC-SSC-II	hsa-miR-140-3p-002234	1.098	0.955	26.992	27.426	27.426	9.026	0.339	1.736	0.632	4.772	0.167
MSC-SSC	MSC-SSC-III	hsa-miR-140-3p-002234	1.076	0.94	27.483	27.426	27.426	9.026	0.339	1.736	0.632	4.772	0.167
MSC-HC	MSC-HC-III	hsa-miR-140-3p-002234	1.087	0.981	27.123	27.328	27.328	9.822	0.122	1	0.696	1.438	1
MSC-SSC	MSC-SSC-I	hsa-miR-140-3p-002234	1.063	0.987	27.803	27.426	27.426	9.026	0.339	1.736	0.632	4.772	0.167
MSC-HC	MSC-HC_I	hsa-miR-140-3p-002234	1.09	0.942	27.564	27.328	27.328	9.822	0.122	1	0.696	1.438	1
MSC-HC	MSC-HC-II	hsa-miR-140-3p-002234	1.099	0.942	27.296	27.328	27.328	9.822	0.122	1	0.696	1.438	1
MSC-SSC	MSC-SSC-I	hsa-miR-141-000463	0	0	Undetermined	35.249	35.249	17.291	0.227	0.604	0.082	4.46	0.073
MSC-HC	MSC-HC-III	hsa-miR-141-000463	0.974	0.921	34.382	34.069	34.069	16.563	0.163	1	0.615	1.625	1
MSC-SSC	MSC-SSC-III	hsa-miR-141-000463	1.066	0.945	35.331	35.249	35.249	17.291	0.227	0.604	0.082	4.46	0.073
MSC-HC	MSC-HC_I	hsa-miR-141-000463	1.121	0.962	34.125	34.069	34.069	16.563	0.163	1	0.615	1.625	1
MSC-HC	MSC-HC-II	hsa-miR-141-000463	1.135	0.96	33.7	34.069	34.069	16.563	0.163	1	0.615	1.625	1
MSC-SSC	MSC-SSC-II	hsa-miR-141-000463	0.986	0.901	35.167	35.249	35.249	17.291	0.227	0.604	0.082	4.46	0.073
MSC-SSC	MSC-SSC-II	hsa-miR-142-3p-000464	1.311	0.926	32.744	32.744	32.744	14.642		3.13
MSC-SSC	MSC-SSC-III	hsa-miR-142-3p-000464	0.598	0	Undetermined	32.744	32.744	14.642		3.13
MSC-HC	MSC-HC-III	hsa-miR-142-3p-000464	1.137	0.843	34.715	33.794	33.794	16.288	0.47	1	0.246	4.067	1
MSC-SSC	MSC-SSC-I	hsa-miR-142-3p-000464	Undetermined	Undetermined	Undetermined	32.744	32.744	14.642		3.13
MSC-HC	MSC-HC-II	hsa-miR-142-3p-000464	1.283	0.941	33.201	33.794	33.794	16.288	0.47	1	0.246	4.067	1
MSC-HC	MSC-HC_I	hsa-miR-142-3p-000464	1.287	0.933	33.466	33.794	33.794	16.288	0.47	1	0.246	4.067	1
MSC-HC	MSC-HC-III	hsa-miR-142-5p-002248	0.835	0.889	34.414	35.836	35.836	18.33	0.707	1	0.122	8.229	1
MSC-SSC	MSC-SSC-I	hsa-miR-142-5p-002248	Undetermined	Undetermined	Undetermined	36.88	36.88	18.922	0.375	0.664	0.025	17.969	0.469
MSC-SSC	MSC-SSC-II	hsa-miR-142-5p-002248	0.738	0.589	36.65	36.88	36.88	18.922	0.375	0.664	0.025	17.969	0.469
MSC-HC	MSC-HC_I	hsa-miR-142-5p-002248	0.625	0.235	36.787	35.836	35.836	18.33	0.707	1	0.122	8.229	1
MSC-HC	MSC-HC-II	hsa-miR-142-5p-002248	0.659	0.48	36.306	35.836	35.836	18.33	0.707	1	0.122	8.229	1
MSC-SSC	MSC-SSC-III	hsa-miR-142-5p-002248	0.667	0.302	37.11	36.88	36.88	18.922	0.375	0.664	0.025	17.969	0.469
MSC-HC	MSC-HC-II	hsa-miR-143-002249	1.275	0.989	24.183	24.033	24.033	6.527	0.23	1	0.504	1.985	1
MSC-HC	MSC-HC_I	hsa-miR-143-002249	1.303	0.992	23.905	24.033	24.033	6.527	0.23	1	0.504	1.985	1
MSC-SSC	MSC-SSC-I	hsa-miR-143-002249	1.294	0.99	25.366	25.523	25.523	7.122	0.538	0.662	0.133	3.292	0.501
MSC-HC	MSC-HC-III	hsa-miR-143-002249	1.294	0.985	24.011	24.033	24.033	6.527	0.23	1	0.504	1.985	1
MSC-SSC	MSC-SSC-II	hsa-miR-143-002249	1.286	0.986	25.51	25.523	25.523	7.122	0.538	0.662	0.133	3.292	0.501
MSC-SSC	MSC-SSC-III	hsa-miR-143-002249	1.267	0.991	25.692	25.523	25.523	7.122	0.538	0.662	0.133	3.292	0.501
MSC-HC	MSC-HC-II	hsa-miR-145-002278	1.186	0.888	21.575	21.621	21.621	4.115	0.169	1	0.603	1.657	1
MSC-HC	MSC-HC_I	hsa-miR-145-002278	1.199	0.89	21.549	21.621	21.621	4.115	0.169	1	0.603	1.657	1
MSC-HC	MSC-HC-III	hsa-miR-145-002278	1.18	0.911	21.738	21.621	21.621	4.115	0.169	1	0.603	1.657	1
MSC-SSC	MSC-SSC-III	hsa-miR-145-002278	1.178	0.93	22.266	22.159	22.159	3.759	0.396	1.28	0.393	4.17	0.429
MSC-SSC	MSC-SSC-II	hsa-miR-145-002278	1.186	0.892	21.845	22.159	22.159	3.759	0.396	1.28	0.393	4.17	0.429
MSC-SSC	MSC-SSC-I	hsa-miR-145-002278	1.174	0.912	22.365	22.159	22.159	3.759	0.396	1.28	0.393	4.17	0.429
MSC-HC	MSC-HC_I	hsa-miR-146a-000468	1.312	0.985	29.006	28.935	28.935	11.429	0.316	1	0.39	2.567	1
MSC-SSC	MSC-SSC-I	hsa-miR-146a-000468	1.283	0.979	30.765	30.388	30.388	11.988	0.267	0.679	0.306	1.507	0.246
MSC-HC	MSC-HC-II	hsa-miR-146a-000468	1.269	0.986	29.298	28.935	28.935	11.429	0.316	1	0.39	2.567	1
MSC-HC	MSC-HC-III	hsa-miR-146a-000468	1.294	0.984	28.502	28.935	28.935	11.429	0.316	1	0.39	2.567	1
MSC-SSC	MSC-SSC-III	hsa-miR-146a-000468	1.278	0.978	30.201	30.388	30.388	11.988	0.267	0.679	0.306	1.507	0.246
MSC-SSC	MSC-SSC-II	hsa-miR-146a-000468	1.262	0.98	30.197	30.388	30.388	11.988	0.267	0.679	0.306	1.507	0.246
MSC-SSC	MSC-SSC-II	hsa-miR-146b-001097	1.288	0.987	28.437	28.544	28.544	10.144	0.262	1.32	0.604	2.885	0.329
MSC-HC	MSC-HC-III	hsa-miR-146b-001097	1.268	0.985	27.911	28.05	28.05	10.544	0.209	1	0.536	1.864	1
MSC-SSC	MSC-SSC-III	hsa-miR-146b-001097	1.263	0.983	28.286	28.544	28.544	10.144	0.262	1.32	0.604	2.885	0.329
MSC-HC	MSC-HC-II	hsa-miR-146b-001097	1.254	0.983	28.204	28.05	28.05	10.544	0.209	1	0.536	1.864	1
MSC-SSC	MSC-SSC-I	hsa-miR-146b-001097	1.299	0.99	28.91	28.544	28.544	10.144	0.262	1.32	0.604	2.885	0.329
MSC-HC	MSC-HC_I	hsa-miR-146b-001097	1.295	0.986	28.036	28.05	28.05	10.544	0.209	1	0.536	1.864	1
MSC-SSC	MSC-SSC-I	hsa-miR-146b-3p-002361	Undetermined	Undetermined	Undetermined
MSC-SSC	MSC-SSC-II	hsa-miR-146b-3p-002361	Undetermined	Undetermined	Undetermined
MSC-HC	MSC-HC-II	hsa-miR-146b-3p-002361	Undetermined	Undetermined	Undetermined	33.642	33.642	16.009	0.45	1	0.019	52.754	1
MSC-SSC	MSC-SSC-III	hsa-miR-146b-3p-002361	Undetermined	Undetermined	Undetermined
MSC-HC	MSC-HC_I	hsa-miR-146b-3p-002361	1.05	0.942	33.328	33.642	33.642	16.009	0.45	1	0.019	52.754	1
MSC-HC	MSC-HC-III	hsa-miR-146b-3p-002361	0.929	0.939	33.957	33.642	33.642	16.009	0.45	1	0.019	52.754	1
MSC-SSC	MSC-SSC-II	hsa-miR-147-000469	0	0	Undetermined
MSC-HC	MSC-HC-II	hsa-miR-147-000469	Undetermined	Undetermined	Undetermined	34.756	34.756	17.258		1
MSC-HC	MSC-HC-III	hsa-miR-147-000469	0.777	0.893	34.756	34.756	34.756	17.258		1
MSC-SSC	MSC-SSC-I	hsa-miR-147-000469	Undetermined	Undetermined	Undetermined
MSC-HC	MSC-HC_I	hsa-miR-147-000469	Undetermined	Undetermined	Undetermined	34.756	34.756	17.258		1
MSC-SSC	MSC-SSC-III	hsa-miR-147-000469	Undetermined	Undetermined	Undetermined
MSC-SSC	MSC-SSC-III	hsa-miR-147b-002262	0	0	Undetermined
MSC-HC	MSC-HC-II	hsa-miR-147b-002262	0	0	Undetermined					1
MSC-HC	MSC-HC_I	hsa-miR-147b-002262	0	0	Undetermined					1
MSC-SSC	MSC-SSC-II	hsa-miR-147b-002262	0	0	Undetermined
MSC-SSC	MSC-SSC-I	hsa-miR-147b-002262	0	0	Undetermined
MSC-HC	MSC-HC-III	hsa-miR-147b-002262	0	0	Undetermined					1
MSC-SSC	MSC-SSC-II	hsa-miR-148a-000470	1.192	0.971	28.675	28.736	28.736	10.336	0.474	1.304	0.317	5.363	0.491
MSC-HC	MSC-HC-II	hsa-miR-148a-000470	1.175	0.973	28.298	28.225	28.225	10.719	0.237	1	0.492	2.031	1
MSC-HC	MSC-HC_I	hsa-miR-148a-000470	1.237	0.973	28.027	28.225	28.225	10.719	0.237	1	0.492	2.031	1
MSC-SSC	MSC-SSC-III	hsa-miR-148a-000470	1.197	0.974	28.826	28.736	28.736	10.336	0.474	1.304	0.317	5.363	0.491
MSC-SSC	MSC-SSC-I	hsa-miR-148a-000470	1.192	0.979	28.706	28.736	28.736	10.336	0.474	1.304	0.317	5.363	0.491
MSC-HC	MSC-HC-III	hsa-miR-148a-000470	1.252	0.99	28.349	28.225	28.225	10.719	0.237	1	0.492	2.031	1
MSC-SSC	MSC-SSC-II	hsa-miR-148b-000471	1.133	0.928	31.365	31.698	31.698	13.298	0.235	0.875	0.433	1.765	0.546
MSC-SSC	MSC-SSC-III	hsa-miR-148b-000471	1.184	0.909	31.536	31.698	31.698	13.298	0.235	0.875	0.433	1.765	0.546
MSC-HC	MSC-HC_I	hsa-miR-148b-000471	1.165	0.92	30.997	30.611	30.611	13.105	0.064	1	0.826	1.211	1
MSC-HC	MSC-HC-II	hsa-miR-148b-000471	1.161	0.962	30.262	30.611	30.611	13.105	0.064	1	0.826	1.211	1
MSC-HC	MSC-HC-III	hsa-miR-148b-000471	1.171	0.937	30.574	30.611	30.611	13.105	0.064	1	0.826	1.211	1
MSC-SSC	MSC-SSC-I	hsa-miR-148b-000471	1.135	0.974	32.194	31.698	31.698	13.298	0.235	0.875	0.433	1.765	0.546
MSC-SSC	MSC-SSC-III	hsa-miR-149-002255	1.17	0.975	27.948	27.892	27.892	9.492	0.362	1.66	0.564	4.882	0.214
MSC-HC	MSC-HC-III	hsa-miR-149-002255	1.182	0.93	27.96	27.729	27.729	10.223	0.129	1	0.681	1.468	1
MSC-SSC	MSC-SSC-II	hsa-miR-149-002255	1.186	0.972	27.562	27.892	27.892	9.492	0.362	1.66	0.564	4.882	0.214
MSC-HC	MSC-HC-II	hsa-miR-149-002255	1.177	0.974	27.438	27.729	27.729	10.223	0.129	1	0.681	1.468	1
MSC-HC	MSC-HC_I	hsa-miR-149-002255	1.19	0.926	27.789	27.729	27.729	10.223	0.129	1	0.681	1.468	1
MSC-SSC	MSC-SSC-I	hsa-miR-149-002255	1.213	0.955	28.167	27.892	27.892	9.492	0.362	1.66	0.564	4.882	0.214
MSC-HC	MSC-HC-II	hsa-miR-150-000473	1.307	0.964	33.819	34.618	34.618	17.112	0.37	1	0.331	3.018	1
MSC-HC	MSC-HC_I	hsa-miR-150-000473	1.315	0.959	35.589	34.618	34.618	17.112	0.37	1	0.331	3.018	1
MSC-SSC	MSC-SSC-III	hsa-miR-150-000473	1.309	0.976	34.967	34.896	34.896	16.348	0.806	1.699	0.001	2,051.270	0.527
MSC-HC	MSC-HC-III	hsa-miR-150-000473	1.352	0.967	34.446	34.618	34.618	17.112	0.37	1	0.331	3.018	1
MSC-SSC	MSC-SSC-II	hsa-miR-150-000473	Undetermined	Undetermined	Undetermined	34.896	34.896	16.348	0.806	1.699	0.001	2,051.270	0.527
MSC-SSC	MSC-SSC-I	hsa-miR-150-000473	1.281	0.95	34.826	34.896	34.896	16.348	0.806	1.699	0.001	2,051.270	0.527
MSC-HC	MSC-HC-II	hsa-miR-152-000475	1.355	0.978	26.063	25.802	25.802	8.296	0.274	1	0.442	2.261	1
MSC-SSC	MSC-SSC-I	hsa-miR-152-000475	1.321	0.991	26.639	26.77	26.77	8.37	0.507	0.95	0.209	4.316	0.919
MSC-SSC	MSC-SSC-III	hsa-miR-152-000475	1.343	0.99	26.69	26.77	26.77	8.37	0.507	0.95	0.209	4.316	0.919
MSC-HC	MSC-HC_I	hsa-miR-152-000475	1.365	0.975	25.65	25.802	25.802	8.296	0.274	1	0.442	2.261	1
MSC-HC	MSC-HC-III	hsa-miR-152-000475	1.392	0.991	25.693	25.802	25.802	8.296	0.274	1	0.442	2.261	1
MSC-SSC	MSC-SSC-II	hsa-miR-152-000475	1.344	0.974	26.981	26.77	26.77	8.37	0.507	0.95	0.209	4.316	0.919
MSC-SSC	MSC-SSC-II	hsa-miR-154-000477	0.951	0.925	33.43	33.453	33.453	15.053	0.622	9.454	1.481	60.354	0.183
MSC-HC	MSC-HC_I	hsa-miR-154-000477	0.711	0.83	36.775	35.799	35.799	18.293	0.699	1	0.124	8.033	1
MSC-SSC	MSC-SSC-III	hsa-miR-154-000477	0.902	0.938	33.778	33.453	33.453	15.053	0.622	9.454	1.481	60.354	0.183
MSC-SSC	MSC-SSC-I	hsa-miR-154-000477	0.978	0.942	33.149	33.453	33.453	15.053	0.622	9.454	1.481	60.354	0.183
MSC-HC	MSC-HC-III	hsa-miR-154-000477	0.717	0.821	36.476	35.799	35.799	18.293	0.699	1	0.124	8.033	1
MSC-HC	MSC-HC-II	hsa-miR-154-000477	0.891	0.895	34.147	35.799	35.799	18.293	0.699	1	0.124	8.033	1
MSC-SSC	MSC-SSC-III	hsa-miR-155-002623	1.358	0.978	28.815	28.777	28.777	10.377	0.407	2.125	0.631	7.155	0.191
MSC-SSC	MSC-SSC-II	hsa-miR-155-002623	1.371	0.985	28.62	28.777	28.777	10.377	0.407	2.125	0.631	7.155	0.191
MSC-HC	MSC-HC-II	hsa-miR-155-002623	1.362	0.981	28.894	28.971	28.971	11.465	0.109	1	0.722	1.386	1
MSC-HC	MSC-HC-III	hsa-miR-155-002623	1.411	0.99	28.983	28.971	28.971	11.465	0.109	1	0.722	1.386	1
MSC-SSC	MSC-SSC-I	hsa-miR-155-002623	1.36	0.987	28.897	28.777	28.777	10.377	0.407	2.125	0.631	7.155	0.191
MSC-HC	MSC-HC_I	hsa-miR-155-002623	1.385	0.981	29.035	28.971	28.971	11.465	0.109	1	0.722	1.386	1
MSC-HC	MSC-HC_I	hsa-miR-15a-000389	0.987	0.962	29.012	29.507	29.507	12.001	0.461	1	0.253	3.955	1
MSC-HC	MSC-HC-III	hsa-miR-15a-000389	0.967	0.972	29.422	29.507	29.507	12.001	0.461	1	0.253	3.955	1
MSC-SSC	MSC-SSC-II	hsa-miR-15a-000389	1.002	0.968	29.373	29.23	29.23	10.83	0.833	2.252	0.188	26.967	0.38
MSC-HC	MSC-HC-II	hsa-miR-15a-000389	0.929	0.924	30.085	29.507	29.507	12.001	0.461	1	0.253	3.955	1
MSC-SSC	MSC-SSC-III	hsa-miR-15a-000389	0.993	0.918	29.813	29.23	29.23	10.83	0.833	2.252	0.188	26.967	0.38
MSC-SSC	MSC-SSC-I	hsa-miR-15a-000389	1.062	0.986	28.503	29.23	29.23	10.83	0.833	2.252	0.188	26.967	0.38
MSC-HC	MSC-HC-III	hsa-miR-15b-000390	1.247	0.988	26.803	26.85	26.85	9.344	0.224	1	0.512	1.953	1
MSC-HC	MSC-HC-II	hsa-miR-15b-000390	1.222	0.982	27.001	26.85	26.85	9.344	0.224	1	0.512	1.953	1
MSC-SSC	MSC-SSC-I	hsa-miR-15b-000390	1.195	0.986	27.95	28.153	28.153	9.753	0.592	0.753	0.129	4.403	0.762
MSC-SSC	MSC-SSC-II	hsa-miR-15b-000390	1.211	0.986	27.993	28.153	28.153	9.753	0.592	0.753	0.129	4.403	0.762
MSC-HC	MSC-HC_I	hsa-miR-15b-000390	1.221	0.989	26.745	26.85	26.85	9.344	0.224	1	0.512	1.953	1
MSC-SSC	MSC-SSC-III	hsa-miR-15b-000390	1.178	0.982	28.516	28.153	28.153	9.753	0.592	0.753	0.129	4.403	0.762
MSC-HC	MSC-HC-III	hsa-miR-16-000391	1.278	0.99	22.567	22.705	22.705	5.199	0.185	1	0.576	1.735	1
MSC-HC	MSC-HC_I	hsa-miR-16-000391	1.249	0.988	22.733	22.705	22.705	5.199	0.185	1	0.576	1.735	1
MSC-SSC	MSC-SSC-III	hsa-miR-16-000391	1.221	0.988	23.173	23.223	23.223	4.823	0.277	1.297	0.569	2.96	0.306
MSC-HC	MSC-HC-II	hsa-miR-16-000391	1.23	0.988	22.814	22.705	22.705	5.199	0.185	1	0.576	1.735	1
MSC-SSC	MSC-SSC-II	hsa-miR-16-000391	1.244	0.986	22.775	23.223	23.223	4.823	0.277	1.297	0.569	2.96	0.306
MSC-SSC	MSC-SSC-I	hsa-miR-16-000391	1.241	0.988	23.722	23.223	23.223	4.823	0.277	1.297	0.569	2.96	0.306
MSC-HC	MSC-HC-III	hsa-miR-17-002308	1.385	0.992	24.853	24.876	24.876	7.371	0.199	1	0.552	1.812	1
MSC-HC	MSC-HC-II	hsa-miR-17-002308	1.354	0.991	24.974	24.876	24.876	7.371	0.199	1	0.552	1.812	1
MSC-SSC	MSC-SSC-II	hsa-miR-17-002308	1.367	0.991	24.983	25.048	25.048	6.648	0.413	1.65	0.481	5.656	0.288
MSC-HC	MSC-HC_I	hsa-miR-17-002308	1.387	0.991	24.802	24.876	24.876	7.371	0.199	1	0.552	1.812	1
MSC-SSC	MSC-SSC-III	hsa-miR-17-002308	1.363	0.987	25.032	25.048	25.048	6.648	0.413	1.65	0.481	5.656	0.288
MSC-SSC	MSC-SSC-I	hsa-miR-17-002308	1.366	0.989	25.13	25.048	25.048	6.648	0.413	1.65	0.481	5.656	0.288
MSC-HC	MSC-HC-II	hsa-miR-181a-000480	1.066	0.975	28.164	28.038	28.038	10.533	0.289	1	0.422	2.367	1
MSC-SSC	MSC-SSC-III	hsa-miR-181a-000480	1.032	0.942	29.312	29.233	29.233	10.833	0.42	0.812	0.232	2.845	0.671
MSC-SSC	MSC-SSC-I	hsa-miR-181a-000480	1.013	0.95	29.34	29.233	29.233	10.833	0.42	0.812	0.232	2.845	0.671
MSC-HC	MSC-HC_I	hsa-miR-181a-000480	1.076	0.962	27.735	28.038	28.038	10.533	0.289	1	0.422	2.367	1
MSC-HC	MSC-HC-III	hsa-miR-181a-000480	1.095	0.946	28.216	28.038	28.038	10.533	0.289	1	0.422	2.367	1
MSC-SSC	MSC-SSC-II	hsa-miR-181a-000480	1.056	0.944	29.046	29.233	29.233	10.833	0.42	0.812	0.232	2.845	0.671
MSC-SSC	MSC-SSC-III	hsa-miR-181c-000482	1.013	0.901	33.727	33.638	33.638	15.238	0.507	0.472	0.104	2.143	0.136
MSC-SSC	MSC-SSC-II	hsa-miR-181c-000482	1.049	0.901	32.347	33.638	33.638	15.238	0.507	0.472	0.104	2.143	0.136
MSC-HC	MSC-HC_I	hsa-miR-181c-000482	1.025	0.936	31.548	31.66	31.66	14.154	0.239	1	0.491	2.038	1
MSC-HC	MSC-HC-III	hsa-miR-181c-000482	1.068	0.962	31.585	31.66	31.66	14.154	0.239	1	0.491	2.038	1
MSC-HC	MSC-HC-II	hsa-miR-181c-000482	1.033	0.931	31.848	31.66	31.66	14.154	0.239	1	0.491	2.038	1
MSC-SSC	MSC-SSC-I	hsa-miR-181c-000482	0.926	0.836	34.841	33.638	33.638	15.238	0.507	0.472	0.104	2.143	0.136
MSC-SSC	MSC-SSC-I	hsa-miR-182-002334	Undetermined	Undetermined	Undetermined
MSC-SSC	MSC-SSC-III	hsa-miR-182-002334	Undetermined	Undetermined	Undetermined
MSC-HC	MSC-HC-II	hsa-miR-182-002334	Undetermined	Undetermined	Undetermined	34.858	34.858	17.224	0.638	1	0.004	275.077	1
MSC-HC	MSC-HC_I	hsa-miR-182-002334	1.252	0.958	34.356	34.858	34.858	17.224	0.638	1	0.004	275.077	1
MSC-HC	MSC-HC-III	hsa-miR-182-002334	1.203	0.958	35.36	34.858	34.858	17.224	0.638	1	0.004	275.077	1
MSC-SSC	MSC-SSC-II	hsa-miR-182-002334	Undetermined	Undetermined	Undetermined
MSC-HC	MSC-HC_I	hsa-miR-183-002269	Undetermined	Undetermined	Undetermined	35.916	35.916	18.665		1
MSC-HC	MSC-HC-II	hsa-miR-183-002269	0.708	0.712	35.916	35.916	35.916	18.665		1
MSC-SSC	MSC-SSC-III	hsa-miR-183-002269	Undetermined	Undetermined	Undetermined
MSC-SSC	MSC-SSC-I	hsa-miR-183-002269	Undetermined	Undetermined	Undetermined
MSC-SSC	MSC-SSC-II	hsa-miR-183-002269	Undetermined	Undetermined	Undetermined
MSC-HC	MSC-HC-III	hsa-miR-183-002269	Undetermined	Undetermined	Undetermined	35.916	35.916	18.665		1
MSC-HC	MSC-HC-III	hsa-miR-184-000485	0.839	0	39.264	39.264	39.264	21.766		1
MSC-SSC	MSC-SSC-II	hsa-miR-184-000485	1.279	0.965	35.041	35.307	35.307	16.613	0.325	35.582	2.032	623.151
MSC-SSC	MSC-SSC-I	hsa-miR-184-000485	1.273	0.975	35.573	35.307	35.307	16.613	0.325	35.582	2.032	623.151
MSC-HC	MSC-HC-II	hsa-miR-184-000485	Undetermined	Undetermined	Undetermined	39.264	39.264	21.766		1
MSC-SSC	MSC-SSC-III	hsa-miR-184-000485	Undetermined	Undetermined	Undetermined	35.307	35.307	16.613	0.325	35.582	2.032	623.151
MSC-HC	MSC-HC_I	hsa-miR-184-000485	0	0	Undetermined	39.264	39.264	21.766		1
MSC-HC	MSC-HC-II	hsa-miR-185-002271	1.194	0.983	29.091	28.95	28.95	11.445	0.236	1	0.494	2.024	1
MSC-SSC	MSC-SSC-II	hsa-miR-185-002271	1.194	0.975	29.843	29.917	29.917	11.517	0.43	0.951	0.264	3.432	0.968
MSC-HC	MSC-HC-III	hsa-miR-185-002271	1.233	0.983	28.969	28.95	28.95	11.445	0.236	1	0.494	2.024	1
MSC-SSC	MSC-SSC-III	hsa-miR-185-002271	1.197	0.984	29.939	29.917	29.917	11.517	0.43	0.951	0.264	3.432	0.968
MSC-SSC	MSC-SSC-I	hsa-miR-185-002271	1.236	0.984	29.97	29.917	29.917	11.517	0.43	0.951	0.264	3.432	0.968
MSC-HC	MSC-HC_I	hsa-miR-185-002271	1.235	0.979	28.792	28.95	28.95	11.445	0.236	1	0.494	2.024	1
MSC-HC	MSC-HC-II	hsa-miR-186-002285	1.337	0.982	25.353	25.311	25.311	7.805	0.154	1	0.631	1.584	1
MSC-SSC	MSC-SSC-III	hsa-miR-186-002285	1.333	0.98	25.33	25.54	25.54	7.139	0.205	1.586	0.862	2.92	0.095
MSC-SSC	MSC-SSC-II	hsa-miR-186-002285	1.346	0.977	25.192	25.54	25.54	7.139	0.205	1.586	0.862	2.92	0.095
MSC-SSC	MSC-SSC-I	hsa-miR-186-002285	1.319	0.983	26.097	25.54	25.54	7.139	0.205	1.586	0.862	2.92	0.095
MSC-HC	MSC-HC_I	hsa-miR-186-002285	1.362	0.981	25.356	25.311	25.311	7.805	0.154	1	0.631	1.584	1
MSC-HC	MSC-HC-III	hsa-miR-186-002285	1.377	0.989	25.224	25.311	25.311	7.805	0.154	1	0.631	1.584	1
MSC-HC	MSC-HC_I	hsa-miR-188-3p-002106	Undetermined	Undetermined	Undetermined					1
MSC-HC	MSC-HC-II	hsa-miR-188-3p-002106	Undetermined	Undetermined	Undetermined					1
MSC-SSC	MSC-SSC-III	hsa-miR-188-3p-002106	Undetermined	Undetermined	Undetermined
MSC-SSC	MSC-SSC-I	hsa-miR-188-3p-002106	Undetermined	Undetermined	Undetermined
MSC-SSC	MSC-SSC-II	hsa-miR-188-3p-002106	0	0	Undetermined
MSC-HC	MSC-HC-III	hsa-miR-188-3p-002106	Undetermined	Undetermined	Undetermined					1
MSC-HC	MSC-HC-II	hsa-miR-18a-002422	1.243	0.985	29.561	30.009	30.009	12.503	0.097	1	0.749	1.336	1
MSC-HC	MSC-HC-III	hsa-miR-18a-002422	1.219	0.984	30.113	30.009	30.009	12.503	0.097	1	0.749	1.336	1
MSC-SSC	MSC-SSC-II	hsa-miR-18a-002422	1.222	0.982	31.225	30.901	30.901	12.501	0.594	1.002	0.17	5.893	0.749
MSC-HC	MSC-HC_I	hsa-miR-18a-002422	1.254	0.987	30.354	30.009	30.009	12.503	0.097	1	0.749	1.336	1
MSC-SSC	MSC-SSC-I	hsa-miR-18a-002422	1.273	0.989	30.597	30.901	30.901	12.501	0.594	1.002	0.17	5.893	0.749
MSC-SSC	MSC-SSC-III	hsa-miR-18a-002422	1.216	0.987	30.88	30.901	30.901	12.501	0.594	1.002	0.17	5.893	0.749
MSC-SSC	MSC-SSC-II	hsa-miR-18b-002217	0.783	0.93	31.541	31.789	31.789	13.389	0.319	1.743	0.673	4.513	0.192
MSC-HC	MSC-HC-II	hsa-miR-18b-002217	0.755	0.923	31.358	31.697	31.697	14.191	0.343	1	0.359	2.786	1
MSC-HC	MSC-HC-III	hsa-miR-18b-002217	0.713	0.914	32.321	31.697	31.697	14.191	0.343	1	0.359	2.786	1
MSC-SSC	MSC-SSC-III	hsa-miR-18b-002217	0.748	0.9	31.729	31.789	31.789	13.389	0.319	1.743	0.673	4.513	0.192
MSC-HC	MSC-HC_I	hsa-miR-18b-002217	0.752	0.924	31.412	31.697	31.697	14.191	0.343	1	0.359	2.786	1
MSC-SSC	MSC-SSC-I	hsa-miR-18b-002217	0.788	0.914	32.098	31.789	31.789	13.389	0.319	1.743	0.673	4.513	0.192
MSC-HC	MSC-HC_I	hsa-miR-190-000489	1.282	0.987	31.926	31.952	31.952	14.446	0.167	1	0.608	1.645	1
MSC-SSC	MSC-SSC-II	hsa-miR-190-000489	1.264	0.989	31.999	33.085	33.085	14.685	0.525	0.847	0.177	4.05	0.87
MSC-SSC	MSC-SSC-III	hsa-miR-190-000489	1.246	0.986	32.293	33.085	33.085	14.685	0.525	0.847	0.177	4.05	0.87
MSC-HC	MSC-HC-II	hsa-miR-190-000489	1.267	0.989	31.986	31.952	31.952	14.446	0.167	1	0.608	1.645	1
MSC-SSC	MSC-SSC-I	hsa-miR-190-000489	1.192	0.978	34.963	33.085	33.085	14.685	0.525	0.847	0.177	4.05	0.87
MSC-HC	MSC-HC-III	hsa-miR-190-000489	1.279	0.99	31.942	31.952	31.952	14.446	0.167	1	0.608	1.645	1
MSC-SSC	MSC-SSC-I	hsa-miR-191-002299	1.25	0.993	23.916	23.731	23.731	5.331	0.368	1.869	0.624	5.594	0.201
MSC-SSC	MSC-SSC-II	hsa-miR-191-002299	1.247	0.992	23.585	23.731	23.731	5.331	0.368	1.869	0.624	5.594	0.201
MSC-HC	MSC-HC-III	hsa-miR-191-002299	1.241	0.993	23.704	23.739	23.739	6.233	0.216	1	0.525	1.904	1
MSC-SSC	MSC-SSC-III	hsa-miR-191-002299	1.239	0.991	23.691	23.731	23.731	5.331	0.368	1.869	0.624	5.594	0.201
MSC-HC	MSC-HC-II	hsa-miR-191-002299	1.232	0.989	23.87	23.739	23.739	6.233	0.216	1	0.525	1.904	1
MSC-HC	MSC-HC_I	hsa-miR-191-002299	1.264	0.991	23.642	23.739	23.739	6.233	0.216	1	0.525	1.904	1
MSC-SSC	MSC-SSC-II	hsa-miR-192-000491	1.336	0.976	32.128	32.127	32.127	13.727	0.288	0.788	0.333	1.862	0.448
MSC-SSC	MSC-SSC-I	hsa-miR-192-000491	1.321	0.974	32.435	32.127	32.127	13.727	0.288	0.788	0.333	1.862	0.448
MSC-SSC	MSC-SSC-III	hsa-miR-192-000491	1.314	0.99	31.82	32.127	32.127	13.727	0.288	0.788	0.333	1.862	0.448
MSC-HC	MSC-HC-III	hsa-miR-192-000491	1.349	0.99	30.588	30.889	30.889	13.383	0.304	1	0.404	2.473	1
MSC-HC	MSC-HC_I	hsa-miR-192-000491	1.336	0.989	30.838	30.889	30.889	13.383	0.304	1	0.404	2.473	1
MSC-HC	MSC-HC-II	hsa-miR-192-000491	1.309	0.985	31.241	30.889	30.889	13.383	0.304	1	0.404	2.473	1
MSC-SSC	MSC-SSC-III	hsa-miR-193a-3p-002250	1.243	0.986	30.403	30.715	30.715	12.315	0.411	1.074	0.316	3.655	0.714
MSC-HC	MSC-HC-II	hsa-miR-193a-3p-002250	1.242	0.978	30.023	29.924	29.924	12.418	0.179	1	0.586	1.707	1
MSC-HC	MSC-HC-III	hsa-miR-193a-3p-002250	1.27	0.986	29.689	29.924	29.924	12.418	0.179	1	0.586	1.707	1
MSC-HC	MSC-HC_I	hsa-miR-193a-3p-002250	1.278	0.983	30.06	29.924	29.924	12.418	0.179	1	0.586	1.707	1
MSC-SSC	MSC-SSC-I	hsa-miR-193a-3p-002250	1.263	0.984	30.792	30.715	30.715	12.315	0.411	1.074	0.316	3.655	0.714
MSC-SSC	MSC-SSC-II	hsa-miR-193a-3p-002250	1.24	0.982	30.951	30.715	30.715	12.315	0.411	1.074	0.316	3.655	0.714
MSC-SSC	MSC-SSC-II	hsa-miR-193a-5p-002281	1.228	0.982	27.055	27.404	27.404	9.004	0.561	1.41	0.265	7.507	0.429
MSC-HC	MSC-HC_I	hsa-miR-193a-5p-002281	1.262	0.991	26.795	27.006	27.006	9.5	0.305	1	0.403	2.483	1
MSC-SSC	MSC-SSC-III	hsa-miR-193a-5p-002281	1.226	0.981	27.813	27.404	27.404	9.004	0.561	1.41	0.265	7.507	0.429
MSC-SSC	MSC-SSC-I	hsa-miR-193a-5p-002281	1.252	0.98	27.344	27.404	27.404	9.004	0.561	1.41	0.265	7.507	0.429
MSC-HC	MSC-HC-III	hsa-miR-193a-5p-002281	1.258	0.989	26.903	27.006	27.006	9.5	0.305	1	0.403	2.483	1
MSC-HC	MSC-HC-II	hsa-miR-193a-5p-002281	1.244	0.988	27.32	27.006	27.006	9.5	0.305	1	0.403	2.483	1
MSC-HC	MSC-HC_I	hsa-miR-193b-002367	1.238	0.991	23.949	24.005	24.005	6.499	0.213	1	0.53	1.888	1
MSC-SSC	MSC-SSC-II	hsa-miR-193b-002367	1.229	0.984	24.028	24.376	24.376	5.976	0.535	1.437	0.291	7.083	0.39
MSC-HC	MSC-HC-II	hsa-miR-193b-002367	1.197	0.983	24.154	24.005	24.005	6.499	0.213	1	0.53	1.888	1
MSC-SSC	MSC-SSC-III	hsa-miR-193b-002367	1.189	0.983	24.74	24.376	24.376	5.976	0.535	1.437	0.291	7.083	0.39
MSC-SSC	MSC-SSC-I	hsa-miR-193b-002367	1.23	0.982	24.36	24.376	24.376	5.976	0.535	1.437	0.291	7.083	0.39
MSC-HC	MSC-HC-III	hsa-miR-193b-002367	1.221	0.986	23.912	24.005	24.005	6.499	0.213	1	0.53	1.888	1
MSC-HC	MSC-HC_I	hsa-miR-194-000493	1.271	0.979	32.484	32.333	32.333	14.827	0.251	1	0.474	2.112	1
MSC-SSC	MSC-SSC-III	hsa-miR-194-000493	1.243	0.982	33.298	33.652	33.652	15.252	0.307	0.745	0.298	1.862	0.367
MSC-HC	MSC-HC-II	hsa-miR-194-000493	1.252	0.981	32.557	32.333	32.333	14.827	0.251	1	0.474	2.112	1
MSC-HC	MSC-HC-III	hsa-miR-194-000493	1.262	0.981	31.958	32.333	32.333	14.827	0.251	1	0.474	2.112	1
MSC-SSC	MSC-SSC-II	hsa-miR-194-000493	1.241	0.966	33.732	33.652	33.652	15.252	0.307	0.745	0.298	1.862	0.367
MSC-SSC	MSC-SSC-I	hsa-miR-194-000493	1.241	0.961	33.928	33.652	33.652	15.252	0.307	0.745	0.298	1.862	0.367
MSC-HC	MSC-HC-III	hsa-miR-195-000494	1.358	0.972	27.007	27.284	27.284	9.778	0.267	1	0.45	2.22	1
MSC-HC	MSC-HC_I	hsa-miR-195-000494	1.331	0.985	27.282	27.284	27.284	9.778	0.267	1	0.45	2.22	1
MSC-SSC	MSC-SSC-I	hsa-miR-195-000494	1.306	0.987	28.553	27.895	27.895	9.494	0.182	1.218	0.707	2.097	0.418
MSC-SSC	MSC-SSC-III	hsa-miR-195-000494	1.325	0.986	27.669	27.895	27.895	9.494	0.182	1.218	0.707	2.097	0.418
MSC-HC	MSC-HC-II	hsa-miR-195-000494	1.311	0.983	27.564	27.284	27.284	9.778	0.267	1	0.45	2.22	1
MSC-SSC	MSC-SSC-II	hsa-miR-195-000494	1.312	0.976	27.462	27.895	27.895	9.494	0.182	1.218	0.707	2.097	0.418
MSC-HC	MSC-HC-III	hsa-miR-196b-002215	1.276	0.985	26.466	26.828	26.828	9.322	0.192	1	0.564	1.774	1
MSC-SSC	MSC-SSC-II	hsa-miR-196b-002215	1.148	0.97	26.927	27.158	27.158	8.758	0.111	1.479	1.061	2.061	0.062
MSC-SSC	MSC-SSC-I	hsa-miR-196b-002215	1.208	0.983	27.825	27.158	27.158	8.758	0.111	1.479	1.061	2.061	0.062
MSC-HC	MSC-HC_I	hsa-miR-196b-002215	1.227	0.978	27.139	26.828	26.828	9.322	0.192	1	0.564	1.774	1
MSC-SSC	MSC-SSC-III	hsa-miR-196b-002215	1.213	0.981	26.722	27.158	27.158	8.758	0.111	1.479	1.061	2.061	0.062
MSC-HC	MSC-HC-II	hsa-miR-196b-002215	1.204	0.98	26.88	26.828	26.828	9.322	0.192	1	0.564	1.774	1
MSC-HC	MSC-HC_I	hsa-miR-197-000497	1.113	0.975	26.92	26.985	26.985	9.479	0.177	1	0.589	1.697	1
MSC-HC	MSC-HC-II	hsa-miR-197-000497	1.114	0.98	27.01	26.985	26.985	9.479	0.177	1	0.589	1.697	1
MSC-SSC	MSC-SSC-III	hsa-miR-197-000497	1.093	0.978	27.62	27.804	27.804	9.403	0.202	1.054	0.577	1.924	0.772
MSC-HC	MSC-HC-III	hsa-miR-197-000497	1.149	0.978	27.025	26.985	26.985	9.479	0.177	1	0.589	1.697	1
MSC-SSC	MSC-SSC-I	hsa-miR-197-000497	1.064	0.957	28.476	27.804	27.804	9.403	0.202	1.054	0.577	1.924	0.772
MSC-SSC	MSC-SSC-II	hsa-miR-197-000497	1.109	0.982	27.315	27.804	27.804	9.403	0.202	1.054	0.577	1.924	0.772
MSC-HC	MSC-HC_I	hsa-miR-198-002273	0.765	0.629	34.625	33.464	33.464	15.83	1.026	1	0	8,371.294	1
MSC-HC	MSC-HC-III	hsa-miR-198-002273	0.822	0.868	32.303	33.464	33.464	15.83	1.026	1	0	8,371.294	1
MSC-SSC	MSC-SSC-I	hsa-miR-198-002273	1.023	0.811	33.219	32.999	32.999	14.45	0.516	2.603	0.028	244.085	0.348
MSC-HC	MSC-HC-II	hsa-miR-198-002273	Undetermined	Undetermined	Undetermined	33.464	33.464	15.83	1.026	1	0	8,371.294	1
MSC-SSC	MSC-SSC-III	hsa-miR-198-002273	0.822	0.765	32.779	32.999	32.999	14.45	0.516	2.603	0.028	244.085	0.348
MSC-SSC	MSC-SSC-II	hsa-miR-198-002273	Undetermined	Undetermined	Undetermined	32.999	32.999	14.45	0.516	2.603	0.028	244.085	0.348
MSC-SSC	MSC-SSC-I	hsa-miR-199a-000498	1.175	0.985	31.312	31.019	31.019	12.619	0.304	0.983	0.397	2.43	0.894
MSC-SSC	MSC-SSC-II	hsa-miR-199a-000498	1.165	0.964	30.901	31.019	31.019	12.619	0.304	0.983	0.397	2.43	0.894
MSC-HC	MSC-HC-III	hsa-miR-199a-000498	1.159	0.965	30.207	30.1	30.1	12.594	0.406	1	0.298	3.361	1
MSC-HC	MSC-HC_I	hsa-miR-199a-000498	1.188	0.972	29.609	30.1	30.1	12.594	0.406	1	0.298	3.361	1
MSC-HC	MSC-HC-II	hsa-miR-199a-000498	1.159	0.97	30.484	30.1	30.1	12.594	0.406	1	0.298	3.361	1
MSC-SSC	MSC-SSC-III	hsa-miR-199a-000498	1.17	0.981	30.846	31.019	31.019	12.619	0.304	0.983	0.397	2.43	0.894
MSC-SSC	MSC-SSC-III	hsa-miR-199a-3p-002304	1.139	0.966	24.144	23.601	23.601	5.201	0.659	0.86	0.121	6.129	0.985
MSC-HC	MSC-HC-III	hsa-miR-199a-3p-002304	1.209	0.978	22.41	22.489	22.489	4.983	0.29	1	0.421	2.374	1
MSC-SSC	MSC-SSC-II	hsa-miR-199a-3p-002304	1.166	0.946	23.325	23.601	23.601	5.201	0.659	0.86	0.121	6.129	0.985
MSC-SSC	MSC-SSC-I	hsa-miR-199a-3p-002304	1.18	0.974	23.333	23.601	23.601	5.201	0.659	0.86	0.121	6.129	0.985
MSC-HC	MSC-HC_I	hsa-miR-199a-3p-002304	1.204	0.987	22.289	22.489	22.489	4.983	0.29	1	0.421	2.374	1
MSC-HC	MSC-HC-II	hsa-miR-199a-3p-002304	1.183	0.988	22.767	22.489	22.489	4.983	0.29	1	0.421	2.374	1
MSC-SSC	MSC-SSC-II	hsa-miR-199b-000500	1.158	0.987	31.723	32.597	32.597	14.196	0.677	0.896	0.119	6.749	0.951
MSC-HC	MSC-HC_I	hsa-miR-199b-000500	1.134	0.901	31.751	31.543	31.543	14.038	0.306	1	0.401	2.491	1
MSC-SSC	MSC-SSC-III	hsa-miR-199b-000500	1.131	0.794	33.359	32.597	32.597	14.196	0.677	0.896	0.119	6.749	0.951
MSC-SSC	MSC-SSC-I	hsa-miR-199b-000500	1.015	0.832	32.708	32.597	32.597	14.196	0.677	0.896	0.119	6.749	0.951
MSC-HC	MSC-HC-II	hsa-miR-199b-000500	1.076	0.813	31.844	31.543	31.543	14.038	0.306	1	0.401	2.491	1
MSC-HC	MSC-HC-III	hsa-miR-199b-000500	1.084	0.975	31.035	31.543	31.543	14.038	0.306	1	0.401	2.491	1
MSC-HC	MSC-HC-II	hsa-miR-19a-000395	1.147	0.985	24.973	24.955	24.955	7.449	0.151	1	0.638	1.568	1
MSC-SSC	MSC-SSC-III	hsa-miR-19a-000395	1.138	0.987	25.836	25.739	25.739	7.339	0.347	1.079	0.383	3.04	0.663
MSC-HC	MSC-HC_I	hsa-miR-19a-000395	1.18	0.987	24.971	24.955	24.955	7.449	0.151	1	0.638	1.568	1
MSC-SSC	MSC-SSC-I	hsa-miR-19a-000395	1.149	0.973	26.177	25.739	25.739	7.339	0.347	1.079	0.383	3.04	0.663
MSC-HC	MSC-HC-III	hsa-miR-19a-000395	1.16	0.993	24.922	24.955	24.955	7.449	0.151	1	0.638	1.568	1
MSC-SSC	MSC-SSC-II	hsa-miR-19a-000395	1.158	0.982	25.205	25.739	25.739	7.339	0.347	1.079	0.383	3.04	0.663
MSC-SSC	MSC-SSC-I	hsa-miR-19b-000396	1.165	0.987	23.627	23.53	23.53	5.13	0.457	1.278	0.327	4.992	0.471
MSC-SSC	MSC-SSC-III	hsa-miR-19b-000396	1.172	0.993	23.738	23.53	23.53	5.13	0.457	1.278	0.327	4.992	0.471
MSC-SSC	MSC-SSC-II	hsa-miR-19b-000396	1.188	0.973	23.224	23.53	23.53	5.13	0.457	1.278	0.327	4.992	0.471
MSC-HC	MSC-HC-II	hsa-miR-19b-000396	1.171	0.991	23.154	22.989	22.989	5.483	0.226	1	0.51	1.96	1
MSC-HC	MSC-HC-III	hsa-miR-19b-000396	1.194	0.969	22.915	22.989	22.989	5.483	0.226	1	0.51	1.96	1
MSC-HC	MSC-HC_I	hsa-miR-19b-000396	1.186	0.989	22.9	22.989	22.989	5.483	0.226	1	0.51	1.96	1
MSC-HC	MSC-HC-II	hsa-miR-200a-000502	Undetermined	Undetermined	Undetermined	32.184	32.184	14.551	0.103	1	0.402	2.485	1
MSC-SSC	MSC-SSC-II	hsa-miR-200a-000502	Undetermined	Undetermined	Undetermined	35.399	35.399	16.114		0.338
MSC-SSC	MSC-SSC-III	hsa-miR-200a-000502	Undetermined	Undetermined	Undetermined	35.399	35.399	16.114		0.338
MSC-SSC	MSC-SSC-I	hsa-miR-200a-000502	0.693	0.717	35.399	35.399	35.399	16.114		0.338
MSC-HC	MSC-HC-III	hsa-miR-200a-000502	0.781	0.712	31.945	32.184	32.184	14.551	0.103	1	0.402	2.485	1
MSC-HC	MSC-HC_I	hsa-miR-200a-000502	0.69	0.839	32.423	32.184	32.184	14.551	0.103	1	0.402	2.485	1
MSC-SSC	MSC-SSC-II	hsa-miR-200b-002251	0.692	0.612	35.134	35.577	35.577	17.177	0.219	0.126	0.066	0.243	0.015
MSC-SSC	MSC-SSC-III	hsa-miR-200b-002251	0	0.605	35.421	35.577	35.577	17.177	0.219	0.126	0.066	0.243	0.015
MSC-HC	MSC-HC_I	hsa-miR-200b-002251	0.91	0.717	32.027	31.702	31.702	14.192	0.066	1	0.561	1.782	1
MSC-HC	MSC-HC-III	hsa-miR-200b-002251	Undetermined	Undetermined	Undetermined	31.702	31.702	14.192	0.066	1	0.561	1.782	1
MSC-HC	MSC-HC-II	hsa-miR-200b-002251	0.882	0.805	31.377	31.702	31.702	14.192	0.066	1	0.561	1.782	1
MSC-SSC	MSC-SSC-I	hsa-miR-200b-002251	0.679	0.66	36.176	35.577	35.577	17.177	0.219	0.126	0.066	0.243	0.015
MSC-SSC	MSC-SSC-II	hsa-miR-200c-002300	1.016	0.852	32.185	31.529	31.529	13.129	0.772	1.071	0.107	10.694	0.682
MSC-SSC	MSC-SSC-III	hsa-miR-200c-002300	1.083	0.923	31.517	31.529	31.529	13.129	0.772	1.071	0.107	10.694	0.682
MSC-HC	MSC-HC-II	hsa-miR-200c-002300	1.075	0.951	31.1	30.733	30.733	13.228	0.344	1	0.358	2.791	1
MSC-HC	MSC-HC-III	hsa-miR-200c-002300	1.087	0.953	30.669	30.733	30.733	13.228	0.344	1	0.358	2.791	1
MSC-HC	MSC-HC_I	hsa-miR-200c-002300	1.081	0.957	30.431	30.733	30.733	13.228	0.344	1	0.358	2.791	1
MSC-SSC	MSC-SSC-I	hsa-miR-200c-002300	1.119	0.957	30.885	31.529	31.529	13.129	0.772	1.071	0.107	10.694	0.682
MSC-HC	MSC-HC-II	hsa-miR-202-002363	1.2	0.962	31.361	31.137	31.137	13.631	0.64	1	0.148	6.75	1
MSC-HC	MSC-HC-III	hsa-miR-202-002363	1.269	0.978	29.861	31.137	31.137	13.631	0.64	1	0.148	6.75	1
MSC-HC	MSC-HC_I	hsa-miR-202-002363	1.07	0.875	32.189	31.137	31.137	13.631	0.64	1	0.148	6.75	1
MSC-SSC	MSC-SSC-III	hsa-miR-202-002363	1.064	0.831	32.943	32.988	32.988	14.588	0.439	0.515	0.139	1.91	0.377
MSC-SSC	MSC-SSC-II	hsa-miR-202-002363	1.092	0.848	33.02	32.988	32.988	14.588	0.439	0.515	0.139	1.91	0.377
MSC-SSC	MSC-SSC-I	hsa-miR-202-002363	1.277	0.925	33.002	32.988	32.988	14.588	0.439	0.515	0.139	1.91	0.377
MSC-SSC	MSC-SSC-II	hsa-miR-203-000507	1.238	0.847	35.343	35.343	35.343	17.241		0.257
MSC-HC	MSC-HC-III	hsa-miR-203-000507	1.309	0.952	32.665	32.786	32.786	15.281	0.407	1	0.297	3.368	1
MSC-SSC	MSC-SSC-III	hsa-miR-203-000507	0	0	Undetermined	35.343	35.343	17.241		0.257
MSC-SSC	MSC-SSC-I	hsa-miR-203-000507	0	0	Undetermined	35.343	35.343	17.241		0.257
MSC-HC	MSC-HC-II	hsa-miR-203-000507	1.272	0.935	33.286	32.786	32.786	15.281	0.407	1	0.297	3.368	1
MSC-HC	MSC-HC_I	hsa-miR-203-000507	1.301	0.948	32.408	32.786	32.786	15.281	0.407	1	0.297	3.368	1
MSC-SSC	MSC-SSC-II	hsa-miR-204-000508	1.259	0.952	31.372	31.521	31.521	13.121	0.519	1.366	0.291	6.419	0.539
MSC-SSC	MSC-SSC-I	hsa-miR-204-000508	1.218	0.983	31.441	31.521	31.521	13.121	0.519	1.366	0.291	6.419	0.539
MSC-HC	MSC-HC_I	hsa-miR-204-000508	1.259	0.971	30.579	31.076	31.076	13.57	0.472	1	0.244	4.092	1
MSC-HC	MSC-HC-II	hsa-miR-204-000508	1.243	0.988	30.716	31.076	31.076	13.57	0.472	1	0.244	4.092	1
MSC-HC	MSC-HC-III	hsa-miR-204-000508	1.217	0.98	31.934	31.076	31.076	13.57	0.472	1	0.244	4.092	1
MSC-SSC	MSC-SSC-III	hsa-miR-204-000508	1.257	0.956	31.749	31.521	31.521	13.121	0.519	1.366	0.291	6.419	0.539
MSC-HC	MSC-HC-II	hsa-miR-205-000509	Undetermined	Undetermined	Undetermined					1
MSC-SSC	MSC-SSC-I	hsa-miR-205-000509	Undetermined	Undetermined	Undetermined
MSC-HC	MSC-HC-III	hsa-miR-205-000509	Undetermined	Undetermined	Undetermined					1
MSC-HC	MSC-HC_I	hsa-miR-205-000509	Undetermined	Undetermined	Undetermined					1
MSC-SSC	MSC-SSC-II	hsa-miR-205-000509	Undetermined	Undetermined	Undetermined
MSC-SSC	MSC-SSC-III	hsa-miR-205-000509	Undetermined	Undetermined	Undetermined
MSC-SSC	MSC-SSC-I	hsa-miR-208-000511	1.011	0.639	35.586	35.738	35.738	17.19	0.888	4.12	0.002	10,234.034
MSC-HC	MSC-HC-III	hsa-miR-208-000511	0.539	0.384	36.73	36.73	36.73	19.232		1
MSC-HC	MSC-HC-II	hsa-miR-208-000511	Undetermined	Undetermined	Undetermined	36.73	36.73	19.232		1
MSC-SSC	MSC-SSC-III	hsa-miR-208-000511	0.589	0.494	35.891	35.738	35.738	17.19	0.888	4.12	0.002	10,234.034
MSC-HC	MSC-HC_I	hsa-miR-208-000511	Undetermined	Undetermined	Undetermined	36.73	36.73	19.232		1
MSC-SSC	MSC-SSC-II	hsa-miR-208-000511	Undetermined	Undetermined	Undetermined	35.738	35.738	17.19	0.888	4.12	0.002	10,234.034
MSC-HC	MSC-HC-III	hsa-miR-208b-002290	0.595	0.736	34.502	34.502	34.502	17.005		1
MSC-HC	MSC-HC-II	hsa-miR-208b-002290	Undetermined	Undetermined	Undetermined	34.502	34.502	17.005		1
MSC-SSC	MSC-SSC-III	hsa-miR-208b-002290	Undetermined	Undetermined	Undetermined
MSC-SSC	MSC-SSC-II	hsa-miR-208b-002290	Undetermined	Undetermined	Undetermined
MSC-HC	MSC-HC_I	hsa-miR-208b-002290	Undetermined	Undetermined	Undetermined	34.502	34.502	17.005		1
MSC-SSC	MSC-SSC-I	hsa-miR-208b-002290	Undetermined	Undetermined	Undetermined
MSC-HC	MSC-HC_I	hsa-miR-20a-000580	1.36	0.991	25.232	25.387	25.387	7.881	0.258	1	0.464	2.156	1
MSC-HC	MSC-HC-II	hsa-miR-20a-000580	1.332	0.953	25.601	25.387	25.387	7.881	0.258	1	0.464	2.156	1
MSC-SSC	MSC-SSC-I	hsa-miR-20a-000580	1.326	0.989	25.981	25.724	25.724	7.323	0.363	1.472	0.499	4.342	0.301
MSC-SSC	MSC-SSC-II	hsa-miR-20a-000580	1.345	0.993	25.424	25.724	25.724	7.323	0.363	1.472	0.499	4.342	0.301
MSC-SSC	MSC-SSC-III	hsa-miR-20a-000580	1.313	0.991	25.766	25.724	25.724	7.323	0.363	1.472	0.499	4.342	0.301
MSC-HC	MSC-HC-III	hsa-miR-20a-000580	1.36	0.972	25.328	25.387	25.387	7.881	0.258	1	0.464	2.156	1
MSC-SSC	MSC-SSC-I	hsa-miR-20b-001014	1.287	0.957	34.78	32.943	32.943	14.543	0.631	0.854	0.13	5.601	0.975
MSC-HC	MSC-HC_I	hsa-miR-20b-001014	1.312	0.985	32.443	31.82	31.82	14.314	0.211	1	0.533	1.876	1
MSC-SSC	MSC-SSC-III	hsa-miR-20b-001014	1.28	0.988	32.596	32.943	32.943	14.543	0.631	0.854	0.13	5.601	0.975
MSC-HC	MSC-HC-II	hsa-miR-20b-001014	1.295	0.98	31.578	31.82	31.82	14.314	0.211	1	0.533	1.876	1
MSC-HC	MSC-HC-III	hsa-miR-20b-001014	1.304	0.982	31.44	31.82	31.82	14.314	0.211	1	0.533	1.876	1
MSC-SSC	MSC-SSC-II	hsa-miR-20b-001014	1.33	0.984	31.453	32.943	32.943	14.543	0.631	0.854	0.13	5.601	0.975
MSC-HC	MSC-HC_I	hsa-miR-21-000397	1.226	0.993	21.747	21.875	21.875	4.369	0.237	1	0.493	2.029	1
MSC-SSC	MSC-SSC-II	hsa-miR-21-000397	1.226	0.979	22.774	22.792	22.792	4.392	0.589	0.984	0.17	5.692	0.806
MSC-HC	MSC-HC-III	hsa-miR-21-000397	1.236	0.984	21.829	21.875	21.875	4.369	0.237	1	0.493	2.029	1
MSC-HC	MSC-HC-II	hsa-miR-21-000397	1.214	0.992	22.048	21.875	21.875	4.369	0.237	1	0.493	2.029	1
MSC-SSC	MSC-SSC-I	hsa-miR-21-000397	1.218	0.983	22.547	22.792	22.792	4.392	0.589	0.984	0.17	5.692	0.806
MSC-SSC	MSC-SSC-III	hsa-miR-21-000397	1.218	0.991	23.057	22.792	22.792	4.392	0.589	0.984	0.17	5.692	0.806
MSC-SSC	MSC-SSC-I	hsa-miR-210-000512	1.002	0.98	26.658	26.681	26.681	8.281	0.482	1.243	0.295	5.234	0.547
MSC-SSC	MSC-SSC-II	hsa-miR-210-000512	1.005	0.98	26.556	26.681	26.681	8.281	0.482	1.243	0.295	5.234	0.547
MSC-HC	MSC-HC_I	hsa-miR-210-000512	1.022	0.984	26.1	26.101	26.101	8.595	0.293	1	0.418	2.394	1
MSC-HC	MSC-HC-III	hsa-miR-210-000512	1.089	0.978	25.772	26.101	26.101	8.595	0.293	1	0.418	2.394	1
MSC-HC	MSC-HC-II	hsa-miR-210-000512	0.984	0.985	26.43	26.101	26.101	8.595	0.293	1	0.418	2.394	1
MSC-SSC	MSC-SSC-III	hsa-miR-210-000512	0.996	0.988	26.83	26.681	26.681	8.281	0.482	1.243	0.295	5.234	0.547
MSC-SSC	MSC-SSC-III	hsa-miR-211-000514	0.553	0	Undetermined	36.556	36.556	17.863	2.658	0.23	0	3,386,490,112.000	0.608
MSC-HC	MSC-HC-III	hsa-miR-211-000514	0.98	0.922	31.757	33.249	33.249	15.743	0.748	1	0.107	9.31	1
MSC-SSC	MSC-SSC-I	hsa-miR-211-000514	0.875	0.824	34.489	36.556	36.556	17.863	2.658	0.23	0	3,386,490,112.000	0.608
MSC-HC	MSC-HC_I	hsa-miR-211-000514	0.889	0.643	34.087	33.249	33.249	15.743	0.748	1	0.107	9.31	1
MSC-SSC	MSC-SSC-II	hsa-miR-211-000514	0	0.035	38.624	36.556	36.556	17.863	2.658	0.23	0	3,386,490,112.000	0.608
MSC-HC	MSC-HC-II	hsa-miR-211-000514	0.763	0.868	33.903	33.249	33.249	15.743	0.748	1	0.107	9.31	1
MSC-HC	MSC-HC-II	hsa-miR-212-000515	1.305	0.978	30.268	30.298	30.298	12.792	0.286	1	0.426	2.346	1
MSC-SSC	MSC-SSC-II	hsa-miR-212-000515	1.3	0.96	30.463	30.98	30.98	12.58	0.175	1.158	0.688	1.952	0.64
MSC-HC	MSC-HC_I	hsa-miR-212-000515	1.317	0.984	29.994	30.298	30.298	12.792	0.286	1	0.426	2.346	1
MSC-SSC	MSC-SSC-III	hsa-miR-212-000515	1.289	0.987	30.739	30.98	30.98	12.58	0.175	1.158	0.688	1.952	0.64
MSC-HC	MSC-HC-III	hsa-miR-212-000515	1.281	0.988	30.632	30.298	30.298	12.792	0.286	1	0.426	2.346	1
MSC-SSC	MSC-SSC-I	hsa-miR-212-000515	1.285	0.984	31.739	30.98	30.98	12.58	0.175	1.158	0.688	1.952	0.64
MSC-SSC	MSC-SSC-II	hsa-miR-214-002306	1.181	0.975	24.923	25.135	25.135	6.735	0.4	1.334	0.405	4.398	0.407
MSC-SSC	MSC-SSC-I	hsa-miR-214-002306	1.2	0.99	25.288	25.135	25.135	6.735	0.4	1.334	0.405	4.398	0.407
MSC-HC	MSC-HC-III	hsa-miR-214-002306	1.186	0.981	24.641	24.657	24.657	7.151	0.187	1	0.573	1.745	1
MSC-SSC	MSC-SSC-III	hsa-miR-214-002306	1.159	0.979	25.195	25.135	25.135	6.735	0.4	1.334	0.405	4.398	0.407
MSC-HC	MSC-HC-II	hsa-miR-214-002306	1.165	0.971	24.729	24.657	24.657	7.151	0.187	1	0.573	1.745	1
MSC-HC	MSC-HC_I	hsa-miR-214-002306	1.194	0.989	24.6	24.657	24.657	7.151	0.187	1	0.573	1.745	1
MSC-SSC	MSC-SSC-II	hsa-miR-215-000518	0.732	0.822	34.042	34.024	34.024	15.624	0.494	0.701	0.161	3.061	0.474
MSC-HC	MSC-HC-II	hsa-miR-215-000518	1.02	0.962	31.815	32.618	32.618	15.112	0.654	1	0.142	7.027	1
MSC-SSC	MSC-SSC-I	hsa-miR-215-000518	0.627	0.765	35.561	34.024	34.024	15.624	0.494	0.701	0.161	3.061	0.474
MSC-SSC	MSC-SSC-III	hsa-miR-215-000518	0.884	0.93	32.468	34.024	34.024	15.624	0.494	0.701	0.161	3.061	0.474
MSC-HC	MSC-HC-III	hsa-miR-215-000518	0.781	0.558	33.912	32.618	32.618	15.112	0.654	1	0.142	7.027	1
MSC-HC	MSC-HC_I	hsa-miR-215-000518	0.983	0.936	32.127	32.618	32.618	15.112	0.654	1	0.142	7.027	1
MSC-SSC	MSC-SSC-I	hsa-miR-216a-002220	0	0	Undetermined
MSC-SSC	MSC-SSC-II	hsa-miR-216a-002220	0	0	Undetermined
MSC-SSC	MSC-SSC-III	hsa-miR-216a-002220	Undetermined	Undetermined	Undetermined
MSC-HC	MSC-HC-III	hsa-miR-216a-002220	0	0	Undetermined					1
MSC-HC	MSC-HC-II	hsa-miR-216a-002220	Undetermined	Undetermined	Undetermined					1
MSC-HC	MSC-HC_I	hsa-miR-216a-002220	0	0	Undetermined					1
MSC-SSC	MSC-SSC-I	hsa-miR-216b-002326	Undetermined	Undetermined	Undetermined
MSC-HC	MSC-HC-II	hsa-miR-216b-002326	Undetermined	Undetermined	Undetermined					1
MSC-HC	MSC-HC-III	hsa-miR-216b-002326	Undetermined	Undetermined	Undetermined					1
MSC-SSC	MSC-SSC-II	hsa-miR-216b-002326	Undetermined	Undetermined	Undetermined
MSC-HC	MSC-HC_I	hsa-miR-216b-002326	Undetermined	Undetermined	Undetermined					1
MSC-SSC	MSC-SSC-III	hsa-miR-216b-002326	Undetermined	Undetermined	Undetermined
MSC-SSC	MSC-SSC-II	hsa-miR-217-002337	0.942	0.907	35.139	35.139	35.139	17.036		1.192
MSC-HC	MSC-HC_I	hsa-miR-217-002337	0.99	0.927	35.042	34.795	34.795	17.29	0.893	1	0.07	14.346	1
MSC-HC	MSC-HC-II	hsa-miR-217-002337	1.136	0.96	33.002	34.795	34.795	17.29	0.893	1	0.07	14.346	1
MSC-HC	MSC-HC-III	hsa-miR-217-002337	0.781	0.817	36.342	34.795	34.795	17.29	0.893	1	0.07	14.346	1
MSC-SSC	MSC-SSC-I	hsa-miR-217-002337	Undetermined	Undetermined	Undetermined	35.139	35.139	17.036		1.192
MSC-SSC	MSC-SSC-III	hsa-miR-217-002337	Undetermined	Undetermined	Undetermined	35.139	35.139	17.036		1.192
MSC-SSC	MSC-SSC-III	hsa-miR-218-000521	1.321	0.985	28.991	28.673	28.673	10.273	0.604	1.218	0.201	7.371	0.573
MSC-HC	MSC-HC-III	hsa-miR-218-000521	1.358	0.986	28.029	28.063	28.063	10.557	0.26	1	0.461	2.171	1
MSC-SSC	MSC-SSC-I	hsa-miR-218-000521	1.344	0.987	28.412	28.673	28.673	10.273	0.604	1.218	0.201	7.371	0.573
MSC-HC	MSC-HC-II	hsa-miR-218-000521	1.332	0.989	28.271	28.063	28.063	10.557	0.26	1	0.461	2.171	1
MSC-HC	MSC-HC_I	hsa-miR-218-000521	1.36	0.992	27.89	28.063	28.063	10.557	0.26	1	0.461	2.171	1
MSC-SSC	MSC-SSC-II	hsa-miR-218-000521	1.353	0.985	28.615	28.673	28.673	10.273	0.604	1.218	0.201	7.371	0.573
MSC-HC	MSC-HC-II	hsa-miR-219-000522	Undetermined	Undetermined	Undetermined					1
MSC-HC	MSC-HC-III	hsa-miR-219-000522	Undetermined	Undetermined	Undetermined					1
MSC-SSC	MSC-SSC-III	hsa-miR-219-000522	Undetermined	Undetermined	Undetermined
MSC-SSC	MSC-SSC-I	hsa-miR-219-000522	Undetermined	Undetermined	Undetermined
MSC-SSC	MSC-SSC-II	hsa-miR-219-000522	0	0	Undetermined
MSC-HC	MSC-HC_I	hsa-miR-219-000522	Undetermined	Undetermined	Undetermined					1
MSC-SSC	MSC-SSC-III	hsa-miR-219-1-3p-002095	0	0	Undetermined	35.074	35.074	15.79
MSC-HC	MSC-HC_I	hsa-miR-219-1-3p-002095	Undetermined	Undetermined	Undetermined					1
MSC-SSC	MSC-SSC-I	hsa-miR-219-1-3p-002095	0.955	0.91	35.074	35.074	35.074	15.79
MSC-HC	MSC-HC-III	hsa-miR-219-1-3p-002095	Undetermined	Undetermined	Undetermined					1
MSC-SSC	MSC-SSC-II	hsa-miR-219-1-3p-002095	0	0	Undetermined	35.074	35.074	15.79
MSC-HC	MSC-HC-II	hsa-miR-219-1-3p-002095	0	0	Undetermined					1
MSC-HC	MSC-HC_I	hsa-miR-219-2-3p-002390	Undetermined	Undetermined	Undetermined					1
MSC-SSC	MSC-SSC-II	hsa-miR-219-2-3p-002390	0.776	0.691	34.587	34.587	34.587	16.485
MSC-SSC	MSC-SSC-I	hsa-miR-219-2-3p-002390	Undetermined	Undetermined	Undetermined	34.587	34.587	16.485
MSC-SSC	MSC-SSC-III	hsa-miR-219-2-3p-002390	Undetermined	Undetermined	Undetermined	34.587	34.587	16.485
MSC-HC	MSC-HC-III	hsa-miR-219-2-3p-002390	Undetermined	Undetermined	Undetermined					1
MSC-HC	MSC-HC-II	hsa-miR-219-2-3p-002390	Undetermined	Undetermined	Undetermined					1
MSC-SSC	MSC-SSC-II	hsa-miR-22-000398	0.973	0.97	27.645	27.411	27.411	9.011	0.868	0.622	0.047	8.281	0.843
MSC-SSC	MSC-SSC-III	hsa-miR-22-000398	0.938	0.953	27.99	27.411	27.411	9.011	0.868	0.622	0.047	8.281	0.843
MSC-SSC	MSC-SSC-I	hsa-miR-22-000398	1.005	0.971	26.598	27.411	27.411	9.011	0.868	0.622	0.047	8.281	0.843
MSC-HC	MSC-HC-III	hsa-miR-22-000398	1.009	0.925	25.889	25.831	25.831	8.325	0.275	1	0.44	2.271	1
MSC-HC	MSC-HC_I	hsa-miR-22-000398	1.019	0.948	25.589	25.831	25.831	8.325	0.275	1	0.44	2.271	1
MSC-HC	MSC-HC-II	hsa-miR-22-000398	0.985	0.945	26.016	25.831	25.831	8.325	0.275	1	0.44	2.271	1
MSC-SSC	MSC-SSC-II	hsa-miR-220-000523	Undetermined	Undetermined	Undetermined
MSC-SSC	MSC-SSC-I	hsa-miR-220-000523	Undetermined	Undetermined	Undetermined
MSC-HC	MSC-HC-II	hsa-miR-220-000523	0	0	Undetermined					1
MSC-SSC	MSC-SSC-III	hsa-miR-220-000523	Undetermined	Undetermined	Undetermined
MSC-HC	MSC-HC-III	hsa-miR-220-000523	0	0	Undetermined					1
MSC-HC	MSC-HC_I	hsa-miR-220-000523	Undetermined	Undetermined	Undetermined					1
MSC-SSC	MSC-SSC-II	hsa-miR-220b-002206	0.692	0.781	35.618	35.618	35.618	17.515
MSC-HC	MSC-HC_I	hsa-miR-220b-002206	Undetermined	Undetermined	Undetermined					1
MSC-HC	MSC-HC-III	hsa-miR-220b-002206	Undetermined	Undetermined	Undetermined					1
MSC-HC	MSC-HC-II	hsa-miR-220b-002206	Undetermined	Undetermined	Undetermined					1
MSC-SSC	MSC-SSC-I	hsa-miR-220b-002206	Undetermined	Undetermined	Undetermined	35.618	35.618	17.515
MSC-SSC	MSC-SSC-III	hsa-miR-220b-002206	Undetermined	Undetermined	Undetermined	35.618	35.618	17.515
MSC-SSC	MSC-SSC-III	hsa-miR-220c-002211	0	0	Undetermined
MSC-HC	MSC-HC-II	hsa-miR-220c-002211	Undetermined	Undetermined	Undetermined					1
MSC-HC	MSC-HC_I	hsa-miR-220c-002211	0	0	Undetermined					1
MSC-HC	MSC-HC-III	hsa-miR-220c-002211	0	0	Undetermined					1
MSC-SSC	MSC-SSC-I	hsa-miR-220c-002211	0	0	Undetermined
MSC-SSC	MSC-SSC-II	hsa-miR-220c-002211	0	0	Undetermined
MSC-HC	MSC-HC-III	hsa-miR-221-000524	1.225	0.991	22.927	22.965	22.965	5.459	0.209	1	0.536	1.865	1
MSC-HC	MSC-HC-II	hsa-miR-221-000524	1.196	0.988	23.085	22.965	22.965	5.459	0.209	1	0.536	1.865	1
MSC-SSC	MSC-SSC-II	hsa-miR-221-000524	1.207	0.988	23.55	23.63	23.63	5.23	0.551	1.172	0.227	6.053	0.595
MSC-SSC	MSC-SSC-III	hsa-miR-221-000524	1.182	0.988	23.869	23.63	23.63	5.23	0.551	1.172	0.227	6.053	0.595
MSC-HC	MSC-HC_I	hsa-miR-221-000524	1.234	0.978	22.882	22.965	22.965	5.459	0.209	1	0.536	1.865	1
MSC-SSC	MSC-SSC-I	hsa-miR-221-000524	1.229	0.989	23.471	23.63	23.63	5.23	0.551	1.172	0.227	6.053	0.595
MSC-HC	MSC-HC-II	hsa-miR-222-002276	1.368	0.983	20.749	20.694	20.694	3.188	0.257	1	0.465	2.151	1
MSC-SSC	MSC-SSC-II	hsa-miR-222-002276	1.372	0.974	20.453	20.729	20.729	2.329	0.378	1.815	0.588	5.597	0.204
MSC-HC	MSC-HC-III	hsa-miR-222-002276	1.376	0.984	20.886	20.694	20.694	3.188	0.257	1	0.465	2.151	1
MSC-HC	MSC-HC_I	hsa-miR-222-002276	1.413	0.984	20.448	20.694	20.694	3.188	0.257	1	0.465	2.151	1
MSC-SSC	MSC-SSC-III	hsa-miR-222-002276	1.369	0.978	20.785	20.729	20.729	2.329	0.378	1.815	0.588	5.597	0.204
MSC-SSC	MSC-SSC-I	hsa-miR-222-002276	1.389	0.987	20.948	20.729	20.729	2.329	0.378	1.815	0.588	5.597	0.204
MSC-SSC	MSC-SSC-III	hsa-miR-223-002295	1.265	0.956	33.799	34.621	34.621	16.221	0.259	0.779	0.36	1.684	0.358
MSC-HC	MSC-HC-III	hsa-miR-223-002295	1.211	0.983	32.918	33.366	33.366	15.86	0.23	1	0.504	1.986	1
MSC-SSC	MSC-SSC-II	hsa-miR-223-002295	1.254	0.918	34.042	34.621	34.621	16.221	0.259	0.779	0.36	1.684	0.358
MSC-HC	MSC-HC_I	hsa-miR-223-002295	1.219	0.955	33.965	33.366	33.366	15.86	0.23	1	0.504	1.986	1
MSC-SSC	MSC-SSC-I	hsa-miR-223-002295	1.244	0.883	36.021	34.621	34.621	16.221	0.259	0.779	0.36	1.684	0.358
MSC-HC	MSC-HC-II	hsa-miR-223-002295	1.239	0.96	33.217	33.366	33.366	15.86	0.23	1	0.504	1.986	1
MSC-HC	MSC-HC_I	hsa-miR-224-002099	1.29	0.954	27.615	27.491	27.491	9.985	0.191	1	0.565	1.77	1
MSC-HC	MSC-HC-II	hsa-miR-224-002099	1.271	0.966	27.615	27.491	27.491	9.985	0.191	1	0.565	1.77	1
MSC-HC	MSC-HC-III	hsa-miR-224-002099	1.296	0.987	27.244	27.491	27.491	9.985	0.191	1	0.565	1.77	1
MSC-SSC	MSC-SSC-II	hsa-miR-224-002099	1.275	0.937	27.697	27.7	27.7	9.3	0.441	1.608	0.431	6	0.322
MSC-SSC	MSC-SSC-I	hsa-miR-224-002099	1.279	0.964	27.716	27.7	27.7	9.3	0.441	1.608	0.431	6	0.322
MSC-SSC	MSC-SSC-III	hsa-miR-224-002099	1.265	0.958	27.687	27.7	27.7	9.3	0.441	1.608	0.431	6	0.322
MSC-HC	MSC-HC-III	hsa-miR-23a-000399	0.91	0.979	27.598	27.73	27.73	10.225	0.069	1	0.813	1.23	1
MSC-HC	MSC-HC-II	hsa-miR-23a-000399	0.889	0.962	27.591	27.73	27.73	10.225	0.069	1	0.813	1.23	1
MSC-HC	MSC-HC_I	hsa-miR-23a-000399	0.935	0.782	28.002	27.73	27.73	10.225	0.069	1	0.813	1.23	1
MSC-SSC	MSC-SSC-I	hsa-miR-23a-000399	0.871	0.97	28.26	27.951	27.951	9.551	0.38	1.595	0.513	4.962	0.226
MSC-SSC	MSC-SSC-II	hsa-miR-23a-000399	0.9	0.948	27.509	27.951	27.951	9.551	0.38	1.595	0.513	4.962	0.226
MSC-SSC	MSC-SSC-III	hsa-miR-23a-000399	0.896	0.959	28.084	27.951	27.951	9.551	0.38	1.595	0.513	4.962	0.226
MSC-SSC	MSC-SSC-I	hsa-miR-23b-000400	1.134	0.979	29.744	29.353	29.353	10.953	0.254	1.879	0.88	4.011	0.11
MSC-HC	MSC-HC-III	hsa-miR-23b-000400	1.145	0.977	29.626	29.369	29.369	11.863	0.182	1	0.581	1.723	1
MSC-SSC	MSC-SSC-III	hsa-miR-23b-000400	1.17	0.971	29.122	29.353	29.353	10.953	0.254	1.879	0.88	4.011	0.11
MSC-HC	MSC-HC-II	hsa-miR-23b-000400	1.131	0.967	29.197	29.369	29.369	11.863	0.182	1	0.581	1.723	1
MSC-HC	MSC-HC_I	hsa-miR-23b-000400	1.157	0.978	29.283	29.369	29.369	11.863	0.182	1	0.581	1.723	1
MSC-SSC	MSC-SSC-II	hsa-miR-23b-000400	1.165	0.969	29.192	29.353	29.353	10.953	0.254	1.879	0.88	4.011	0.11
MSC-HC	MSC-HC_I	hsa-miR-24-000402	1.275	0.949	20.251	20.463	20.463	2.957	0.261	1	0.459	2.18	1
MSC-HC	MSC-HC-III	hsa-miR-24-000402	1.27	0.987	20.503	20.463	20.463	2.957	0.261	1	0.459	2.18	1
MSC-SSC	MSC-SSC-I	hsa-miR-24-000402	1.225	0.97	21.114	20.959	20.959	2.559	0.374	1.318	0.431	4.025	0.447
MSC-SSC	MSC-SSC-II	hsa-miR-24-000402	1.246	0.992	20.879	20.959	20.959	2.559	0.374	1.318	0.431	4.025	0.447
MSC-SSC	MSC-SSC-III	hsa-miR-24-000402	1.249	0.992	20.885	20.959	20.959	2.559	0.374	1.318	0.431	4.025	0.447
MSC-HC	MSC-HC-II	hsa-miR-24-000402	1.256	0.966	20.634	20.463	20.463	2.957	0.261	1	0.459	2.18	1
MSC-SSC	MSC-SSC-I	hsa-miR-25-000403	1.418	0.991	30.924	30.598	30.598	12.198	0.279	1.081	0.47	2.486	0.845
MSC-SSC	MSC-SSC-III	hsa-miR-25-000403	1.41	0.991	30.293	30.598	30.598	12.198	0.279	1.081	0.47	2.486	0.845
MSC-HC	MSC-HC_I	hsa-miR-25-000403	1.441	0.991	29.485	29.817	29.817	12.311	0.331	1	0.373	2.684	1
MSC-SSC	MSC-SSC-II	hsa-miR-25-000403	1.405	0.987	30.578	30.598	30.598	12.198	0.279	1.081	0.47	2.486	0.845
MSC-HC	MSC-HC-II	hsa-miR-25-000403	1.407	0.985	30.111	29.817	29.817	12.311	0.331	1	0.373	2.684	1
MSC-HC	MSC-HC-III	hsa-miR-25-000403	1.43	0.991	29.855	29.817	29.817	12.311	0.331	1	0.373	2.684	1
MSC-HC	MSC-HC_I	hsa-miR-26a-000405	1.214	0.99	23.87	23.779	23.779	6.273	0.127	1	0.685	1.46	1
MSC-SSC	MSC-SSC-I	hsa-miR-26a-000405	1.2	0.981	24.92	24.488	24.488	6.088	0.267	1.137	0.513	2.517	0.523
MSC-SSC	MSC-SSC-III	hsa-miR-26a-000405	1.203	0.99	24.372	24.488	24.488	6.088	0.267	1.137	0.513	2.517	0.523
MSC-HC	MSC-HC-II	hsa-miR-26a-000405	1.211	0.991	23.771	23.779	23.779	6.273	0.127	1	0.685	1.46	1
MSC-SSC	MSC-SSC-II	hsa-miR-26a-000405	1.204	0.987	24.172	24.488	24.488	6.088	0.267	1.137	0.513	2.517	0.523
MSC-HC	MSC-HC-III	hsa-miR-26a-000405	1.208	0.992	23.695	23.779	23.779	6.273	0.127	1	0.685	1.46	1
MSC-SSC	MSC-SSC-III	hsa-miR-26b-000407	1.241	0.984	26.305	26.537	26.537	8.137	0.186	1.185	0.681	2.061	0.409
MSC-SSC	MSC-SSC-I	hsa-miR-26b-000407	1.227	0.985	27.148	26.537	26.537	8.137	0.186	1.185	0.681	2.061	0.409
MSC-SSC	MSC-SSC-II	hsa-miR-26b-000407	1.264	0.965	26.159	26.537	26.537	8.137	0.186	1.185	0.681	2.061	0.409
MSC-HC	MSC-HC-II	hsa-miR-26b-000407	1.255	0.987	25.978	25.888	25.888	8.382	0.196	1	0.557	1.794	1
MSC-HC	MSC-HC_I	hsa-miR-26b-000407	1.267	0.97	26.14	25.888	25.888	8.382	0.196	1	0.557	1.794	1
MSC-HC	MSC-HC-III	hsa-miR-26b-000407	1.276	0.989	25.546	25.888	25.888	8.382	0.196	1	0.557	1.794	1
MSC-SSC	MSC-SSC-I	hsa-miR-27a-000408	1.41	0.956	25.445	25.558	25.558	7.158	0.508	0.941	0.207	4.283	0.907
MSC-SSC	MSC-SSC-III	hsa-miR-27a-000408	1.417	0.987	25.637	25.558	25.558	7.158	0.508	0.941	0.207	4.283	0.907
MSC-HC	MSC-HC_I	hsa-miR-27a-000408	1.445	0.99	24.474	24.577	24.577	7.071	0.193	1	0.562	1.78	1
MSC-SSC	MSC-SSC-II	hsa-miR-27a-000408	1.422	0.989	25.593	25.558	25.558	7.158	0.508	0.941	0.207	4.283	0.907
MSC-HC	MSC-HC-III	hsa-miR-27a-000408	1.425	0.988	24.644	24.577	24.577	7.071	0.193	1	0.562	1.78	1
MSC-HC	MSC-HC-II	hsa-miR-27a-000408	1.429	0.988	24.613	24.577	24.577	7.071	0.193	1	0.562	1.78	1
MSC-HC	MSC-HC-III	hsa-miR-27b-000409	1.29	0.976	26.599	26.416	26.416	8.91	0.314	1	0.392	2.55	1
MSC-SSC	MSC-SSC-III	hsa-miR-27b-000409	1.283	0.984	27.573	27.522	27.522	9.122	0.563	0.863	0.161	4.628	0.95
MSC-SSC	MSC-SSC-II	hsa-miR-27b-000409	1.275	0.98	27.709	27.522	27.522	9.122	0.563	0.863	0.161	4.628	0.95
MSC-HC	MSC-HC-II	hsa-miR-27b-000409	1.292	0.987	26.583	26.416	26.416	8.91	0.314	1	0.392	2.55	1
MSC-HC	MSC-HC_I	hsa-miR-27b-000409	1.317	0.99	26.066	26.416	26.416	8.91	0.314	1	0.392	2.55	1
MSC-SSC	MSC-SSC-I	hsa-miR-27b-000409	1.281	0.992	27.283	27.522	27.522	9.122	0.563	0.863	0.161	4.628	0.95
MSC-HC	MSC-HC_I	hsa-miR-28-000411	1.316	0.982	28.214	28.35	28.35	10.844	0.272	1	0.445	2.248	1
MSC-HC	MSC-HC-II	hsa-miR-28-000411	1.29	0.985	28.614	28.35	28.35	10.844	0.272	1	0.445	2.248	1
MSC-SSC	MSC-SSC-III	hsa-miR-28-000411	1.285	0.987	29.521	29.328	29.328	10.927	0.505	0.944	0.21	4.252	0.939
MSC-SSC	MSC-SSC-I	hsa-miR-28-000411	1.272	0.94	29.267	29.328	29.328	10.927	0.505	0.944	0.21	4.252	0.939
MSC-SSC	MSC-SSC-II	hsa-miR-28-000411	1.278	0.987	29.194	29.328	29.328	10.927	0.505	0.944	0.21	4.252	0.939
MSC-HC	MSC-HC-III	hsa-miR-28-000411	1.31	0.979	28.223	28.35	28.35	10.844	0.272	1	0.445	2.248	1
MSC-SSC	MSC-SSC-II	hsa-miR-28-3p-002446	1.354	0.965	27.431	27.491	27.491	9.091	0.527	1.362	0.283	6.558	0.454
MSC-SSC	MSC-SSC-III	hsa-miR-28-3p-002446	1.346	0.991	27.675	27.491	27.491	9.091	0.527	1.362	0.283	6.558	0.454
MSC-HC	MSC-HC-III	hsa-miR-28-3p-002446	1.366	0.993	26.952	27.043	27.043	9.537	0.169	1	0.604	1.655	1
MSC-HC	MSC-HC-II	hsa-miR-28-3p-002446	1.333	0.988	27.112	27.043	27.043	9.537	0.169	1	0.604	1.655	1
MSC-SSC	MSC-SSC-I	hsa-miR-28-3p-002446	1.352	0.963	27.367	27.491	27.491	9.091	0.527	1.362	0.283	6.558	0.454
MSC-HC	MSC-HC_I	hsa-miR-28-3p-002446	1.371	0.991	27.064	27.043	27.043	9.537	0.169	1	0.604	1.655	1
MSC-SSC	MSC-SSC-III	hsa-miR-296-000527	0.97	0.95	30.605	31.287	31.287	12.886	0.66	0.787	0.11	5.634	0.84
MSC-HC	MSC-HC_I	hsa-miR-296-000527	0.988	0.979	29.748	30.047	30.047	12.541	0.337	1	0.366	2.735	1
MSC-SSC	MSC-SSC-II	hsa-miR-296-000527	0.939	0.752	32.176	31.287	31.287	12.886	0.66	0.787	0.11	5.634	0.84
MSC-SSC	MSC-SSC-I	hsa-miR-296-000527	0.969	0.961	31.078	31.287	31.287	12.886	0.66	0.787	0.11	5.634	0.84
MSC-HC	MSC-HC-II	hsa-miR-296-000527	0.984	0.88	30.396	30.047	30.047	12.541	0.337	1	0.366	2.735	1
MSC-HC	MSC-HC-III	hsa-miR-296-000527	1.012	0.891	29.998	30.047	30.047	12.541	0.337	1	0.366	2.735	1
MSC-SSC	MSC-SSC-I	hsa-miR-296-3p-002101	Undetermined	Undetermined	Undetermined
MSC-HC	MSC-HC-II	hsa-miR-296-3p-002101	0.783	0.834	32.15	32.743	32.743	15.233	0.333	1	0.053	18.82	1
MSC-HC	MSC-HC_I	hsa-miR-296-3p-002101	0.608	0.689	33.335	32.743	32.743	15.233	0.333	1	0.053	18.82	1
MSC-SSC	MSC-SSC-II	hsa-miR-296-3p-002101	Undetermined	Undetermined	Undetermined
MSC-HC	MSC-HC-III	hsa-miR-296-3p-002101	Undetermined	Undetermined	Undetermined	32.743	32.743	15.233	0.333	1	0.053	18.82	1
MSC-SSC	MSC-SSC-III	hsa-miR-296-3p-002101	Undetermined	Undetermined	Undetermined
MSC-HC	MSC-HC-III	hsa-miR-298-002190	Undetermined	Undetermined	Undetermined					1
MSC-SSC	MSC-SSC-III	hsa-miR-298-002190	Undetermined	Undetermined	Undetermined
MSC-HC	MSC-HC-II	hsa-miR-298-002190	0	0	Undetermined					1
MSC-SSC	MSC-SSC-I	hsa-miR-298-002190	0	0	Undetermined
MSC-SSC	MSC-SSC-II	hsa-miR-298-002190	0	0	Undetermined
MSC-HC	MSC-HC_I	hsa-miR-298-002190	0	0	Undetermined					1
MSC-HC	MSC-HC-III	hsa-miR-299-3p-001015	0.786	0.049	38.843	35.741	35.741	18.367	2.978	1	0	246,790,717,440.000	1
MSC-SSC	MSC-SSC-I	hsa-miR-299-3p-001015	1.201	0.958	34.8	34.662	34.662	16.114	0.598	4.767	0.025	923.542	0.82
MSC-SSC	MSC-SSC-II	hsa-miR-299-3p-001015	Undetermined	Undetermined	Undetermined	34.662	34.662	16.114	0.598	4.767	0.025	923.542	0.82
MSC-HC	MSC-HC-II	hsa-miR-299-3p-001015	1.176	0.968	32.639	35.741	35.741	18.367	2.978	1	0	246,790,717,440.000	1
MSC-HC	MSC-HC_I	hsa-miR-299-3p-001015	Undetermined	Undetermined	Undetermined	35.741	35.741	18.367	2.978	1	0	246,790,717,440.000	1
MSC-SSC	MSC-SSC-III	hsa-miR-299-3p-001015	1.143	0.931	34.525	34.662	34.662	16.114	0.598	4.767	0.025	923.542	0.82
MSC-HC	MSC-HC-III	hsa-miR-299-5p-000600	1.291	0.99	30.841	31.032	31.032	13.526	0.173	1	0.597	1.674	1
MSC-SSC	MSC-SSC-I	hsa-miR-299-5p-000600	1.24	0.96	31.189	31.531	31.531	13.131	0.621	1.315	0.206	8.391	0.51
MSC-HC	MSC-HC-II	hsa-miR-299-5p-000600	1.279	0.988	30.614	31.032	31.032	13.526	0.173	1	0.597	1.674	1
MSC-HC	MSC-HC_I	hsa-miR-299-5p-000600	1.26	0.938	31.64	31.032	31.032	13.526	0.173	1	0.597	1.674	1
MSC-SSC	MSC-SSC-II	hsa-miR-299-5p-000600	1.255	0.943	31.669	31.531	31.531	13.131	0.621	1.315	0.206	8.391	0.51
MSC-SSC	MSC-SSC-III	hsa-miR-299-5p-000600	1.246	0.987	31.735	31.531	31.531	13.131	0.621	1.315	0.206	8.391	0.51
MSC-SSC	MSC-SSC-II	hsa-miR-29a-002112	1.384	0.979	22.086	22.105	22.105	3.705	0.524	0.817	0.171	3.895	0.829
MSC-HC	MSC-HC-II	hsa-miR-29a-002112	1.383	0.989	21.109	20.919	20.919	3.413	0.261	1	0.459	2.178	1
MSC-SSC	MSC-SSC-III	hsa-miR-29a-002112	1.37	0.986	22.253	22.105	22.105	3.705	0.524	0.817	0.171	3.895	0.829
MSC-HC	MSC-HC_I	hsa-miR-29a-002112	1.41	0.986	20.723	20.919	20.919	3.413	0.261	1	0.459	2.178	1
MSC-HC	MSC-HC-III	hsa-miR-29a-002112	1.404	0.991	20.924	20.919	20.919	3.413	0.261	1	0.459	2.178	1
MSC-SSC	MSC-SSC-I	hsa-miR-29a-002112	1.381	0.988	21.975	22.105	22.105	3.705	0.524	0.817	0.171	3.895	0.829
MSC-SSC	MSC-SSC-II	hsa-miR-29b-000413	1.297	0.934	29.901	29.82	29.82	11.42	0.427	0.885	0.248	3.161	0.871
MSC-HC	MSC-HC-III	hsa-miR-29b-000413	1.331	0.987	28.607	28.75	28.75	11.244	0.28	1	0.434	2.302	1
MSC-SSC	MSC-SSC-I	hsa-miR-29b-000413	1.292	0.985	29.853	29.82	29.82	11.42	0.427	0.885	0.248	3.161	0.871
MSC-SSC	MSC-SSC-III	hsa-miR-29b-000413	1.281	0.986	29.707	29.82	29.82	11.42	0.427	0.885	0.248	3.161	0.871
MSC-HC	MSC-HC-II	hsa-miR-29b-000413	1.279	0.979	29.033	28.75	28.75	11.244	0.28	1	0.434	2.302	1
MSC-HC	MSC-HC_I	hsa-miR-29b-000413	1.317	0.985	28.612	28.75	28.75	11.244	0.28	1	0.434	2.302	1
MSC-SSC	MSC-SSC-III	hsa-miR-29c-000587	1.285	0.983	25.498	26.928	26.928	8.528	1.079	0.31	0.012	7.737	0.103
MSC-SSC	MSC-SSC-II	hsa-miR-29c-000587	1.3	0.983	25.333	26.928	26.928	8.528	1.079	0.31	0.012	7.737	0.103
MSC-HC	MSC-HC_I	hsa-miR-29c-000587	1.314	0.985	25.049	24.345	24.345	6.839	0.244	1	0.483	2.069	1
MSC-HC	MSC-HC-III	hsa-miR-29c-000587	1.306	0.992	23.935	24.345	24.345	6.839	0.244	1	0.483	2.069	1
MSC-SSC	MSC-SSC-I	hsa-miR-29c-000587	1.284	0.986	29.954	26.928	26.928	8.528	1.079	0.31	0.012	7.737	0.103
MSC-HC	MSC-HC-II	hsa-miR-29c-000587	1.282	0.984	24.051	24.345	24.345	6.839	0.244	1	0.483	2.069	1
MSC-HC	MSC-HC-II	hsa-miR-301-000528	1.207	0.991	29.198	28.976	28.976	11.47	0.267	1	0.451	2.219	1
MSC-SSC	MSC-SSC-I	hsa-miR-301-000528	1.182	0.974	29.732	29.717	29.717	11.317	0.463	1.111	0.279	4.424	0.687
MSC-HC	MSC-HC_I	hsa-miR-301-000528	1.223	0.983	28.793	28.976	28.976	11.47	0.267	1	0.451	2.219	1
MSC-HC	MSC-HC-III	hsa-miR-301-000528	1.226	0.988	28.936	28.976	28.976	11.47	0.267	1	0.451	2.219	1
MSC-SSC	MSC-SSC-III	hsa-miR-301-000528	1.202	0.983	29.842	29.717	29.717	11.317	0.463	1.111	0.279	4.424	0.687
MSC-SSC	MSC-SSC-II	hsa-miR-301-000528	1.231	0.954	29.578	29.717	29.717	11.317	0.463	1.111	0.279	4.424	0.687
MSC-HC	MSC-HC_I	hsa-miR-301b-002392	1.239	0.971	30.976	31.443	31.443	13.937	0.37	1	0.332	3.016	1
MSC-HC	MSC-HC-III	hsa-miR-301b-002392	1.244	0.976	31.699	31.443	31.443	13.937	0.37	1	0.332	3.016	1
MSC-SSC	MSC-SSC-I	hsa-miR-301b-002392	1.213	0.984	31.794	31.952	31.952	13.552	0.561	1.306	0.245	6.952	0.55
MSC-SSC	MSC-SSC-II	hsa-miR-301b-002392	1.212	0.953	32.534	31.952	31.952	13.552	0.561	1.306	0.245	6.952	0.55
MSC-HC	MSC-HC-II	hsa-miR-301b-002392	1.224	0.979	31.655	31.443	31.443	13.937	0.37	1	0.332	3.016	1
MSC-SSC	MSC-SSC-III	hsa-miR-301b-002392	1.224	0.981	31.528	31.952	31.952	13.552	0.561	1.306	0.245	6.952	0.55
MSC-SSC	MSC-SSC-I	hsa-miR-302a-000529	1.222	0.904	34.482	34.229	34.229	15.829	0.445	1.591	0.423	5.99
MSC-SSC	MSC-SSC-III	hsa-miR-302a-000529	1.26	0.971	34.5	34.229	34.229	15.829	0.445	1.591	0.423	5.99
MSC-HC	MSC-HC-II	hsa-miR-302a-000529	0	0	Undetermined	33.997	33.997	16.499		1
MSC-HC	MSC-HC_I	hsa-miR-302a-000529	0.689	0	Undetermined	33.997	33.997	16.499		1
MSC-HC	MSC-HC-III	hsa-miR-302a-000529	1.305	0.975	33.997	33.997	33.997	16.499		1
MSC-SSC	MSC-SSC-II	hsa-miR-302a-000529	1.262	0.902	33.706	34.229	34.229	15.829	0.445	1.591	0.423	5.99
MSC-SSC	MSC-SSC-III	hsa-miR-302b-000531	1.378	0.986	32.571	31.947	31.947	13.547	0.753	1.004	0.106	9.5	0.689
MSC-SSC	MSC-SSC-I	hsa-miR-302b-000531	1.345	0.982	33.003	31.947	31.947	13.547	0.753	1.004	0.106	9.5	0.689
MSC-SSC	MSC-SSC-II	hsa-miR-302b-000531	1.394	0.97	30.268	31.947	31.947	13.547	0.753	1.004	0.106	9.5	0.689
MSC-HC	MSC-HC-II	hsa-miR-302b-000531	1.382	0.975	30.808	31.059	31.059	13.553	0.107	1	0.727	1.375	1
MSC-HC	MSC-HC-III	hsa-miR-302b-000531	1.452	0.989	30.864	31.059	31.059	13.553	0.107	1	0.727	1.375	1
MSC-HC	MSC-HC_I	hsa-miR-302b-000531	1.403	0.969	31.506	31.059	31.059	13.553	0.107	1	0.727	1.375	1
MSC-SSC	MSC-SSC-II	hsa-miR-302c-000533	1.359	0.972	34.573	34.595	34.595	16.637	0.166	2.162	0.5	9.341
MSC-HC	MSC-HC-III	hsa-miR-302c-000533	Undetermined	Undetermined	Undetermined	35.518	35.518	17.749		1
MSC-HC	MSC-HC_I	hsa-miR-302c-000533	1.364	0.976	35.518	35.518	35.518	17.749		1
MSC-HC	MSC-HC-II	hsa-miR-302c-000533	Undetermined	Undetermined	Undetermined	35.518	35.518	17.749		1
MSC-SSC	MSC-SSC-III	hsa-miR-302c-000533	1.353	0.98	34.616	34.595	34.595	16.637	0.166	2.162	0.5	9.341
MSC-SSC	MSC-SSC-I	hsa-miR-302c-000533	Undetermined	Undetermined	Undetermined	34.595	34.595	16.637	0.166	2.162	0.5	9.341
MSC-SSC	MSC-SSC-II	hsa-miR-30b-000602	1.267	0.989	25.976	26.26	26.26	7.86	0.479	1.13	0.271	4.715	0.667
MSC-SSC	MSC-SSC-I	hsa-miR-30b-000602	1.239	0.988	26.308	26.26	26.26	7.86	0.479	1.13	0.271	4.715	0.667
MSC-HC	MSC-HC_I	hsa-miR-30b-000602	1.287	0.991	25.367	25.542	25.542	8.036	0.307	1	0.4	2.497	1
MSC-SSC	MSC-SSC-III	hsa-miR-30b-000602	1.262	0.985	26.496	26.26	26.26	7.86	0.479	1.13	0.271	4.715	0.667
MSC-HC	MSC-HC-III	hsa-miR-30b-000602	1.313	0.991	25.383	25.542	25.542	8.036	0.307	1	0.4	2.497	1
MSC-HC	MSC-HC-II	hsa-miR-30b-000602	1.261	0.978	25.878	25.542	25.542	8.036	0.307	1	0.4	2.497	1
MSC-SSC	MSC-SSC-I	hsa-miR-30c-000419	1.275	0.992	24.723	24.782	24.782	6.382	0.483	1.222	0.29	5.154	0.557
MSC-SSC	MSC-SSC-III	hsa-miR-30c-000419	1.257	0.989	24.844	24.782	24.782	6.382	0.483	1.222	0.29	5.154	0.557
MSC-SSC	MSC-SSC-II	hsa-miR-30c-000419	1.263	0.987	24.779	24.782	24.782	6.382	0.483	1.222	0.29	5.154	0.557
MSC-HC	MSC-HC_I	hsa-miR-30c-000419	1.284	0.984	24.057	24.177	24.177	6.671	0.23	1	0.503	1.987	1
MSC-HC	MSC-HC-III	hsa-miR-30c-000419	1.286	0.98	24.14	24.177	24.177	6.671	0.23	1	0.503	1.987	1
MSC-HC	MSC-HC-II	hsa-miR-30c-000419	1.264	0.987	24.335	24.177	24.177	6.671	0.23	1	0.503	1.987	1
MSC-HC	MSC-HC_I	hsa-miR-31-002279	1.28	0.99	22.208	22.274	22.274	4.769	0.196	1	0.557	1.795	1
MSC-HC	MSC-HC-III	hsa-miR-31-002279	1.276	0.983	22.247	22.274	22.274	4.769	0.196	1	0.557	1.795	1
MSC-SSC	MSC-SSC-II	hsa-miR-31-002279	1.252	0.991	22.894	22.987	22.987	4.587	0.394	1.134	0.35	3.678	0.628
MSC-SSC	MSC-SSC-III	hsa-miR-31-002279	1.244	0.993	22.957	22.987	22.987	4.587	0.394	1.134	0.35	3.678	0.628
MSC-HC	MSC-HC-II	hsa-miR-31-002279	1.237	0.99	22.368	22.274	22.274	4.769	0.196	1	0.557	1.795	1
MSC-SSC	MSC-SSC-I	hsa-miR-31-002279	1.247	0.989	23.109	22.987	22.987	4.587	0.394	1.134	0.35	3.678	0.628
MSC-HC	MSC-HC_I	hsa-miR-32-002109	1.31	0.977	32.701	32.454	32.454	14.948	0.159	1	0.623	1.604	1
MSC-SSC	MSC-SSC-III	hsa-miR-32-002109	1.257	0.964	32.754	34.289	34.289	15.889	0.669	0.521	0.071	3.824	0.23
MSC-HC	MSC-HC-II	hsa-miR-32-002109	1.256	0.985	31.933	32.454	32.454	14.948	0.159	1	0.623	1.604	1
MSC-SSC	MSC-SSC-I	hsa-miR-32-002109	1.262	0.972	34.832	34.289	34.289	15.889	0.669	0.521	0.071	3.824	0.23
MSC-HC	MSC-HC-III	hsa-miR-32-002109	1.253	0.969	32.728	32.454	32.454	14.948	0.159	1	0.623	1.604	1
MSC-SSC	MSC-SSC-II	hsa-miR-32-002109	1.215	0.954	35.282	34.289	34.289	15.889	0.669	0.521	0.071	3.824	0.23
MSC-HC	MSC-HC-III	hsa-miR-320-002277	1.321	0.985	25.028	25.075	25.075	7.57	0.21	1	0.535	1.871	1
MSC-SSC	MSC-SSC-I	hsa-miR-320-002277	1.279	0.989	25.822	25.576	25.576	7.176	0.336	1.314	0.483	3.576	0.396
MSC-HC	MSC-HC-II	hsa-miR-320-002277	1.279	0.984	25.202	25.075	25.075	7.57	0.21	1	0.535	1.871	1
MSC-SSC	MSC-SSC-II	hsa-miR-320-002277	1.299	0.983	25.416	25.576	25.576	7.176	0.336	1.314	0.483	3.576	0.396
MSC-HC	MSC-HC_I	hsa-miR-320-002277	1.321	0.99	24.996	25.075	25.075	7.57	0.21	1	0.535	1.871	1
MSC-SSC	MSC-SSC-III	hsa-miR-320-002277	1.294	0.988	25.489	25.576	25.576	7.176	0.336	1.314	0.483	3.576	0.396
MSC-HC	MSC-HC-III	hsa-miR-323-3p-002227	1.196	0.989	27.992	28.052	28.052	10.546	0.136	1	0.666	1.502	1
MSC-SSC	MSC-SSC-I	hsa-miR-323-3p-002227	1.219	0.984	28.546	28.358	28.358	9.958	0.391	1.503	0.468	4.826	0.295
MSC-SSC	MSC-SSC-III	hsa-miR-323-3p-002227	1.147	0.988	28.428	28.358	28.358	9.958	0.391	1.503	0.468	4.826	0.295
MSC-HC	MSC-HC-II	hsa-miR-323-3p-002227	1.174	0.984	28.055	28.052	28.052	10.546	0.136	1	0.666	1.502	1
MSC-HC	MSC-HC_I	hsa-miR-323-3p-002227	1.192	0.986	28.109	28.052	28.052	10.546	0.136	1	0.666	1.502	1
MSC-SSC	MSC-SSC-II	hsa-miR-323-3p-002227	1.173	0.978	28.102	28.358	28.358	9.958	0.391	1.503	0.468	4.826	0.295
MSC-SSC	MSC-SSC-II	hsa-miR-324-3p-002161	1.22	0.976	30.048	30.027	30.027	11.627	0.413	0.876	0.255	3.003	0.824
MSC-HC	MSC-HC-II	hsa-miR-324-3p-002161	1.191	0.983	29.273	28.941	28.941	11.435	0.296	1	0.413	2.42	1
MSC-HC	MSC-HC-III	hsa-miR-324-3p-002161	1.21	0.985	28.714	28.941	28.941	11.435	0.296	1	0.413	2.42	1
MSC-SSC	MSC-SSC-I	hsa-miR-324-3p-002161	1.204	0.979	30.091	30.027	30.027	11.627	0.413	0.876	0.255	3.003	0.824
MSC-HC	MSC-HC_I	hsa-miR-324-3p-002161	1.24	0.985	28.838	28.941	28.941	11.435	0.296	1	0.413	2.42	1
MSC-SSC	MSC-SSC-III	hsa-miR-324-3p-002161	1.188	0.981	29.941	30.027	30.027	11.627	0.413	0.876	0.255	3.003	0.824
MSC-HC	MSC-HC-III	hsa-miR-324-5p-000539	1.243	0.979	29.981	29.758	29.758	12.252	0.352	1	0.35	2.858	1
MSC-SSC	MSC-SSC-II	hsa-miR-324-5p-000539	1.209	0.963	31.339	31.401	31.401	13	0.578	0.595	0.106	3.34	0.419
MSC-HC	MSC-HC_I	hsa-miR-324-5p-000539	1.257	0.986	29.33	29.758	29.758	12.252	0.352	1	0.35	2.858	1
MSC-HC	MSC-HC-II	hsa-miR-324-5p-000539	1.219	0.981	29.963	29.758	29.758	12.252	0.352	1	0.35	2.858	1
MSC-SSC	MSC-SSC-I	hsa-miR-324-5p-000539	1.211	0.98	31.186	31.401	31.401	13	0.578	0.595	0.106	3.34	0.419
MSC-SSC	MSC-SSC-III	hsa-miR-324-5p-000539	1.222	0.983	31.677	31.401	31.401	13	0.578	0.595	0.106	3.34	0.419
MSC-HC	MSC-HC-II	hsa-miR-325-000540	0	0	Undetermined					1
MSC-SSC	MSC-SSC-II	hsa-miR-325-000540	Undetermined	Undetermined	Undetermined	35.243	35.243	15.959
MSC-SSC	MSC-SSC-III	hsa-miR-325-000540	0	0	Undetermined	35.243	35.243	15.959
MSC-SSC	MSC-SSC-I	hsa-miR-325-000540	0.963	0.887	35.243	35.243	35.243	15.959
MSC-HC	MSC-HC_I	hsa-miR-325-000540	Undetermined	Undetermined	Undetermined					1
MSC-HC	MSC-HC-III	hsa-miR-325-000540	0	0	Undetermined					1
MSC-SSC	MSC-SSC-III	hsa-miR-326-000542	Undetermined	Undetermined	Undetermined
MSC-SSC	MSC-SSC-II	hsa-miR-326-000542	Undetermined	Undetermined	Undetermined
MSC-HC	MSC-HC-III	hsa-miR-326-000542	Undetermined	Undetermined	Undetermined	34.434	34.434	17.183		1
MSC-HC	MSC-HC_I	hsa-miR-326-000542	Undetermined	Undetermined	Undetermined	34.434	34.434	17.183		1
MSC-HC	MSC-HC-II	hsa-miR-326-000542	0.739	0.882	34.434	34.434	34.434	17.183		1
MSC-SSC	MSC-SSC-I	hsa-miR-326-000542	Undetermined	Undetermined	Undetermined
MSC-SSC	MSC-SSC-I	hsa-miR-328-000543	1.164	0.986	28.639	28.605	28.605	10.205	0.436	1.234	0.337	4.525	0.521
MSC-HC	MSC-HC-III	hsa-miR-328-000543	1.222	0.984	28.032	28.015	28.015	10.509	0.182	1	0.581	1.72	1
MSC-SSC	MSC-SSC-III	hsa-miR-328-000543	1.163	0.985	28.607	28.605	28.605	10.205	0.436	1.234	0.337	4.525	0.521
MSC-SSC	MSC-SSC-II	hsa-miR-328-000543	1.176	0.984	28.57	28.605	28.605	10.205	0.436	1.234	0.337	4.525	0.521
MSC-HC	MSC-HC-II	hsa-miR-328-000543	1.164	0.985	28.061	28.015	28.015	10.509	0.182	1	0.581	1.72	1
MSC-HC	MSC-HC_I	hsa-miR-328-000543	1.198	0.992	27.951	28.015	28.015	10.509	0.182	1	0.581	1.72	1
MSC-HC	MSC-HC-II	hsa-miR-329-001101	0.739	0.795	37.287	36.903	36.903	19.529	0.508	1	0.011	87.525	1
MSC-SSC	MSC-SSC-II	hsa-miR-329-001101	1.252	0.969	33.645	33.58	33.58	15.18	0.915	20.379	1.332	311.754	0.258
MSC-SSC	MSC-SSC-III	hsa-miR-329-001101	1.16	0.973	34.364	33.58	33.58	15.18	0.915	20.379	1.332	311.754	0.258
MSC-SSC	MSC-SSC-I	hsa-miR-329-001101	1.288	0.977	32.73	33.58	33.58	15.18	0.915	20.379	1.332	311.754	0.258
MSC-HC	MSC-HC_I	hsa-miR-329-001101	Undetermined	Undetermined	Undetermined	36.903	36.903	19.529	0.508	1	0.011	87.525	1
MSC-HC	MSC-HC-III	hsa-miR-329-001101	0.851	0.855	36.519	36.903	36.903	19.529	0.508	1	0.011	87.525	1
MSC-HC	MSC-HC-III	hsa-miR-330-000544	0.979	0.96	31.137	31.679	31.679	14.173	0.319	1	0.386	2.589	1
MSC-SSC	MSC-SSC-II	hsa-miR-330-000544	0.969	0.888	32.768	32.449	32.449	14.049	0.308	1.09	0.434	2.734	0.79
MSC-HC	MSC-HC_I	hsa-miR-330-000544	0.921	0.942	31.906	31.679	31.679	14.173	0.319	1	0.386	2.589	1
MSC-HC	MSC-HC-II	hsa-miR-330-000544	0.922	0.945	31.993	31.679	31.679	14.173	0.319	1	0.386	2.589	1
MSC-SSC	MSC-SSC-III	hsa-miR-330-000544	0.924	0.936	31.554	32.449	32.449	14.049	0.308	1.09	0.434	2.734	0.79
MSC-SSC	MSC-SSC-I	hsa-miR-330-000544	0.923	0.906	33.024	32.449	32.449	14.049	0.308	1.09	0.434	2.734	0.79
MSC-SSC	MSC-SSC-I	hsa-miR-330-5p-002230	0.917	0.802	35.323	35.323	35.323	16.039
MSC-SSC	MSC-SSC-III	hsa-miR-330-5p-002230	Undetermined	Undetermined	Undetermined	35.323	35.323	16.039
MSC-HC	MSC-HC-II	hsa-miR-330-5p-002230	Undetermined	Undetermined	Undetermined					1
MSC-HC	MSC-HC_I	hsa-miR-330-5p-002230	Undetermined	Undetermined	Undetermined					1
MSC-SSC	MSC-SSC-II	hsa-miR-330-5p-002230	Undetermined	Undetermined	Undetermined	35.323	35.323	16.039
MSC-HC	MSC-HC-III	hsa-miR-330-5p-002230	Undetermined	Undetermined	Undetermined					1
MSC-HC	MSC-HC_I	hsa-miR-331-000545	1.228	0.985	25.549	25.662	25.662	8.156	0.188	1	0.571	1.752	1
MSC-SSC	MSC-SSC-I	hsa-miR-331-000545	1.217	0.97	26.389	26.518	26.518	8.118	0.527	1.026	0.213	4.942	0.76
MSC-HC	MSC-HC-III	hsa-miR-331-000545	1.219	0.989	25.854	25.662	25.662	8.156	0.188	1	0.571	1.752	1
MSC-HC	MSC-HC-II	hsa-miR-331-000545	1.211	0.977	25.582	25.662	25.662	8.156	0.188	1	0.571	1.752	1
MSC-SSC	MSC-SSC-III	hsa-miR-331-000545	1.206	0.98	26.69	26.518	26.518	8.118	0.527	1.026	0.213	4.942	0.76
MSC-SSC	MSC-SSC-II	hsa-miR-331-000545	1.216	0.971	26.476	26.518	26.518	8.118	0.527	1.026	0.213	4.942	0.76
MSC-HC	MSC-HC-III	hsa-miR-331-5p-002233	0.973	0.914	31.417	31.832	31.832	14.326	0.299	1	0.41	2.438	1
MSC-HC	MSC-HC_I	hsa-miR-331-5p-002233	0.816	0.886	32.678	31.832	31.832	14.326	0.299	1	0.41	2.438	1
MSC-HC	MSC-HC-II	hsa-miR-331-5p-002233	0.917	0.908	31.4	31.832	31.832	14.326	0.299	1	0.41	2.438	1
MSC-SSC	MSC-SSC-II	hsa-miR-331-5p-002233	0.834	0.883	33.663	32.905	32.905	14.505	0.652	0.883	0.126	6.181	0.943
MSC-SSC	MSC-SSC-III	hsa-miR-331-5p-002233	0.874	0.874	32.456	32.905	32.905	14.505	0.652	0.883	0.126	6.181	0.943
MSC-SSC	MSC-SSC-I	hsa-miR-331-5p-002233	0.895	0.854	32.597	32.905	32.905	14.505	0.652	0.883	0.126	6.181	0.943
MSC-SSC	MSC-SSC-I	hsa-miR-335-000546	1.236	0.93	29.044	28.906	28.906	10.506	0.429	0.611	0.17	2.199	0.25
MSC-SSC	MSC-SSC-III	hsa-miR-335-000546	1.247	0.929	29.061	28.906	28.906	10.506	0.429	0.611	0.17	2.199	0.25
MSC-HC	MSC-HC_I	hsa-miR-335-000546	1.269	0.985	27.215	27.301	27.301	9.795	0.332	1	0.371	2.694	1
MSC-HC	MSC-HC-II	hsa-miR-335-000546	1.248	0.919	27.71	27.301	27.301	9.795	0.332	1	0.371	2.694	1
MSC-HC	MSC-HC-III	hsa-miR-335-000546	1.289	0.988	26.979	27.301	27.301	9.795	0.332	1	0.371	2.694	1
MSC-SSC	MSC-SSC-II	hsa-miR-335-000546	1.246	0.959	28.613	28.906	28.906	10.506	0.429	0.611	0.17	2.199	0.25
MSC-SSC	MSC-SSC-III	hsa-miR-337-5p-002156	1.201	0.904	29.845	30.127	30.127	11.727	0.386	1.139	0.36	3.605	0.601
MSC-SSC	MSC-SSC-I	hsa-miR-337-5p-002156	1.195	0.981	30.244	30.127	30.127	11.727	0.386	1.139	0.36	3.605	0.601
MSC-SSC	MSC-SSC-II	hsa-miR-337-5p-002156	1.144	0.966	30.292	30.127	30.127	11.727	0.386	1.139	0.36	3.605	0.601
MSC-HC	MSC-HC-II	hsa-miR-337-5p-002156	1.163	0.969	29.422	29.42	29.42	11.915	0.13	1	0.679	1.474	1
MSC-HC	MSC-HC-III	hsa-miR-337-5p-002156	1.221	0.956	29.25	29.42	29.42	11.915	0.13	1	0.679	1.474	1
MSC-HC	MSC-HC_I	hsa-miR-337-5p-002156	1.207	0.962	29.589	29.42	29.42	11.915	0.13	1	0.679	1.474	1
MSC-HC	MSC-HC-II	hsa-miR-338-3p-002252	Undetermined	Undetermined	Undetermined					1
MSC-SSC	MSC-SSC-I	hsa-miR-338-3p-002252	Undetermined	Undetermined	Undetermined
MSC-HC	MSC-HC-III	hsa-miR-338-3p-002252	Undetermined	Undetermined	Undetermined					1
MSC-SSC	MSC-SSC-II	hsa-miR-338-3p-002252	Undetermined	Undetermined	Undetermined
MSC-SSC	MSC-SSC-III	hsa-miR-338-3p-002252	Undetermined	Undetermined	Undetermined
MSC-HC	MSC-HC_I	hsa-miR-338-3p-002252	Undetermined	Undetermined	Undetermined					1
MSC-SSC	MSC-SSC-III	hsa-miR-339-3p-002184	1.171	0.97	28.617	28.774	28.774	10.374	0.296	1.478	0.612	3.569	0.242
MSC-SSC	MSC-SSC-I	hsa-miR-339-3p-002184	1.187	0.977	29.091	28.774	28.774	10.374	0.296	1.478	0.612	3.569	0.242
MSC-HC	MSC-HC-III	hsa-miR-339-3p-002184	1.157	0.982	28.365	28.443	28.443	10.937	0.069	1	0.815	1.227	1
MSC-HC	MSC-HC-II	hsa-miR-339-3p-002184	1.137	0.984	28.325	28.443	28.443	10.937	0.069	1	0.815	1.227	1
MSC-SSC	MSC-SSC-II	hsa-miR-339-3p-002184	1.175	0.974	28.613	28.774	28.774	10.374	0.296	1.478	0.612	3.569	0.242
MSC-HC	MSC-HC_I	hsa-miR-339-3p-002184	1.15	0.977	28.639	28.443	28.443	10.937	0.069	1	0.815	1.227	1
MSC-SSC	MSC-SSC-III	hsa-miR-339-5p-002257	1.084	0.944	28.74	28.681	28.681	10.28	0.419	1.036	0.297	3.617	0.77
MSC-SSC	MSC-SSC-II	hsa-miR-339-5p-002257	1.101	0.924	28.523	28.681	28.681	10.28	0.419	1.036	0.297	3.617	0.77
MSC-HC	MSC-HC_I	hsa-miR-339-5p-002257	1.105	0.953	27.959	27.838	27.838	10.332	0.171	1	0.6	1.667	1
MSC-SSC	MSC-SSC-I	hsa-miR-339-5p-002257	1.074	0.953	28.779	28.681	28.681	10.28	0.419	1.036	0.297	3.617	0.77
MSC-HC	MSC-HC-II	hsa-miR-339-5p-002257	1.093	0.973	27.924	27.838	27.838	10.332	0.171	1	0.6	1.667	1
MSC-HC	MSC-HC-III	hsa-miR-339-5p-002257	1.127	0.988	27.63	27.838	27.838	10.332	0.171	1	0.6	1.667	1
MSC-HC	MSC-HC_I	hsa-miR-33b-002085	Undetermined	Undetermined	Undetermined					1
MSC-SSC	MSC-SSC-II	hsa-miR-33b-002085	Undetermined	Undetermined	Undetermined
MSC-SSC	MSC-SSC-III	hsa-miR-33b-002085	Undetermined	Undetermined	Undetermined
MSC-HC	MSC-HC-III	hsa-miR-33b-002085	Undetermined	Undetermined	Undetermined					1
MSC-HC	MSC-HC-II	hsa-miR-33b-002085	Undetermined	Undetermined	Undetermined					1
MSC-SSC	MSC-SSC-I	hsa-miR-33b-002085	Undetermined	Undetermined	Undetermined
MSC-HC	MSC-HC_I	hsa-miR-340-002258	1.322	0.985	29.947	29.878	29.878	12.372	0.171	1	0.601	1.663	1
MSC-SSC	MSC-SSC-III	hsa-miR-340-002258	1.287	0.975	30.787	31.222	31.222	12.821	0.356	0.732	0.254	2.115	0.381
MSC-SSC	MSC-SSC-I	hsa-miR-340-002258	1.324	0.973	31.428	31.222	31.222	12.821	0.356	0.732	0.254	2.115	0.381
MSC-HC	MSC-HC-III	hsa-miR-340-002258	1.333	0.982	29.724	29.878	29.878	12.372	0.171	1	0.601	1.663	1
MSC-HC	MSC-HC-II	hsa-miR-340-002258	1.299	0.987	29.963	29.878	29.878	12.372	0.171	1	0.601	1.663	1
MSC-SSC	MSC-SSC-II	hsa-miR-340-002258	1.278	0.93	31.449	31.222	31.222	12.821	0.356	0.732	0.254	2.115	0.381
MSC-SSC	MSC-SSC-II	hsa-miR-342-3p-002260	1.181	0.943	26.908	27.232	27.232	8.832	0.36	1.065	0.364	3.118	0.733
MSC-HC	MSC-HC_I	hsa-miR-342-3p-002260	1.199	0.966	26.497	26.429	26.429	8.923	0.199	1	0.553	1.809	1
MSC-SSC	MSC-SSC-I	hsa-miR-342-3p-002260	1.142	0.96	27.506	27.232	27.232	8.832	0.36	1.065	0.364	3.118	0.733
MSC-HC	MSC-HC-II	hsa-miR-342-3p-002260	1.173	0.983	26.571	26.429	26.429	8.923	0.199	1	0.553	1.809	1
MSC-SSC	MSC-SSC-III	hsa-miR-342-3p-002260	1.123	0.952	27.282	27.232	27.232	8.832	0.36	1.065	0.364	3.118	0.733
MSC-HC	MSC-HC-III	hsa-miR-342-3p-002260	1.227	0.973	26.218	26.429	26.429	8.923	0.199	1	0.553	1.809	1
MSC-HC	MSC-HC-II	hsa-miR-342-5p-002147	Undetermined	Undetermined	Undetermined	35.21	35.21	17.713		1
MSC-SSC	MSC-SSC-II	hsa-miR-342-5p-002147	Undetermined	Undetermined	Undetermined	37.828	37.828	20.015		0.203
MSC-HC	MSC-HC_I	hsa-miR-342-5p-002147	Undetermined	Undetermined	Undetermined	35.21	35.21	17.713		1
MSC-HC	MSC-HC-III	hsa-miR-342-5p-002147	0.732	0.574	35.21	35.21	35.21	17.713		1
MSC-SSC	MSC-SSC-III	hsa-miR-342-5p-002147	0.663	0.375	37.828	37.828	37.828	20.015		0.203
MSC-SSC	MSC-SSC-I	hsa-miR-342-5p-002147	Undetermined	Undetermined	Undetermined	37.828	37.828	20.015		0.203
MSC-HC	MSC-HC_I	hsa-miR-345-002186	1.301	0.989	27.507	27.733	27.733	10.227	0.316	1	0.39	2.565	1
MSC-SSC	MSC-SSC-II	hsa-miR-345-002186	1.266	0.946	28.461	28.593	28.593	10.193	0.429	1.024	0.285	3.681	0.865
MSC-SSC	MSC-SSC-I	hsa-miR-345-002186	1.275	0.976	28.665	28.593	28.593	10.193	0.429	1.024	0.285	3.681	0.865
MSC-HC	MSC-HC-III	hsa-miR-345-002186	1.291	0.954	27.623	27.733	27.733	10.227	0.316	1	0.39	2.565	1
MSC-HC	MSC-HC-II	hsa-miR-345-002186	1.256	0.986	28.068	27.733	27.733	10.227	0.316	1	0.39	2.565	1
MSC-SSC	MSC-SSC-III	hsa-miR-345-002186	1.273	0.988	28.652	28.593	28.593	10.193	0.429	1.024	0.285	3.681	0.865
MSC-SSC	MSC-SSC-II	hsa-miR-346-000553	0.698	0.574	32.616	32.179	32.179	13.779	0.617	0.66	0.105	4.159	0.575
MSC-HC	MSC-HC_I	hsa-miR-346-000553	0.759	0.902	31.143	30.684	30.684	13.179	0.557	1	0.19	5.266	1
MSC-SSC	MSC-SSC-I	hsa-miR-346-000553	0.693	0.884	33.556	32.179	32.179	13.779	0.617	0.66	0.105	4.159	0.575
MSC-HC	MSC-HC-II	hsa-miR-346-000553	0.726	0.906	31.282	30.684	30.684	13.179	0.557	1	0.19	5.266	1
MSC-HC	MSC-HC-III	hsa-miR-346-000553	0.882	0.925	29.629	30.684	30.684	13.179	0.557	1	0.19	5.266	1
MSC-SSC	MSC-SSC-III	hsa-miR-346-000553	0.777	0.873	30.365	32.179	32.179	13.779	0.617	0.66	0.105	4.159	0.575
MSC-HC	MSC-HC_I	hsa-miR-34a-000426	1.3	0.991	25.901	26.119	26.119	8.614	0.264	1	0.455	2.2	1
MSC-HC	MSC-HC-II	hsa-miR-34a-000426	1.266	0.986	26.294	26.119	26.119	8.614	0.264	1	0.455	2.2	1
MSC-HC	MSC-HC-III	hsa-miR-34a-000426	1.271	0.985	26.163	26.119	26.119	8.614	0.264	1	0.455	2.2	1
MSC-SSC	MSC-SSC-III	hsa-miR-34a-000426	1.27	0.983	27.373	27.2	27.2	8.8	0.509	0.879	0.193	4.013	0.938
MSC-SSC	MSC-SSC-II	hsa-miR-34a-000426	1.276	0.986	27.11	27.2	27.2	8.8	0.509	0.879	0.193	4.013	0.938
MSC-SSC	MSC-SSC-I	hsa-miR-34a-000426	1.307	0.981	27.117	27.2	27.2	8.8	0.509	0.879	0.193	4.013	0.938
MSC-SSC	MSC-SSC-I	hsa-miR-34c-000428	1.206	0.969	33.284	32.661	32.661	14.261	0.168	1.658	1.003	2.739	0.057
MSC-SSC	MSC-SSC-II	hsa-miR-34c-000428	1.212	0.976	32.312	32.661	32.661	14.261	0.168	1.658	1.003	2.739	0.057
MSC-SSC	MSC-SSC-III	hsa-miR-34c-000428	1.2	0.975	32.389	32.661	32.661	14.261	0.168	1.658	1.003	2.739	0.057
MSC-HC	MSC-HC-II	hsa-miR-34c-000428	1.173	0.975	32.708	32.496	32.496	14.99	0.233	1	0.498	2.006	1
MSC-HC	MSC-HC_I	hsa-miR-34c-000428	1.217	0.978	32.534	32.496	32.496	14.99	0.233	1	0.498	2.006	1
MSC-HC	MSC-HC-III	hsa-miR-34c-000428	1.18	0.973	32.247	32.496	32.496	14.99	0.233	1	0.498	2.006	1
MSC-SSC	MSC-SSC-I	hsa-miR-361-000554	1.284	0.981	31.88	31.378	31.378	12.978	0.234	1.204	0.599	2.42	0.49
MSC-HC	MSC-HC-II	hsa-miR-361-000554	1.302	0.984	30.823	30.751	30.751	13.245	0.248	1	0.478	2.092	1
MSC-SSC	MSC-SSC-III	hsa-miR-361-000554	1.276	0.978	31.217	31.378	31.378	12.978	0.234	1.204	0.599	2.42	0.49
MSC-HC	MSC-HC_I	hsa-miR-361-000554	1.303	0.952	31.173	30.751	30.751	13.245	0.248	1	0.478	2.092	1
MSC-HC	MSC-HC-III	hsa-miR-361-000554	1.333	0.988	30.258	30.751	30.751	13.245	0.248	1	0.478	2.092	1
MSC-SSC	MSC-SSC-II	hsa-miR-361-000554	1.286	0.973	31.036	31.378	31.378	12.978	0.234	1.204	0.599	2.42	0.49
MSC-SSC	MSC-SSC-I	hsa-miR-362-001273	1.143	0.968	30.478	29.93	29.93	11.53	0.302	0.736	0.299	1.813	0.239
MSC-SSC	MSC-SSC-II	hsa-miR-362-001273	1.183	0.962	29.367	29.93	29.93	11.53	0.302	0.736	0.299	1.813	0.239
MSC-SSC	MSC-SSC-III	hsa-miR-362-001273	1.147	0.978	29.947	29.93	29.93	11.53	0.302	0.736	0.299	1.813	0.239
MSC-HC	MSC-HC_I	hsa-miR-362-001273	1.195	0.982	28.966	28.594	28.594	11.088	0.134	1	0.672	1.489	1
MSC-HC	MSC-HC-II	hsa-miR-362-001273	1.188	0.986	28.496	28.594	28.594	11.088	0.134	1	0.672	1.489	1
MSC-HC	MSC-HC-III	hsa-miR-362-001273	1.209	0.976	28.32	28.594	28.594	11.088	0.134	1	0.672	1.489	1
MSC-HC	MSC-HC_I	hsa-miR-362-3p-002117	1.3	0.981	31.821	31.889	31.889	14.383	0.269	1	0.449	2.228	1
MSC-SSC	MSC-SSC-III	hsa-miR-362-3p-002117	1.24	0.965	35.356	33.738	33.738	15.338	1.137	0.516	0.017	15.32	0.668
MSC-SSC	MSC-SSC-II	hsa-miR-362-3p-002117	1.287	0.968	32.82	33.738	33.738	15.338	1.137	0.516	0.017	15.32	0.668
MSC-SSC	MSC-SSC-I	hsa-miR-362-3p-002117	1.292	0.967	33.037	33.738	33.738	15.338	1.137	0.516	0.017	15.32	0.668
MSC-HC	MSC-HC-III	hsa-miR-362-3p-002117	1.32	0.985	31.68	31.889	31.889	14.383	0.269	1	0.449	2.228	1
MSC-HC	MSC-HC-II	hsa-miR-362-3p-002117	1.287	0.981	32.166	31.889	31.889	14.383	0.269	1	0.449	2.228	1
MSC-SSC	MSC-SSC-III	hsa-miR-363-001271	Undetermined	Undetermined	Undetermined
MSC-SSC	MSC-SSC-II	hsa-miR-363-001271	Undetermined	Undetermined	Undetermined
MSC-SSC	MSC-SSC-I	hsa-miR-363-001271	Undetermined	Undetermined	Undetermined
MSC-HC	MSC-HC_I	hsa-miR-363-001271	Undetermined	Undetermined	Undetermined					1
MSC-HC	MSC-HC-III	hsa-miR-363-001271	Undetermined	Undetermined	Undetermined					1
MSC-HC	MSC-HC-II	hsa-miR-363-001271	Undetermined	Undetermined	Undetermined					1
MSC-SSC	MSC-SSC-II	hsa-miR-365-001020	1.242	0.969	26.549	26.469	26.469	8.069	0.453	0.906	0.235	3.499	0.945
MSC-HC	MSC-HC-II	hsa-miR-365-001020	1.235	0.99	25.72	25.433	25.433	7.927	0.279	1	0.436	2.296	1
MSC-HC	MSC-HC-III	hsa-miR-365-001020	1.269	0.99	25.268	25.433	25.433	7.927	0.279	1	0.436	2.296	1
MSC-SSC	MSC-SSC-III	hsa-miR-365-001020	1.236	0.98	26.408	26.469	26.469	8.069	0.453	0.906	0.235	3.499	0.945
MSC-SSC	MSC-SSC-I	hsa-miR-365-001020	1.198	0.988	26.452	26.469	26.469	8.069	0.453	0.906	0.235	3.499	0.945
MSC-HC	MSC-HC_I	hsa-miR-365-001020	1.249	0.988	25.312	25.433	25.433	7.927	0.279	1	0.436	2.296	1
MSC-SSC	MSC-SSC-I	hsa-miR-367-000555	1.275	0.983	33.998	34.801	34.801	16.4	1.198	1.415	0.04	50.365	0.589
MSC-SSC	MSC-SSC-III	hsa-miR-367-000555	1.21	0.952	36.53	34.801	34.801	16.4	1.198	1.415	0.04	50.365	0.589
MSC-HC	MSC-HC-II	hsa-miR-367-000555	1.306	0.981	33.048	34.407	34.407	16.901	1.101	1	0.037	26.695	1
MSC-SSC	MSC-SSC-II	hsa-miR-367-000555	1.323	0.979	33.874	34.801	34.801	16.4	1.198	1.415	0.04	50.365	0.589
MSC-HC	MSC-HC-III	hsa-miR-367-000555	1.227	0.947	36.602	34.407	34.407	16.901	1.101	1	0.037	26.695	1
MSC-HC	MSC-HC_I	hsa-miR-367-000555	1.335	0.981	33.572	34.407	34.407	16.901	1.101	1	0.037	26.695	1
MSC-SSC	MSC-SSC-II	hsa-miR-369-3p-000557	1.413	0.982	34.188	34.87	34.87	16.47	0.985	2.342	0.124	44.195	0.344
MSC-SSC	MSC-SSC-III	hsa-miR-369-3p-000557	1.391	0.99	32.803	34.87	34.87	16.47	0.985	2.342	0.124	44.195	0.344
MSC-HC	MSC-HC-II	hsa-miR-369-3p-000557	1.332	0.978	35.951	35.204	35.204	17.698	0.716	1	0.118	8.453	1
MSC-SSC	MSC-SSC-I	hsa-miR-369-3p-000557	1.168	0.943	37.62	34.87	34.87	16.47	0.985	2.342	0.124	44.195	0.344
MSC-HC	MSC-HC-III	hsa-miR-369-3p-000557	1.38	0.983	35.579	35.204	35.204	17.698	0.716	1	0.118	8.453	1
MSC-HC	MSC-HC_I	hsa-miR-369-3p-000557	1.425	0.986	34.081	35.204	35.204	17.698	0.716	1	0.118	8.453	1
MSC-HC	MSC-HC-II	hsa-miR-369-5p-001021	1.308	0.983	31.538	31.898	31.898	14.392	0.219	1	0.52	1.921	1
MSC-HC	MSC-HC_I	hsa-miR-369-5p-001021	1.321	0.99	31.846	31.898	31.898	14.392	0.219	1	0.52	1.921	1
MSC-SSC	MSC-SSC-III	hsa-miR-369-5p-001021	1.287	0.979	34.186	32.888	32.888	14.488	0.999	0.936	0.048	18.426	0.666
MSC-SSC	MSC-SSC-II	hsa-miR-369-5p-001021	1.31	0.971	32.223	32.888	32.888	14.488	0.999	0.936	0.048	18.426	0.666
MSC-SSC	MSC-SSC-I	hsa-miR-369-5p-001021	1.294	0.983	32.255	32.888	32.888	14.488	0.999	0.936	0.048	18.426	0.666
MSC-HC	MSC-HC-III	hsa-miR-369-5p-001021	1.313	0.986	32.311	31.898	31.898	14.392	0.219	1	0.52	1.921	1
MSC-SSC	MSC-SSC-III	hsa-miR-370-002275	1.126	0.983	27.732	27.822	27.822	9.422	0.395	1.743	0.536	5.668	0.263
MSC-SSC	MSC-SSC-I	hsa-miR-370-002275	1.159	0.99	27.924	27.822	27.822	9.422	0.395	1.743	0.536	5.668	0.263
MSC-HC	MSC-HC-II	hsa-miR-370-002275	1.121	0.982	27.919	27.729	27.729	10.223	0.271	1	0.446	2.243	1
MSC-HC	MSC-HC-III	hsa-miR-370-002275	1.138	0.987	27.764	27.729	27.729	10.223	0.271	1	0.446	2.243	1
MSC-HC	MSC-HC_I	hsa-miR-370-002275	1.162	0.986	27.503	27.729	27.729	10.223	0.271	1	0.446	2.243	1
MSC-SSC	MSC-SSC-II	hsa-miR-370-002275	1.139	0.975	27.809	27.822	27.822	9.422	0.395	1.743	0.536	5.668	0.263
MSC-SSC	MSC-SSC-III	hsa-miR-371-3p-002124	Undetermined	Undetermined	Undetermined
MSC-HC	MSC-HC-III	hsa-miR-371-3p-002124	Undetermined	Undetermined	Undetermined					1
MSC-SSC	MSC-SSC-I	hsa-miR-371-3p-002124	Undetermined	Undetermined	Undetermined
MSC-HC	MSC-HC_I	hsa-miR-371-3p-002124	Undetermined	Undetermined	Undetermined					1
MSC-SSC	MSC-SSC-II	hsa-miR-371-3p-002124	Undetermined	Undetermined	Undetermined
MSC-HC	MSC-HC-II	hsa-miR-371-3p-002124	Undetermined	Undetermined	Undetermined					1
MSC-SSC	MSC-SSC-III	hsa-miR-372-000560	0	0	Undetermined
MSC-HC	MSC-HC-II	hsa-miR-372-000560	Undetermined	Undetermined	Undetermined					1
MSC-HC	MSC-HC-III	hsa-miR-372-000560	Undetermined	Undetermined	Undetermined					1
MSC-HC	MSC-HC_I	hsa-miR-372-000560	Undetermined	Undetermined	Undetermined					1
MSC-SSC	MSC-SSC-I	hsa-miR-372-000560	Undetermined	Undetermined	Undetermined
MSC-SSC	MSC-SSC-II	hsa-miR-372-000560	0	0	Undetermined
MSC-HC	MSC-HC_I	hsa-miR-373-000561	Undetermined	Undetermined	Undetermined	35.312	35.312	17.815		1
MSC-SSC	MSC-SSC-II	hsa-miR-373-000561	Undetermined	Undetermined	Undetermined
MSC-HC	MSC-HC-II	hsa-miR-373-000561	Undetermined	Undetermined	Undetermined	35.312	35.312	17.815		1
MSC-HC	MSC-HC-III	hsa-miR-373-000561	1.176	0.954	35.312	35.312	35.312	17.815		1
MSC-SSC	MSC-SSC-I	hsa-miR-373-000561	Undetermined	Undetermined	Undetermined
MSC-SSC	MSC-SSC-III	hsa-miR-373-000561	Undetermined	Undetermined	Undetermined
MSC-HC	MSC-HC-III	hsa-miR-374-000563	1.376	0.99	26.337	26.516	26.516	9.01	0.147	1	0.646	1.549	1
MSC-SSC	MSC-SSC-III	hsa-miR-374-000563	1.321	0.984	27.268	27.492	27.492	9.092	0.193	0.945	0.532	1.681	0.775
MSC-HC	MSC-HC_I	hsa-miR-374-000563	1.373	0.991	26.659	26.516	26.516	9.01	0.147	1	0.646	1.549	1
MSC-HC	MSC-HC-II	hsa-miR-374-000563	1.353	0.987	26.553	26.516	26.516	9.01	0.147	1	0.646	1.549	1
MSC-SSC	MSC-SSC-II	hsa-miR-374-000563	1.352	0.984	26.9	27.492	27.492	9.092	0.193	0.945	0.532	1.681	0.775
MSC-SSC	MSC-SSC-I	hsa-miR-374-000563	1.325	0.984	28.308	27.492	27.492	9.092	0.193	0.945	0.532	1.681	0.775
MSC-SSC	MSC-SSC-I	hsa-miR-375-000564	Undetermined	Undetermined	Undetermined	37.697	37.697	19.595		0.304
MSC-HC	MSC-HC-III	hsa-miR-375-000564	1.16	0.948	35.376	35.376	35.376	17.878		1
MSC-HC	MSC-HC-II	hsa-miR-375-000564	Undetermined	Undetermined	Undetermined	35.376	35.376	17.878		1
MSC-SSC	MSC-SSC-II	hsa-miR-375-000564	1.018	0.916	37.697	37.697	37.697	19.595		0.304
MSC-SSC	MSC-SSC-III	hsa-miR-375-000564	Undetermined	Undetermined	Undetermined	37.697	37.697	19.595		0.304
MSC-HC	MSC-HC_I	hsa-miR-375-000564	Undetermined	Undetermined	Undetermined	35.376	35.376	17.878		1
MSC-SSC	MSC-SSC-II	hsa-miR-376a-000565	1.262	0.985	27.176	27.573	27.573	9.173	0.259	1.963	0.907	4.25	0.082
MSC-HC	MSC-HC_I	hsa-miR-376a-000565	1.269	0.987	27.791	27.652	27.652	10.146	0.226	1	0.509	1.964	1
MSC-HC	MSC-HC-II	hsa-miR-376a-000565	1.263	0.992	27.835	27.652	27.652	10.146	0.226	1	0.509	1.964	1
MSC-HC	MSC-HC-III	hsa-miR-376a-000565	1.299	0.989	27.329	27.652	27.652	10.146	0.226	1	0.509	1.964	1
MSC-SSC	MSC-SSC-I	hsa-miR-376a-000565	1.246	0.977	28.066	27.573	27.573	9.173	0.259	1.963	0.907	4.25	0.082
MSC-SSC	MSC-SSC-III	hsa-miR-376a-000565	1.272	0.984	27.476	27.573	27.573	9.173	0.259	1.963	0.907	4.25	0.082
MSC-SSC	MSC-SSC-I	hsa-miR-376b-001102	Undetermined	Undetermined	Undetermined	35.003	35.003	16.9		0.177
MSC-HC	MSC-HC-II	hsa-miR-376b-001102	0	0	Undetermined	31.903	31.903	14.405		1
MSC-HC	MSC-HC-III	hsa-miR-376b-001102	1.208	0.968	31.903	31.903	31.903	14.405		1
MSC-HC	MSC-HC_I	hsa-miR-376b-001102	Undetermined	Undetermined	Undetermined	31.903	31.903	14.405		1
MSC-SSC	MSC-SSC-II	hsa-miR-376b-001102	0.93	0.808	35.003	35.003	35.003	16.9		0.177
MSC-SSC	MSC-SSC-III	hsa-miR-376b-001102	Undetermined	Undetermined	Undetermined	35.003	35.003	16.9		0.177
MSC-HC	MSC-HC_I	hsa-miR-376c-002122	1.18	0.98	24.418	24.4	24.4	6.894	0.166	1	0.61	1.64	1
MSC-SSC	MSC-SSC-I	hsa-miR-376c-002122	1.128	0.984	25.197	24.714	24.714	6.314	0.208	1.495	0.805	2.778	0.14
MSC-SSC	MSC-SSC-II	hsa-miR-376c-002122	1.176	0.922	24.524	24.714	24.714	6.314	0.208	1.495	0.805	2.778	0.14
MSC-HC	MSC-HC-III	hsa-miR-376c-002122	1.207	0.925	24.322	24.4	24.4	6.894	0.166	1	0.61	1.64	1
MSC-HC	MSC-HC-II	hsa-miR-376c-002122	1.171	0.989	24.461	24.4	24.4	6.894	0.166	1	0.61	1.64	1
MSC-SSC	MSC-SSC-III	hsa-miR-376c-002122	1.16	0.987	24.421	24.714	24.714	6.314	0.208	1.495	0.805	2.778	0.14
MSC-SSC	MSC-SSC-III	hsa-miR-377-000566	Undetermined	Undetermined	Undetermined	34.797	34.797	16.104	0.69
MSC-SSC	MSC-SSC-I	hsa-miR-377-000566	1.066	0.968	34.698	34.797	34.797	16.104	0.69
MSC-HC	MSC-HC-II	hsa-miR-377-000566	Undetermined	Undetermined	Undetermined					1
MSC-HC	MSC-HC-III	hsa-miR-377-000566	Undetermined	Undetermined	Undetermined					1
MSC-SSC	MSC-SSC-II	hsa-miR-377-000566	0.97	0.742	34.896	34.797	34.797	16.104	0.69
MSC-HC	MSC-HC_I	hsa-miR-377-000566	Undetermined	Undetermined	Undetermined					1
MSC-SSC	MSC-SSC-II	hsa-miR-380-3p-000569	0.676	0.542	32.841	33.653	33.653	14.96	0.221	1.429	0.203	10.046	0.257
MSC-HC	MSC-HC-III	hsa-miR-380-3p-000569	0.88	0.913	32.796	32.849	32.849	15.475	0.176	1	0.212	4.727	1
MSC-HC	MSC-HC-II	hsa-miR-380-3p-000569	0.766	0.863	32.902	32.849	32.849	15.475	0.176	1	0.212	4.727	1
MSC-HC	MSC-HC_I	hsa-miR-380-3p-000569	Undetermined	Undetermined	Undetermined	32.849	32.849	15.475	0.176	1	0.212	4.727	1
MSC-SSC	MSC-SSC-III	hsa-miR-380-3p-000569	Undetermined	Undetermined	Undetermined	33.653	33.653	14.96	0.221	1.429	0.203	10.046	0.257
MSC-SSC	MSC-SSC-I	hsa-miR-380-3p-000569	0.841	0.912	34.466	33.653	33.653	14.96	0.221	1.429	0.203	10.046	0.257
MSC-HC	MSC-HC_I	hsa-miR-381-000571	1.414	0.988	32.2	33.554	33.554	16.048	0.85	1	0.079	12.634	1
MSC-SSC	MSC-SSC-I	hsa-miR-381-000571	1.347	0.976	34.267	34.213	34.213	15.664	0.682	1.305	0.003	528.819	0.979
MSC-HC	MSC-HC-II	hsa-miR-381-000571	1.338	0.975	34.563	33.554	33.554	16.048	0.85	1	0.079	12.634	1
MSC-SSC	MSC-SSC-III	hsa-miR-381-000571	1.357	0.985	34.159	34.213	34.213	15.664	0.682	1.305	0.003	528.819	0.979
MSC-HC	MSC-HC-III	hsa-miR-381-000571	1.42	0.984	33.9	33.554	33.554	16.048	0.85	1	0.079	12.634	1
MSC-SSC	MSC-SSC-II	hsa-miR-381-000571	Undetermined	Undetermined	Undetermined	34.213	34.213	15.664	0.682	1.305	0.003	528.819	0.979
MSC-HC	MSC-HC_I	hsa-miR-382-000572	1.175	0.974	27.099	26.947	26.947	9.441	0.232	1	0.501	1.996	1
MSC-HC	MSC-HC-III	hsa-miR-382-000572	1.199	0.977	26.604	26.947	26.947	9.441	0.232	1	0.501	1.996	1
MSC-SSC	MSC-SSC-III	hsa-miR-382-000572	1.085	0.974	28.167	28.179	28.179	9.779	0.295	0.791	0.328	1.905	0.403
MSC-HC	MSC-HC-II	hsa-miR-382-000572	1.168	0.972	27.137	26.947	26.947	9.441	0.232	1	0.501	1.996	1
MSC-SSC	MSC-SSC-II	hsa-miR-382-000572	1.12	0.963	27.709	28.179	28.179	9.779	0.295	0.791	0.328	1.905	0.403
MSC-SSC	MSC-SSC-I	hsa-miR-382-000572	1.086	0.967	28.661	28.179	28.179	9.779	0.295	0.791	0.328	1.905	0.403
MSC-HC	MSC-HC-III	hsa-miR-383-000573	0.833	0.846	35.104	32.848	32.848	15.342	1.238	1	0.025	40.101	1
MSC-SSC	MSC-SSC-I	hsa-miR-383-000573	Undetermined	Undetermined	Undetermined	34.527	34.527	16.424		0.472
MSC-HC	MSC-HC-II	hsa-miR-383-000573	1.068	0.963	32.329	32.848	32.848	15.342	1.238	1	0.025	40.101	1
MSC-SSC	MSC-SSC-II	hsa-miR-383-000573	0.92	0.911	34.527	34.527	34.527	16.424		0.472
MSC-HC	MSC-HC_I	hsa-miR-383-000573	1.147	0.975	31.112	32.848	32.848	15.342	1.238	1	0.025	40.101	1
MSC-SSC	MSC-SSC-III	hsa-miR-383-000573	0	0	Undetermined	34.527	34.527	16.424		0.472
MSC-SSC	MSC-SSC-III	hsa-miR-384-000574	Undetermined	Undetermined	Undetermined
MSC-HC	MSC-HC-III	hsa-miR-384-000574	Undetermined	Undetermined	Undetermined					1
MSC-SSC	MSC-SSC-II	hsa-miR-384-000574	0	0	Undetermined
MSC-SSC	MSC-SSC-I	hsa-miR-384-000574	Undetermined	Undetermined	Undetermined
MSC-HC	MSC-HC-II	hsa-miR-384-000574	0	0	Undetermined					1
MSC-HC	MSC-HC_I	hsa-miR-384-000574	0	0	Undetermined					1
MSC-SSC	MSC-SSC-I	hsa-miR-409-5p-002331	1.087	0.957	30.577	30.685	30.685	12.285	0.76	1.032	0.107	9.953	0.85
MSC-HC	MSC-HC_I	hsa-miR-409-5p-002331	1.115	0.97	29.159	29.836	29.836	12.33	0.583	1	0.176	5.692	1
MSC-HC	MSC-HC-II	hsa-miR-409-5p-002331	0.975	0.964	30.648	29.836	29.836	12.33	0.583	1	0.176	5.692	1
MSC-SSC	MSC-SSC-III	hsa-miR-409-5p-002331	0.941	0.932	31.591	30.685	30.685	12.285	0.76	1.032	0.107	9.953	0.85
MSC-SSC	MSC-SSC-II	hsa-miR-409-5p-002331	1.056	0.973	29.886	30.685	30.685	12.285	0.76	1.032	0.107	9.953	0.85
MSC-HC	MSC-HC-III	hsa-miR-409-5p-002331	1.022	0.965	29.699	29.836	29.836	12.33	0.583	1	0.176	5.692	1
MSC-HC	MSC-HC_I	hsa-miR-410-001274	1.269	0.988	29.545	29.516	29.516	12.01	0.256	1	0.466	2.147	1
MSC-SSC	MSC-SSC-I	hsa-miR-410-001274	1.243	0.987	30.453	29.979	29.979	11.579	0.266	1.348	0.61	2.981	0.292
MSC-SSC	MSC-SSC-II	hsa-miR-410-001274	1.266	0.986	29.594	29.979	29.979	11.579	0.266	1.348	0.61	2.981	0.292
MSC-HC	MSC-HC-III	hsa-miR-410-001274	1.285	0.986	29.23	29.516	29.516	12.01	0.256	1	0.466	2.147	1
MSC-HC	MSC-HC-II	hsa-miR-410-001274	1.233	0.987	29.772	29.516	29.516	12.01	0.256	1	0.466	2.147	1
MSC-SSC	MSC-SSC-III	hsa-miR-410-001274	1.259	0.986	29.891	29.979	29.979	11.579	0.266	1.348	0.61	2.981	0.292
MSC-SSC	MSC-SSC-I	hsa-miR-411-001610	1.218	0.986	27.428	27.066	27.066	8.665	0.265	1.198	0.543	2.64	0.497
MSC-SSC	MSC-SSC-III	hsa-miR-411-001610	1.249	0.99	26.822	27.066	27.066	8.665	0.265	1.198	0.543	2.64	0.497
MSC-HC	MSC-HC_I	hsa-miR-411-001610	1.283	0.99	26.497	26.432	26.432	8.926	0.231	1	0.501	1.994	1
MSC-HC	MSC-HC-II	hsa-miR-411-001610	1.254	0.993	26.638	26.432	26.432	8.926	0.231	1	0.501	1.994	1
MSC-HC	MSC-HC-III	hsa-miR-411-001610	1.323	0.979	26.16	26.432	26.432	8.926	0.231	1	0.501	1.994	1
MSC-SSC	MSC-SSC-II	hsa-miR-411-001610	1.255	0.993	26.947	27.066	27.066	8.665	0.265	1.198	0.543	2.64	0.497
MSC-HC	MSC-HC_I	hsa-miR-412-001023	0	0.335	24.526	24.526	24.526	6.757		1
MSC-HC	MSC-HC-II	hsa-miR-412-001023	Undetermined	Undetermined	Undetermined	24.526	24.526	6.757		1
MSC-HC	MSC-HC-III	hsa-miR-412-001023	Undetermined	Undetermined	Undetermined	24.526	24.526	6.757		1
MSC-SSC	MSC-SSC-I	hsa-miR-412-001023	Undetermined	Undetermined	Undetermined
MSC-SSC	MSC-SSC-III	hsa-miR-412-001023	Undetermined	Undetermined	Undetermined
MSC-SSC	MSC-SSC-II	hsa-miR-412-001023	Undetermined	Undetermined	Undetermined
MSC-HC	MSC-HC-III	hsa-miR-422a-002297	1.287	0.975	31.004	31.301	31.301	13.795	0.145	1	0.648	1.543	1
MSC-SSC	MSC-SSC-II	hsa-miR-422a-002297	1.273	0.978	31.735	32.911	32.911	14.511	0.609	0.609	0.099	3.744	0.353
MSC-HC	MSC-HC-II	hsa-miR-422a-002297	1.276	0.985	31.219	31.301	31.301	13.795	0.145	1	0.648	1.543	1
MSC-SSC	MSC-SSC-I	hsa-miR-422a-002297	1.218	0.959	34.965	32.911	32.911	14.511	0.609	0.609	0.099	3.744	0.353
MSC-HC	MSC-HC_I	hsa-miR-422a-002297	1.283	0.985	31.681	31.301	31.301	13.795	0.145	1	0.648	1.543	1
MSC-SSC	MSC-SSC-III	hsa-miR-422a-002297	1.276	0.972	32.033	32.911	32.911	14.511	0.609	0.609	0.099	3.744	0.353
MSC-HC	MSC-HC_I	hsa-miR-423-5p-002340	0.956	0.953	30.251	30.095	30.095	12.589	0.265	1	0.454	2.201	1
MSC-SSC	MSC-SSC-I	hsa-miR-423-5p-002340	1.09	0.968	30.426	30.944	30.944	12.544	0.713	1.032	0.123	8.642	0.709
MSC-SSC	MSC-SSC-II	hsa-miR-423-5p-002340	0.934	0.94	31.127	30.944	30.944	12.544	0.713	1.032	0.123	8.642	0.709
MSC-SSC	MSC-SSC-III	hsa-miR-423-5p-002340	0.925	0.946	31.279	30.944	30.944	12.544	0.713	1.032	0.123	8.642	0.709
MSC-HC	MSC-HC-II	hsa-miR-423-5p-002340	0.979	0.95	29.445	30.095	30.095	12.589	0.265	1	0.454	2.201	1
MSC-HC	MSC-HC-III	hsa-miR-423-5p-002340	0.891	0.919	30.589	30.095	30.095	12.589	0.265	1	0.454	2.201	1
MSC-HC	MSC-HC_I	hsa-miR-424-000604	1.263	0.987	31.546	32.21	32.21	14.704	0.531	1	0.205	4.874	1
MSC-SSC	MSC-SSC-I	hsa-miR-424-000604	1.2	0.975	33.121	33.376	33.376	14.976	1.237	0.828	0.021	33.115	0.788
MSC-HC	MSC-HC-II	hsa-miR-424-000604	1.234	0.973	32.867	32.21	32.21	14.704	0.531	1	0.205	4.874	1
MSC-HC	MSC-HC-III	hsa-miR-424-000604	1.253	0.985	32.216	32.21	32.21	14.704	0.531	1	0.205	4.874	1
MSC-SSC	MSC-SSC-II	hsa-miR-424-000604	1.27	0.973	31.747	33.376	33.376	14.976	1.237	0.828	0.021	33.115	0.788
MSC-SSC	MSC-SSC-III	hsa-miR-424-000604	1.156	0.948	35.261	33.376	33.376	14.976	1.237	0.828	0.021	33.115	0.788
MSC-HC	MSC-HC-III	hsa-miR-425-5p-001516	1.049	0.986	27.3	27.344	27.344	9.838	0.25	1	0.475	2.107	1
MSC-HC	MSC-HC-II	hsa-miR-425-5p-001516	1.029	0.978	27.539	27.344	27.344	9.838	0.25	1	0.475	2.107	1
MSC-SSC	MSC-SSC-I	hsa-miR-425-5p-001516	1.064	0.97	28.291	28.258	28.258	9.858	0.461	0.986	0.249	3.901	0.882
MSC-HC	MSC-HC_I	hsa-miR-425-5p-001516	1.095	0.98	27.194	27.344	27.344	9.838	0.25	1	0.475	2.107	1
MSC-SSC	MSC-SSC-III	hsa-miR-425-5p-001516	0.989	0.983	28.404	28.258	28.258	9.858	0.461	0.986	0.249	3.901	0.882
MSC-SSC	MSC-SSC-II	hsa-miR-425-5p-001516	0.987	0.965	28.08	28.258	28.258	9.858	0.461	0.986	0.249	3.901	0.882
MSC-HC	MSC-HC-II	hsa-miR-429-001024	1.105	0.972	34.75	34.75	34.75	17.499		1
MSC-SSC	MSC-SSC-I	hsa-miR-429-001024	1.272	0.985	34.185	34.185	34.185	14.9		6.059
MSC-SSC	MSC-SSC-II	hsa-miR-429-001024	Undetermined	Undetermined	Undetermined	34.185	34.185	14.9		6.059
MSC-SSC	MSC-SSC-III	hsa-miR-429-001024	0	0	Undetermined	34.185	34.185	14.9		6.059
MSC-HC	MSC-HC_I	hsa-miR-429-001024	Undetermined	Undetermined	Undetermined	34.75	34.75	17.499		1
MSC-HC	MSC-HC-III	hsa-miR-429-001024	Undetermined	Undetermined	Undetermined	34.75	34.75	17.499		1
MSC-HC	MSC-HC-II	hsa-miR-431-001979	1.071	0.978	28.171	28.055	28.055	10.549	0.238	1	0.491	2.035	1
MSC-SSC	MSC-SSC-III	hsa-miR-431-001979	1.115	0.979	27.726	27.871	27.871	9.471	0.661	2.111	0.294	15.146	0.336
MSC-HC	MSC-HC_I	hsa-miR-431-001979	1.12	0.978	27.874	28.055	28.055	10.549	0.238	1	0.491	2.035	1
MSC-SSC	MSC-SSC-II	hsa-miR-431-001979	1.106	0.981	28.431	27.871	27.871	9.471	0.661	2.111	0.294	15.146	0.336
MSC-HC	MSC-HC-III	hsa-miR-431-001979	1.135	0.977	28.12	28.055	28.055	10.549	0.238	1	0.491	2.035	1
MSC-SSC	MSC-SSC-I	hsa-miR-431-001979	1.153	0.987	27.455	27.871	27.871	9.471	0.661	2.111	0.294	15.146	0.336
MSC-SSC	MSC-SSC-II	hsa-miR-433-001028	1.2	0.981	29.565	30.109	30.109	11.709	0.193	1.558	0.876	2.771	0.082
MSC-SSC	MSC-SSC-III	hsa-miR-433-001028	1.167	0.983	29.903	30.109	30.109	11.709	0.193	1.558	0.876	2.771	0.082
MSC-HC	MSC-HC-III	hsa-miR-433-001028	1.174	0.983	29.525	29.855	29.855	12.349	0.161	1	0.619	1.616	1
MSC-SSC	MSC-SSC-I	hsa-miR-433-001028	1.196	0.987	30.86	30.109	30.109	11.709	0.193	1.558	0.876	2.771	0.082
MSC-HC	MSC-HC-II	hsa-miR-433-001028	1.147	0.987	29.753	29.855	29.855	12.349	0.161	1	0.619	1.616	1
MSC-HC	MSC-HC_I	hsa-miR-433-001028	1.136	0.979	30.287	29.855	29.855	12.349	0.161	1	0.619	1.616	1
MSC-HC	MSC-HC-III	hsa-miR-448-001029	Undetermined	Undetermined	Undetermined					1
MSC-HC	MSC-HC_I	hsa-miR-448-001029	Undetermined	Undetermined	Undetermined					1
MSC-SSC	MSC-SSC-I	hsa-miR-448-001029	0	0	Undetermined
MSC-SSC	MSC-SSC-II	hsa-miR-448-001029	Undetermined	Undetermined	Undetermined
MSC-HC	MSC-HC-II	hsa-miR-448-001029	Undetermined	Undetermined	Undetermined					1
MSC-SSC	MSC-SSC-III	hsa-miR-448-001029	Undetermined	Undetermined	Undetermined
MSC-HC	MSC-HC-III	hsa-miR-449-001030	1.291	0.976	31.58	32.813	32.813	15.307	0.974	1	0.055	18.273	1
MSC-HC	MSC-HC-II	hsa-miR-449-001030	0.83	0.856	34.482	32.813	32.813	15.307	0.974	1	0.055	18.273	1
MSC-SSC	MSC-SSC-I	hsa-miR-449-001030	1.055	0.877	35.571	32.425	32.425	14.025	1.154	2.432	0.078	76.058	0.323
MSC-SSC	MSC-SSC-III	hsa-miR-449-001030	1.274	0.983	31.107	32.425	32.425	14.025	1.154	2.432	0.078	76.058	0.323
MSC-SSC	MSC-SSC-II	hsa-miR-449-001030	1.285	0.987	30.596	32.425	32.425	14.025	1.154	2.432	0.078	76.058	0.323
MSC-HC	MSC-HC_I	hsa-miR-449-001030	1.234	0.973	32.375	32.813	32.813	15.307	0.974	1	0.055	18.273	1
MSC-HC	MSC-HC-III	hsa-miR-449b-001608	1.188	0.982	31.34	32.299	32.299	14.793	0.537	1	0.202	4.953	1
MSC-SSC	MSC-SSC-III	hsa-miR-449b-001608	1.128	0.977	31.721	32.235	32.235	13.835	0.471	1.942	0.477	7.907	0.295
MSC-HC	MSC-HC_I	hsa-miR-449b-001608	0.769	0.916	32.606	32.299	32.299	14.793	0.537	1	0.202	4.953	1
MSC-SSC	MSC-SSC-II	hsa-miR-449b-001608	1.059	0.963	32.714	32.235	32.235	13.835	0.471	1.942	0.477	7.907	0.295
MSC-SSC	MSC-SSC-I	hsa-miR-449b-001608	1.192	0.959	32.27	32.235	32.235	13.835	0.471	1.942	0.477	7.907	0.295
MSC-HC	MSC-HC-II	hsa-miR-449b-001608	0.866	0.916	32.95	32.299	32.299	14.793	0.537	1	0.202	4.953	1
MSC-SSC	MSC-SSC-II	hsa-miR-450a-002303	1.303	0.984	31.916	32.514	32.514	14.114	0.383	2.071	0.661	6.489	0.143
MSC-SSC	MSC-SSC-I	hsa-miR-450a-002303	1.289	0.973	34.159	32.514	32.514	14.114	0.383	2.071	0.661	6.489	0.143
MSC-HC	MSC-HC-III	hsa-miR-450a-002303	1.181	0.957	33.272	32.67	32.67	15.164	0.402	1	0.302	3.314	1
MSC-HC	MSC-HC-II	hsa-miR-450a-002303	1.206	0.98	32.563	32.67	32.67	15.164	0.402	1	0.302	3.314	1
MSC-SSC	MSC-SSC-III	hsa-miR-450a-002303	1.253	0.969	31.468	32.514	32.514	14.114	0.383	2.071	0.661	6.489	0.143
MSC-HC	MSC-HC_I	hsa-miR-450a-002303	1.283	0.973	32.175	32.67	32.67	15.164	0.402	1	0.302	3.314	1
MSC-SSC	MSC-SSC-III	hsa-miR-450b-3p-002208	Undetermined	Undetermined	Undetermined
MSC-SSC	MSC-SSC-I	hsa-miR-450b-3p-002208	Undetermined	Undetermined	Undetermined
MSC-HC	MSC-HC-III	hsa-miR-450b-3p-002208	Undetermined	Undetermined	Undetermined					1
MSC-SSC	MSC-SSC-II	hsa-miR-450b-3p-002208	Undetermined	Undetermined	Undetermined
MSC-HC	MSC-HC_I	hsa-miR-450b-3p-002208	Undetermined	Undetermined	Undetermined					1
MSC-HC	MSC-HC-II	hsa-miR-450b-3p-002208	0.613	0	Undetermined					1
MSC-SSC	MSC-SSC-III	hsa-miR-450b-5p-002207	1.196	0.853	34.89	34.154	34.154	15.753	1.301	0.386	0.008	18.723	0.825
MSC-HC	MSC-HC-II	hsa-miR-450b-5p-002207	1.324	0.917	32.421	31.888	31.888	14.382	0.411	1	0.293	3.409	1
MSC-SSC	MSC-SSC-II	hsa-miR-450b-5p-002207	1.145	0.884	35.135	34.154	34.154	15.753	1.301	0.386	0.008	18.723	0.825
MSC-HC	MSC-HC-III	hsa-miR-450b-5p-002207	1.34	0.959	31.689	31.888	31.888	14.382	0.411	1	0.293	3.409	1
MSC-SSC	MSC-SSC-I	hsa-miR-450b-5p-002207	1.313	0.969	32.436	34.154	34.154	15.753	1.301	0.386	0.008	18.723	0.825
MSC-HC	MSC-HC_I	hsa-miR-450b-5p-002207	1.343	0.933	31.553	31.888	31.888	14.382	0.411	1	0.293	3.409	1
MSC-HC	MSC-HC_I	hsa-miR-452-002329	1.217	0.97	29.222	29.268	29.268	11.762	0.243	1	0.484	2.067	1
MSC-SSC	MSC-SSC-III	hsa-miR-452-002329	1.259	0.983	29.24	29.555	29.555	11.155	0.255	1.524	0.712	3.258	0.201
MSC-SSC	MSC-SSC-I	hsa-miR-452-002329	1.23	0.972	29.93	29.555	29.555	11.155	0.255	1.524	0.712	3.258	0.201
MSC-HC	MSC-HC-III	hsa-miR-452-002329	1.259	0.986	29.089	29.268	29.268	11.762	0.243	1	0.484	2.067	1
MSC-SSC	MSC-SSC-II	hsa-miR-452-002329	1.272	0.975	29.495	29.555	29.555	11.155	0.255	1.524	0.712	3.258	0.201
MSC-HC	MSC-HC-II	hsa-miR-452-002329	1.174	0.976	29.493	29.268	29.268	11.762	0.243	1	0.484	2.067	1
MSC-SSC	MSC-SSC-III	hsa-miR-453-002318	Undetermined	Undetermined	Undetermined
MSC-SSC	MSC-SSC-II	hsa-miR-453-002318	Undetermined	Undetermined	Undetermined
MSC-HC	MSC-HC_I	hsa-miR-453-002318	Undetermined	Undetermined	Undetermined					1
MSC-HC	MSC-HC-II	hsa-miR-453-002318	Undetermined	Undetermined	Undetermined					1
MSC-HC	MSC-HC-III	hsa-miR-453-002318	Undetermined	Undetermined	Undetermined					1
MSC-SSC	MSC-SSC-I	hsa-miR-453-002318	Undetermined	Undetermined	Undetermined
MSC-SSC	MSC-SSC-II	hsa-miR-454-002323	1.35	0.975	26.852	27.203	27.203	8.803	0.127	1.55	1.063	2.261	0.038
MSC-HC	MSC-HC-II	hsa-miR-454-002323	1.336	0.977	27.048	26.941	26.941	9.435	0.182	1	0.582	1.72	1
MSC-HC	MSC-HC-III	hsa-miR-454-002323	1.386	0.983	26.777	26.941	26.941	9.435	0.182	1	0.582	1.72	1
MSC-SSC	MSC-SSC-III	hsa-miR-454-002323	1.337	0.972	26.857	27.203	27.203	8.803	0.127	1.55	1.063	2.261	0.038
MSC-HC	MSC-HC_I	hsa-miR-454-002323	1.354	0.983	26.997	26.941	26.941	9.435	0.182	1	0.582	1.72	1
MSC-SSC	MSC-SSC-I	hsa-miR-454-002323	1.318	0.975	27.899	27.203	27.203	8.803	0.127	1.55	1.063	2.261	0.038
MSC-SSC	MSC-SSC-I	hsa-miR-455-001280	1.177	0.986	30.349	29.634	29.634	11.234	0.271	1.116	0.498	2.504	0.554
MSC-SSC	MSC-SSC-II	hsa-miR-455-001280	1.148	0.953	28.976	29.634	29.634	11.234	0.271	1.116	0.498	2.504	0.554
MSC-HC	MSC-HC-II	hsa-miR-455-001280	1.128	0.98	28.793	28.899	28.899	11.393	0.128	1	0.682	1.467	1
MSC-SSC	MSC-SSC-III	hsa-miR-455-001280	1.135	0.941	29.578	29.634	29.634	11.234	0.271	1.116	0.498	2.504	0.554
MSC-HC	MSC-HC-III	hsa-miR-455-001280	1.133	0.924	28.997	28.899	28.899	11.393	0.128	1	0.682	1.467	1
MSC-HC	MSC-HC_I	hsa-miR-455-001280	1.159	0.957	28.907	28.899	28.899	11.393	0.128	1	0.682	1.467	1
MSC-HC	MSC-HC-II	hsa-miR-455-3p-002244	1.152	0.931	29.923	30.182	30.182	12.676	0.283	1	0.43	2.324	1
MSC-SSC	MSC-SSC-II	hsa-miR-455-3p-002244	1.196	0.885	30.272	30.71	30.71	12.31	0.433	1.289	0.354	4.695	0.459
MSC-HC	MSC-HC-III	hsa-miR-455-3p-002244	1.133	0.921	30.665	30.182	30.182	12.676	0.283	1	0.43	2.324	1
MSC-HC	MSC-HC_I	hsa-miR-455-3p-002244	1.172	0.911	29.958	30.182	30.182	12.676	0.283	1	0.43	2.324	1
MSC-SSC	MSC-SSC-I	hsa-miR-455-3p-002244	1.194	0.907	30.924	30.71	30.71	12.31	0.433	1.289	0.354	4.695	0.459
MSC-SSC	MSC-SSC-III	hsa-miR-455-3p-002244	1.127	0.899	30.934	30.71	30.71	12.31	0.433	1.289	0.354	4.695	0.459
MSC-SSC	MSC-SSC-II	hsa-miR-483-5p-002338	1.306	0.937	31.907	32.562	32.562	14.162	0.179	0.554	0.325	0.945	0.104
MSC-HC	MSC-HC-III	hsa-miR-483-5p-002338	1.327	0.97	30.533	30.816	30.816	13.31	0.281	1	0.432	2.312	1
MSC-HC	MSC-HC_I	hsa-miR-483-5p-002338	1.295	0.989	30.793	30.816	30.816	13.31	0.281	1	0.432	2.312	1
MSC-SSC	MSC-SSC-I	hsa-miR-483-5p-002338	1.188	0.981	33.614	32.562	32.562	14.162	0.179	0.554	0.325	0.945	0.104
MSC-HC	MSC-HC-II	hsa-miR-483-5p-002338	1.267	0.981	31.123	30.816	30.816	13.31	0.281	1	0.432	2.312	1
MSC-SSC	MSC-SSC-III	hsa-miR-483-5p-002338	1.199	0.939	32.165	32.562	32.562	14.162	0.179	0.554	0.325	0.945	0.104
MSC-HC	MSC-HC-III	hsa-miR-484-001821	1.346	0.983	24.034	24.202	24.202	6.696	0.196	1	0.557	1.794	1
MSC-SSC	MSC-SSC-II	hsa-miR-484-001821	1.301	0.972	24.545	24.656	24.656	6.256	0.424	1.356	0.383	4.798	0.417
MSC-HC	MSC-HC-II	hsa-miR-484-001821	1.299	0.989	24.336	24.202	24.202	6.696	0.196	1	0.557	1.794	1
MSC-HC	MSC-HC_I	hsa-miR-484-001821	1.328	0.971	24.235	24.202	24.202	6.696	0.196	1	0.557	1.794	1
MSC-SSC	MSC-SSC-III	hsa-miR-484-001821	1.3	0.974	24.693	24.656	24.656	6.256	0.424	1.356	0.383	4.798	0.417
MSC-SSC	MSC-SSC-I	hsa-miR-484-001821	1.308	0.976	24.732	24.656	24.656	6.256	0.424	1.356	0.383	4.798	0.417
MSC-SSC	MSC-SSC-II	hsa-miR-485-3p-001277	1.244	0.984	28.562	29.005	29.005	10.605	0.323	1.797	0.687	4.701	0.143
MSC-HC	MSC-HC-II	hsa-miR-485-3p-001277	1.238	0.982	29.137	28.956	28.956	11.45	0.241	1	0.488	2.05	1
MSC-SSC	MSC-SSC-I	hsa-miR-485-3p-001277	1.253	0.969	29.417	29.005	29.005	10.605	0.323	1.797	0.687	4.701	0.143
MSC-HC	MSC-HC-III	hsa-miR-485-3p-001277	1.264	0.969	28.905	28.956	28.956	11.45	0.241	1	0.488	2.05	1
MSC-HC	MSC-HC_I	hsa-miR-485-3p-001277	1.254	0.974	28.825	28.956	28.956	11.45	0.241	1	0.488	2.05	1
MSC-SSC	MSC-SSC-III	hsa-miR-485-3p-001277	1.249	0.98	29.035	29.005	29.005	10.605	0.323	1.797	0.687	4.701	0.143
MSC-HC	MSC-HC-III	hsa-miR-485-5p-001036	Undetermined	Undetermined	Undetermined	32.982	32.982	15.212		1
MSC-HC	MSC-HC-II	hsa-miR-485-5p-001036	Undetermined	Undetermined	Undetermined	32.982	32.982	15.212		1
MSC-SSC	MSC-SSC-II	hsa-miR-485-5p-001036	0.603	0.665	32.2	32.635	32.635	13.942	0.155	2.413	0.615	9.466
MSC-SSC	MSC-SSC-III	hsa-miR-485-5p-001036	Undetermined	Undetermined	Undetermined	32.635	32.635	13.942	0.155	2.413	0.615	9.466
MSC-SSC	MSC-SSC-I	hsa-miR-485-5p-001036	0.651	0.751	33.071	32.635	32.635	13.942	0.155	2.413	0.615	9.466
MSC-HC	MSC-HC_I	hsa-miR-485-5p-001036	0.571	0.711	32.982	32.982	32.982	15.212		1
MSC-HC	MSC-HC_I	hsa-miR-486-001278	1.112	0.965	28.093	28.152	28.152	10.647	0.224	1	0.513	1.95	1
MSC-SSC	MSC-SSC-II	hsa-miR-486-001278	1.006	0.968	29.377	29.215	29.215	10.815	0.238	0.89	0.437	1.811	0.62
MSC-SSC	MSC-SSC-III	hsa-miR-486-001278	1.075	0.983	28.509	29.215	29.215	10.815	0.238	0.89	0.437	1.811	0.62
MSC-HC	MSC-HC-II	hsa-miR-486-001278	1.032	0.987	28.328	28.152	28.152	10.647	0.224	1	0.513	1.95	1
MSC-HC	MSC-HC-III	hsa-miR-486-001278	1.066	0.967	28.036	28.152	28.152	10.647	0.224	1	0.513	1.95	1
MSC-SSC	MSC-SSC-I	hsa-miR-486-001278	1.089	0.985	29.76	29.215	29.215	10.815	0.238	0.89	0.437	1.811	0.62
MSC-SSC	MSC-SSC-III	hsa-miR-486-3p-002093	0.828	0.924	31.399	31.195	31.195	12.795	0.469	4.602	1.136	18.642	0.142
MSC-HC	MSC-HC-II	hsa-miR-486-3p-002093	0.736	0.948	30.975	32.503	32.503	14.998	1.042	1	0.045	22.367	1
MSC-HC	MSC-HC_I	hsa-miR-486-3p-002093	0.76	0.828	34.832	32.503	32.503	14.998	1.042	1	0.045	22.367	1
MSC-SSC	MSC-SSC-I	hsa-miR-486-3p-002093	0.974	0.961	31.247	31.195	31.195	12.795	0.469	4.602	1.136	18.642	0.142
MSC-SSC	MSC-SSC-II	hsa-miR-486-3p-002093	0.958	0.966	30.941	31.195	31.195	12.795	0.469	4.602	1.136	18.642	0.142
MSC-HC	MSC-HC-III	hsa-miR-486-3p-002093	0.73	0.93	31.704	32.503	32.503	14.998	1.042	1	0.045	22.367	1
MSC-SSC	MSC-SSC-III	hsa-miR-487a-001279	0.875	0.91	30.838	30.355	30.355	11.955	0.686	3.43	0.444	26.521	0.302
MSC-HC	MSC-HC_I	hsa-miR-487a-001279	1.05	0.974	29.77	31.239	31.239	13.733	0.867	1	0.075	13.261	1
MSC-HC	MSC-HC-III	hsa-miR-487a-001279	0.651	0.818	32.155	31.239	31.239	13.733	0.867	1	0.075	13.261	1
MSC-HC	MSC-HC-II	hsa-miR-487a-001279	0.784	0.915	31.792	31.239	31.239	13.733	0.867	1	0.075	13.261	1
MSC-SSC	MSC-SSC-I	hsa-miR-487a-001279	1.07	0.978	29.961	30.355	30.355	11.955	0.686	3.43	0.444	26.521	0.302
MSC-SSC	MSC-SSC-II	hsa-miR-487a-001279	0.915	0.913	30.266	30.355	30.355	11.955	0.686	3.43	0.444	26.521	0.302
MSC-SSC	MSC-SSC-III	hsa-miR-487b-001285	1.224	0.987	28.91	28.971	28.971	10.571	0.321	1.224	0.47	3.187	0.44
MSC-HC	MSC-HC-III	hsa-miR-487b-001285	1.26	0.988	28.234	28.368	28.368	10.862	0.135	1	0.669	1.494	1
MSC-HC	MSC-HC-II	hsa-miR-487b-001285	1.234	0.987	28.382	28.368	28.368	10.862	0.135	1	0.669	1.494	1
MSC-HC	MSC-HC_I	hsa-miR-487b-001285	1.24	0.989	28.489	28.368	28.368	10.862	0.135	1	0.669	1.494	1
MSC-SSC	MSC-SSC-I	hsa-miR-487b-001285	1.233	0.984	29.273	28.971	28.971	10.571	0.321	1.224	0.47	3.187	0.44
MSC-SSC	MSC-SSC-II	hsa-miR-487b-001285	1.237	0.979	28.729	28.971	28.971	10.571	0.321	1.224	0.47	3.187	0.44
MSC-HC	MSC-HC-III	hsa-miR-488-002357	Undetermined	Undetermined	Undetermined	34.713	34.713	16.943		1
MSC-SSC	MSC-SSC-I	hsa-miR-488-002357	Undetermined	Undetermined	Undetermined
MSC-HC	MSC-HC_I	hsa-miR-488-002357	0.602	0.73	34.713	34.713	34.713	16.943		1
MSC-HC	MSC-HC-II	hsa-miR-488-002357	Undetermined	Undetermined	Undetermined	34.713	34.713	16.943		1
MSC-SSC	MSC-SSC-II	hsa-miR-488-002357	Undetermined	Undetermined	Undetermined
MSC-SSC	MSC-SSC-III	hsa-miR-488-002357	Undetermined	Undetermined	Undetermined
MSC-SSC	MSC-SSC-II	hsa-miR-489-002358	1.29	0.981	33.649	34.302	34.302	15.902	0.203	0.456	0.249	0.836	0.028
MSC-SSC	MSC-SSC-III	hsa-miR-489-002358	1.257	0.982	33.725	34.302	34.302	15.902	0.203	0.456	0.249	0.836	0.028
MSC-HC	MSC-HC-II	hsa-miR-489-002358	1.316	0.988	32.002	32.276	32.276	14.77	0.176	1	0.591	1.692	1
MSC-SSC	MSC-SSC-I	hsa-miR-489-002358	1.244	0.974	35.533	34.302	34.302	15.902	0.203	0.456	0.249	0.836	0.028
MSC-HC	MSC-HC_I	hsa-miR-489-002358	1.318	0.989	32.853	32.276	32.276	14.77	0.176	1	0.591	1.692	1
MSC-HC	MSC-HC-III	hsa-miR-489-002358	1.238	0.984	31.971	32.276	32.276	14.77	0.176	1	0.591	1.692	1
MSC-SSC	MSC-SSC-II	hsa-miR-490-001037	Undetermined	Undetermined	Undetermined	34.673	34.673	16.859		0.318
MSC-HC	MSC-HC-III	hsa-miR-490-001037	0.774	0.87	31.749	32.711	32.711	15.206	0.545	1	0.197	5.079	1
MSC-SSC	MSC-SSC-I	hsa-miR-490-001037	Undetermined	Undetermined	Undetermined	34.673	34.673	16.859		0.318
MSC-HC	MSC-HC-II	hsa-miR-490-001037	0.616	0.798	33.389	32.711	32.711	15.206	0.545	1	0.197	5.079	1
MSC-HC	MSC-HC_I	hsa-miR-490-001037	0.651	0.84	32.996	32.711	32.711	15.206	0.545	1	0.197	5.079	1
MSC-SSC	MSC-SSC-III	hsa-miR-490-001037	0.618	0.829	34.673	34.673	34.673	16.859		0.318
MSC-HC	MSC-HC_I	hsa-miR-491-3p-002360	0	0	Undetermined					1
MSC-HC	MSC-HC-III	hsa-miR-491-3p-002360	Undetermined	Undetermined	Undetermined					1
MSC-HC	MSC-HC-II	hsa-miR-491-3p-002360	0	0	Undetermined					1
MSC-SSC	MSC-SSC-I	hsa-miR-491-3p-002360	Undetermined	Undetermined	Undetermined
MSC-SSC	MSC-SSC-III	hsa-miR-491-3p-002360	0	0	Undetermined
MSC-SSC	MSC-SSC-II	hsa-miR-491-3p-002360	Undetermined	Undetermined	Undetermined
MSC-HC	MSC-HC-III	hsa-miR-492-001039	Undetermined	Undetermined	Undetermined					1
MSC-HC	MSC-HC_I	hsa-miR-492-001039	Undetermined	Undetermined	Undetermined					1
MSC-SSC	MSC-SSC-III	hsa-miR-492-001039	Undetermined	Undetermined	Undetermined
MSC-SSC	MSC-SSC-I	hsa-miR-492-001039	Undetermined	Undetermined	Undetermined
MSC-SSC	MSC-SSC-II	hsa-miR-492-001039	0	0	Undetermined
MSC-HC	MSC-HC-II	hsa-miR-492-001039	Undetermined	Undetermined	Undetermined					1
MSC-SSC	MSC-SSC-III	hsa-miR-493-002364	1.3	0.983	30.357	30.383	30.383	11.983	0.358	1.228	0.423	3.569	0.541
MSC-SSC	MSC-SSC-II	hsa-miR-493-002364	1.289	0.981	30.189	30.383	30.383	11.983	0.358	1.228	0.423	3.569	0.541
MSC-SSC	MSC-SSC-I	hsa-miR-493-002364	1.3	0.981	30.602	30.383	30.383	11.983	0.358	1.228	0.423	3.569	0.541
MSC-HC	MSC-HC-III	hsa-miR-493-002364	1.299	0.982	30.006	29.785	29.785	12.279	0.278	1	0.437	2.288	1
MSC-HC	MSC-HC_I	hsa-miR-493-002364	1.325	0.989	29.496	29.785	29.785	12.279	0.278	1	0.437	2.288	1
MSC-HC	MSC-HC-II	hsa-miR-493-002364	1.3	0.987	29.853	29.785	29.785	12.279	0.278	1	0.437	2.288	1
MSC-SSC	MSC-SSC-II	hsa-miR-494-002365	1.279	0.978	27.537	27.473	27.473	9.073	0.392	0.794	0.246	2.554	0.617
MSC-HC	MSC-HC-III	hsa-miR-494-002365	1.304	0.99	26.151	26.246	26.246	8.74	0.189	1	0.568	1.759	1
MSC-HC	MSC-HC_I	hsa-miR-494-002365	1.315	0.988	26.233	26.246	26.246	8.74	0.189	1	0.568	1.759	1
MSC-HC	MSC-HC-II	hsa-miR-494-002365	1.283	0.984	26.353	26.246	26.246	8.74	0.189	1	0.568	1.759	1
MSC-SSC	MSC-SSC-I	hsa-miR-494-002365	1.313	0.988	27.574	27.473	27.473	9.073	0.392	0.794	0.246	2.554	0.617
MSC-SSC	MSC-SSC-III	hsa-miR-494-002365	1.272	0.988	27.309	27.473	27.473	9.073	0.392	0.794	0.246	2.554	0.617
MSC-SSC	MSC-SSC-II	hsa-miR-499-3p-002427	Undetermined	Undetermined	Undetermined
MSC-HC	MSC-HC_I	hsa-miR-499-3p-002427	0	0	Undetermined					1
MSC-SSC	MSC-SSC-III	hsa-miR-499-3p-002427	Undetermined	Undetermined	Undetermined
MSC-HC	MSC-HC-III	hsa-miR-499-3p-002427	Undetermined	Undetermined	Undetermined					1
MSC-SSC	MSC-SSC-I	hsa-miR-499-3p-002427	Undetermined	Undetermined	Undetermined
MSC-HC	MSC-HC-II	hsa-miR-499-3p-002427	0	0	Undetermined					1
MSC-HC	MSC-HC_I	hsa-miR-500-002428	1.23	0.981	30.22	30.378	30.378	12.872	0.305	1	0.403	2.484	1
MSC-SSC	MSC-SSC-III	hsa-miR-500-002428	1.243	0.989	30.668	31.401	31.401	13	0.345	0.915	0.327	2.559	0.802
MSC-SSC	MSC-SSC-I	hsa-miR-500-002428	1.215	0.979	31.773	31.401	31.401	13	0.345	0.915	0.327	2.559	0.802
MSC-HC	MSC-HC-II	hsa-miR-500-002428	1.202	0.982	30.716	30.378	30.378	12.872	0.305	1	0.403	2.484	1
MSC-HC	MSC-HC-III	hsa-miR-500-002428	1.252	0.987	30.197	30.378	30.378	12.872	0.305	1	0.403	2.484	1
MSC-SSC	MSC-SSC-II	hsa-miR-500-002428	1.197	0.975	31.76	31.401	31.401	13	0.345	0.915	0.327	2.559	0.802
MSC-SSC	MSC-SSC-II	hsa-miR-501-001047	0.945	0.873	28.959	29.717	29.717	11.316	0.967	0.751	0.042	13.427	0.983
MSC-HC	MSC-HC-III	hsa-miR-501-001047	0.918	0.955	28.748	28.41	28.41	10.904	0.404	1	0.3	3.332	1
MSC-SSC	MSC-SSC-III	hsa-miR-501-001047	0.749	0.838	30.986	29.717	29.717	11.316	0.967	0.751	0.042	13.427	0.983
MSC-HC	MSC-HC_I	hsa-miR-501-001047	0.99	0.921	27.869	28.41	28.41	10.904	0.404	1	0.3	3.332	1
MSC-HC	MSC-HC-II	hsa-miR-501-001047	0.925	0.907	28.613	28.41	28.41	10.904	0.404	1	0.3	3.332	1
MSC-SSC	MSC-SSC-I	hsa-miR-501-001047	1.059	0.958	29.205	29.717	29.717	11.316	0.967	0.751	0.042	13.427	0.983
MSC-SSC	MSC-SSC-II	hsa-miR-501-3p-002435	Undetermined	Undetermined	Undetermined
MSC-HC	MSC-HC-III	hsa-miR-501-3p-002435	0.695	0.762	32.847	32.847	32.847	15.349		1
MSC-SSC	MSC-SSC-III	hsa-miR-501-3p-002435	0	0	Undetermined
MSC-HC	MSC-HC-II	hsa-miR-501-3p-002435	Undetermined	Undetermined	Undetermined	32.847	32.847	15.349		1
MSC-SSC	MSC-SSC-I	hsa-miR-501-3p-002435	0	0	Undetermined
MSC-HC	MSC-HC_I	hsa-miR-501-3p-002435	Undetermined	Undetermined	Undetermined	32.847	32.847	15.349		1
MSC-SSC	MSC-SSC-II	hsa-miR-502-001109	1.137	0.96	34.284	34.198	34.198	15.798	0.49	0.361	0.084	1.558	0.167
MSC-SSC	MSC-SSC-I	hsa-miR-502-001109	1.197	0.966	34.109	34.198	34.198	15.798	0.49	0.361	0.084	1.558	0.167
MSC-SSC	MSC-SSC-III	hsa-miR-502-001109	1.15	0.956	34.2	34.198	34.198	15.798	0.49	0.361	0.084	1.558	0.167
MSC-HC	MSC-HC-II	hsa-miR-502-001109	1.207	0.976	32.215	31.835	31.835	14.329	0.425	1	0.281	3.557	1
MSC-HC	MSC-HC-III	hsa-miR-502-001109	1.194	0.983	31.999	31.835	31.835	14.329	0.425	1	0.281	3.557	1
MSC-HC	MSC-HC_I	hsa-miR-502-001109	1.272	0.972	31.29	31.835	31.835	14.329	0.425	1	0.281	3.557	1
MSC-SSC	MSC-SSC-I	hsa-miR-502-3p-002083	1.183	0.987	32.785	33.472	33.472	15.072	0.849	0.647	0.051	8.127	0.754
MSC-SSC	MSC-SSC-III	hsa-miR-502-3p-002083	1.154	0.933	34.227	33.472	33.472	15.072	0.849	0.647	0.051	8.127	0.754
MSC-SSC	MSC-SSC-II	hsa-miR-502-3p-002083	1.17	0.941	33.405	33.472	33.472	15.072	0.849	0.647	0.051	8.127	0.754
MSC-HC	MSC-HC-III	hsa-miR-502-3p-002083	1.204	0.972	31.483	31.95	31.95	14.444	0.511	1	0.218	4.594	1
MSC-HC	MSC-HC_I	hsa-miR-502-3p-002083	1.264	0.99	31.651	31.95	31.95	14.444	0.511	1	0.218	4.594	1
MSC-HC	MSC-HC-II	hsa-miR-502-3p-002083	1.163	0.979	32.715	31.95	31.95	14.444	0.511	1	0.218	4.594	1
MSC-SSC	MSC-SSC-II	hsa-miR-503-001048	1.012	0.909	34.232	35.733	35.733	17.333	2.474	0.161	0	257.079	0.695
MSC-HC	MSC-HC-III	hsa-miR-503-001048	1.109	0.968	32.535	32.202	32.202	14.696	0.204	1	0.545	1.835	1
MSC-SSC	MSC-SSC-III	hsa-miR-503-001048	0.645	0	39.904	35.733	35.733	17.333	2.474	0.161	0	257.079	0.695
MSC-HC	MSC-HC_I	hsa-miR-503-001048	1.075	0.963	32.102	32.202	32.202	14.696	0.204	1	0.545	1.835	1
MSC-SSC	MSC-SSC-I	hsa-miR-503-001048	1.144	0.958	33.063	35.733	35.733	17.333	2.474	0.161	0	257.079	0.695
MSC-HC	MSC-HC-II	hsa-miR-503-001048	1.085	0.967	31.97	32.202	32.202	14.696	0.204	1	0.545	1.835	1
MSC-SSC	MSC-SSC-III	hsa-miR-504-002084	0	0	Undetermined
MSC-SSC	MSC-SSC-I	hsa-miR-504-002084	Undetermined	Undetermined	Undetermined
MSC-HC	MSC-HC-III	hsa-miR-504-002084	Undetermined	Undetermined	Undetermined					1
MSC-HC	MSC-HC-II	hsa-miR-504-002084	0	0	Undetermined					1
MSC-SSC	MSC-SSC-II	hsa-miR-504-002084	0	0	Undetermined
MSC-HC	MSC-HC_I	hsa-miR-504-002084	0	0	Undetermined					1
MSC-HC	MSC-HC-II	hsa-miR-505-002089	0.897	0.964	30.559	33.938	33.938	16.432	1.565	1	0.009	106.561	1
MSC-HC	MSC-HC-III	hsa-miR-505-002089	0.633	0.748	35.318	33.938	33.938	16.432	1.565	1	0.009	106.561	1
MSC-HC	MSC-HC_I	hsa-miR-505-002089	0.616	0.755	35.938	33.938	33.938	16.432	1.565	1	0.009	106.561	1
MSC-SSC	MSC-SSC-I	hsa-miR-505-002089	1.109	0.977	29.781	30.881	30.881	12.332	1.835	17.151	0	179,149,200.000	0.481
MSC-SSC	MSC-SSC-III	hsa-miR-505-002089	0.831	0.923	31.98	30.881	30.881	12.332	1.835	17.151	0	179,149,200.000	0.481
MSC-SSC	MSC-SSC-II	hsa-miR-505-002089	Undetermined	Undetermined	Undetermined	30.881	30.881	12.332	1.835	17.151	0	179,149,200.000	0.481
MSC-SSC	MSC-SSC-III	hsa-miR-506-001050	Undetermined	Undetermined	Undetermined
MSC-HC	MSC-HC_I	hsa-miR-506-001050	0	0	Undetermined					1
MSC-SSC	MSC-SSC-II	hsa-miR-506-001050	0	0	Undetermined
MSC-SSC	MSC-SSC-I	hsa-miR-506-001050	Undetermined	Undetermined	Undetermined
MSC-HC	MSC-HC-II	hsa-miR-506-001050	Undetermined	Undetermined	Undetermined					1
MSC-HC	MSC-HC-III	hsa-miR-506-001050	Undetermined	Undetermined	Undetermined					1
MSC-HC	MSC-HC-III	hsa-miR-507-001051	Undetermined	Undetermined	Undetermined					1
MSC-HC	MSC-HC_I	hsa-miR-507-001051	Undetermined	Undetermined	Undetermined					1
MSC-SSC	MSC-SSC-III	hsa-miR-507-001051	0.596	0	Undetermined
MSC-SSC	MSC-SSC-I	hsa-miR-507-001051	Undetermined	Undetermined	Undetermined
MSC-SSC	MSC-SSC-II	hsa-miR-507-001051	0	0	Undetermined
MSC-HC	MSC-HC-II	hsa-miR-507-001051	Undetermined	Undetermined	Undetermined					1
MSC-HC	MSC-HC_I	hsa-miR-508-001052	Undetermined	Undetermined	Undetermined					1
MSC-HC	MSC-HC-II	hsa-miR-508-001052	Undetermined	Undetermined	Undetermined					1
MSC-SSC	MSC-SSC-II	hsa-miR-508-001052	Undetermined	Undetermined	Undetermined
MSC-SSC	MSC-SSC-I	hsa-miR-508-001052	Undetermined	Undetermined	Undetermined
MSC-SSC	MSC-SSC-III	hsa-miR-508-001052	Undetermined	Undetermined	Undetermined
MSC-HC	MSC-HC-III	hsa-miR-508-001052	Undetermined	Undetermined	Undetermined					1
MSC-SSC	MSC-SSC-II	hsa-miR-508-5p-002092	0	0	Undetermined
MSC-HC	MSC-HC_I	hsa-miR-508-5p-002092	0	0	Undetermined					1
MSC-SSC	MSC-SSC-III	hsa-miR-508-5p-002092	0	0	Undetermined
MSC-HC	MSC-HC-II	hsa-miR-508-5p-002092	0	0	Undetermined					1
MSC-SSC	MSC-SSC-I	hsa-miR-508-5p-002092	0	0	Undetermined
MSC-HC	MSC-HC-III	hsa-miR-508-5p-002092	Undetermined	Undetermined	Undetermined					1
MSC-SSC	MSC-SSC-I	hsa-miR-509-3-5p-002155	Undetermined	Undetermined	Undetermined
MSC-HC	MSC-HC-II	hsa-miR-509-3-5p-002155	Undetermined	Undetermined	Undetermined					1
MSC-HC	MSC-HC_I	hsa-miR-509-3-5p-002155	0	0	Undetermined					1
MSC-HC	MSC-HC-III	hsa-miR-509-3-5p-002155	0	0	Undetermined					1
MSC-SSC	MSC-SSC-III	hsa-miR-509-3-5p-002155	0	0	Undetermined
MSC-SSC	MSC-SSC-II	hsa-miR-509-3-5p-002155	0	0	Undetermined
MSC-SSC	MSC-SSC-III	hsa-miR-509-5p-002235	0.87	0.863	34.763	34.611	34.611	16.653	0.297	0.35	0.026	4.797	0.182
MSC-HC	MSC-HC-III	hsa-miR-509-5p-002235	0.983	0.909	31.733	32.645	32.645	15.139	0.459	1	0.254	3.933	1
MSC-HC	MSC-HC-II	hsa-miR-509-5p-002235	0.923	0.947	32.984	32.645	32.645	15.139	0.459	1	0.254	3.933	1
MSC-HC	MSC-HC_I	hsa-miR-509-5p-002235	0.85	0.899	33.218	32.645	32.645	15.139	0.459	1	0.254	3.933	1
MSC-SSC	MSC-SSC-II	hsa-miR-509-5p-002235	0.866	0.914	34.458	34.611	34.611	16.653	0.297	0.35	0.026	4.797	0.182
MSC-SSC	MSC-SSC-I	hsa-miR-509-5p-002235	Undetermined	Undetermined	Undetermined	34.611	34.611	16.653	0.297	0.35	0.026	4.797	0.182
MSC-HC	MSC-HC-III	hsa-miR-510-002241	Undetermined	Undetermined	Undetermined					1
MSC-SSC	MSC-SSC-III	hsa-miR-510-002241	Undetermined	Undetermined	Undetermined
MSC-SSC	MSC-SSC-I	hsa-miR-510-002241	0	0	Undetermined
MSC-SSC	MSC-SSC-II	hsa-miR-510-002241	0	0	Undetermined
MSC-HC	MSC-HC-II	hsa-miR-510-002241	Undetermined	Undetermined	Undetermined					1
MSC-HC	MSC-HC_I	hsa-miR-510-002241	Undetermined	Undetermined	Undetermined					1
MSC-SSC	MSC-SSC-I	hsa-miR-511-001111	0	0	Undetermined
MSC-SSC	MSC-SSC-II	hsa-miR-511-001111	0.562	0	Undetermined
MSC-HC	MSC-HC_I	hsa-miR-511-001111	Undetermined	Undetermined	Undetermined	33.471	33.471	16.097	1.256	1	0	63,856.438	1
MSC-SSC	MSC-SSC-III	hsa-miR-511-001111	Undetermined	Undetermined	Undetermined
MSC-HC	MSC-HC-III	hsa-miR-511-001111	0.851	0.924	34.851	33.471	33.471	16.097	1.256	1	0	63,856.438	1
MSC-HC	MSC-HC-II	hsa-miR-511-001111	1.254	0.972	32.092	33.471	33.471	16.097	1.256	1	0	63,856.438	1
MSC-HC	MSC-HC_I	hsa-miR-512-3p-001823	0.914	0.915	34.941	34.861	34.861	17.351	0.179	1	0.208	4.819	1
MSC-HC	MSC-HC-II	hsa-miR-512-3p-001823	0.922	0.934	34.78	34.861	34.861	17.351	0.179	1	0.208	4.819	1
MSC-SSC	MSC-SSC-III	hsa-miR-512-3p-001823	Undetermined	Undetermined	Undetermined
MSC-HC	MSC-HC-III	hsa-miR-512-3p-001823	Undetermined	Undetermined	Undetermined	34.861	34.861	17.351	0.179	1	0.208	4.819	1
MSC-SSC	MSC-SSC-I	hsa-miR-512-3p-001823	Undetermined	Undetermined	Undetermined
MSC-SSC	MSC-SSC-II	hsa-miR-512-3p-001823	Undetermined	Undetermined	Undetermined
MSC-SSC	MSC-SSC-II	hsa-miR-512-5p-001145	0	0	Undetermined
MSC-SSC	MSC-SSC-I	hsa-miR-512-5p-001145	Undetermined	Undetermined	Undetermined
MSC-SSC	MSC-SSC-III	hsa-miR-512-5p-001145	Undetermined	Undetermined	Undetermined
MSC-HC	MSC-HC-III	hsa-miR-512-5p-001145	Undetermined	Undetermined	Undetermined					1
MSC-HC	MSC-HC_I	hsa-miR-512-5p-001145	Undetermined	Undetermined	Undetermined					1
MSC-HC	MSC-HC-II	hsa-miR-512-5p-001145	Undetermined	Undetermined	Undetermined					1
MSC-SSC	MSC-SSC-II	hsa-miR-513-5p-002090	0	0	Undetermined
MSC-SSC	MSC-SSC-I	hsa-miR-513-5p-002090	0	0	Undetermined
MSC-SSC	MSC-SSC-III	hsa-miR-513-5p-002090	Undetermined	Undetermined	Undetermined
MSC-HC	MSC-HC_I	hsa-miR-513-5p-002090	Undetermined	Undetermined	Undetermined	34.428	34.428	16.93		1
MSC-HC	MSC-HC-II	hsa-miR-513-5p-002090	Undetermined	Undetermined	Undetermined	34.428	34.428	16.93		1
MSC-HC	MSC-HC-III	hsa-miR-513-5p-002090	0.661	0.817	34.428	34.428	34.428	16.93		1
MSC-HC	MSC-HC-III	hsa-miR-515-3p-002369	Undetermined	Undetermined	Undetermined					1
MSC-HC	MSC-HC_I	hsa-miR-515-3p-002369	0.564	0	Undetermined					1
MSC-SSC	MSC-SSC-I	hsa-miR-515-3p-002369	0	0	Undetermined
MSC-SSC	MSC-SSC-II	hsa-miR-515-3p-002369	0	0	Undetermined
MSC-SSC	MSC-SSC-III	hsa-miR-515-3p-002369	Undetermined	Undetermined	Undetermined
MSC-HC	MSC-HC-II	hsa-miR-515-3p-002369	Undetermined	Undetermined	Undetermined					1
MSC-SSC	MSC-SSC-II	hsa-miR-515-5p-001112	Undetermined	Undetermined	Undetermined
MSC-SSC	MSC-SSC-III	hsa-miR-515-5p-001112	Undetermined	Undetermined	Undetermined
MSC-SSC	MSC-SSC-I	hsa-miR-515-5p-001112	Undetermined	Undetermined	Undetermined
MSC-HC	MSC-HC_I	hsa-miR-515-5p-001112	Undetermined	Undetermined	Undetermined					1
MSC-HC	MSC-HC-II	hsa-miR-515-5p-001112	Undetermined	Undetermined	Undetermined					1
MSC-HC	MSC-HC-III	hsa-miR-515-5p-001112	Undetermined	Undetermined	Undetermined					1
MSC-HC	MSC-HC-II	hsa-miR-516a-5p-002416	0	0	Undetermined					1
MSC-HC	MSC-HC_I	hsa-miR-516a-5p-002416	0	0	Undetermined					1
MSC-SSC	MSC-SSC-I	hsa-miR-516a-5p-002416	0	0	Undetermined
MSC-HC	MSC-HC-III	hsa-miR-516a-5p-002416	Undetermined	Undetermined	Undetermined					1
MSC-SSC	MSC-SSC-II	hsa-miR-516a-5p-002416	Undetermined	Undetermined	Undetermined
MSC-SSC	MSC-SSC-III	hsa-miR-516a-5p-002416	0	0	Undetermined
MSC-HC	MSC-HC-III	hsa-miR-516b-001150	Undetermined	Undetermined	Undetermined	33.199	33.199	15.43		1
MSC-HC	MSC-HC-II	hsa-miR-516b-001150	Undetermined	Undetermined	Undetermined	33.199	33.199	15.43		1
MSC-HC	MSC-HC_I	hsa-miR-516b-001150	0.688	0.856	33.199	33.199	33.199	15.43		1
MSC-SSC	MSC-SSC-III	hsa-miR-516b-001150	Undetermined	Undetermined	Undetermined
MSC-SSC	MSC-SSC-I	hsa-miR-516b-001150	Undetermined	Undetermined	Undetermined
MSC-SSC	MSC-SSC-II	hsa-miR-516b-001150	Undetermined	Undetermined	Undetermined
MSC-HC	MSC-HC-II	hsa-miR-517a-002402	Undetermined	Undetermined	Undetermined	34	34	16.366	1.234	1	0	52,616.961	1
MSC-HC	MSC-HC-III	hsa-miR-517a-002402	0.561	0.805	32.63	34	34	16.366	1.234	1	0	52,616.961	1
MSC-SSC	MSC-SSC-II	hsa-miR-517a-002402	Undetermined	Undetermined	Undetermined	33.932	33.932	16.119		1.187
MSC-SSC	MSC-SSC-I	hsa-miR-517a-002402	Undetermined	Undetermined	Undetermined	33.932	33.932	16.119		1.187
MSC-SSC	MSC-SSC-III	hsa-miR-517a-002402	0.575	0.684	33.932	33.932	33.932	16.119		1.187
MSC-HC	MSC-HC_I	hsa-miR-517a-002402	0.493	0.535	35.37	34	34	16.366	1.234	1	0	52,616.961	1
MSC-SSC	MSC-SSC-III	hsa-miR-517b-001152	0.701	0.488	34.801	34.801	34.801	16.987		0.313
MSC-SSC	MSC-SSC-I	hsa-miR-517b-001152	Undetermined	Undetermined	Undetermined	34.801	34.801	16.987		0.313
MSC-SSC	MSC-SSC-II	hsa-miR-517b-001152	Undetermined	Undetermined	Undetermined	34.801	34.801	16.987		0.313
MSC-HC	MSC-HC_I	hsa-miR-517b-001152	0.704	0.739	34.083	32.819	32.819	15.313	0.622	1	0.156	6.398	1
MSC-HC	MSC-HC-II	hsa-miR-517b-001152	0.792	0.83	32.705	32.819	32.819	15.313	0.622	1	0.156	6.398	1
MSC-HC	MSC-HC-III	hsa-miR-517b-001152	0.846	0.888	31.669	32.819	32.819	15.313	0.622	1	0.156	6.398	1
MSC-SSC	MSC-SSC-III	hsa-miR-517c-001153	0.632	0.565	35.038	34.031	34.031	16.073	1.151	0.972	0	24,599.492	0.809
MSC-HC	MSC-HC-III	hsa-miR-517c-001153	0.71	0.882	33.042	33.538	33.538	16.032	0.245	1	0.481	2.078	1
MSC-HC	MSC-HC-II	hsa-miR-517c-001153	0.723	0.917	33.57	33.538	33.538	16.032	0.245	1	0.481	2.078	1
MSC-HC	MSC-HC_I	hsa-miR-517c-001153	0.695	0.829	34.001	33.538	33.538	16.032	0.245	1	0.481	2.078	1
MSC-SSC	MSC-SSC-I	hsa-miR-517c-001153	0	0	Undetermined	34.031	34.031	16.073	1.151	0.972	0	24,599.492	0.809
MSC-SSC	MSC-SSC-II	hsa-miR-517c-001153	0.752	0.778	33.025	34.031	34.031	16.073	1.151	0.972	0	24,599.492	0.809
MSC-SSC	MSC-SSC-II	hsa-miR-518a-3p-002397	Undetermined	Undetermined	Undetermined
MSC-SSC	MSC-SSC-I	hsa-miR-518a-3p-002397	Undetermined	Undetermined	Undetermined
MSC-HC	MSC-HC-III	hsa-miR-518a-3p-002397	0	0	Undetermined					1
MSC-SSC	MSC-SSC-III	hsa-miR-518a-3p-002397	Undetermined	Undetermined	Undetermined
MSC-HC	MSC-HC-II	hsa-miR-518a-3p-002397	Undetermined	Undetermined	Undetermined					1
MSC-HC	MSC-HC_I	hsa-miR-518a-3p-002397	Undetermined	Undetermined	Undetermined					1
MSC-HC	MSC-HC-II	hsa-miR-518a-5p-002396	Undetermined	Undetermined	Undetermined					1
MSC-SSC	MSC-SSC-II	hsa-miR-518a-5p-002396	Undetermined	Undetermined	Undetermined
MSC-HC	MSC-HC_I	hsa-miR-518a-5p-002396	0	0	Undetermined					1
MSC-HC	MSC-HC-III	hsa-miR-518a-5p-002396	0	0	Undetermined					1
MSC-SSC	MSC-SSC-III	hsa-miR-518a-5p-002396	0	0	Undetermined
MSC-SSC	MSC-SSC-I	hsa-miR-518a-5p-002396	Undetermined	Undetermined	Undetermined
MSC-SSC	MSC-SSC-I	hsa-miR-518b-001156	Undetermined	Undetermined	Undetermined	33.867	33.867	16.054		0.754
MSC-HC	MSC-HC_I	hsa-miR-518b-001156	0.624	0.61	34.269	33.152	33.152	15.646	0.448	1	0.263	3.805	1
MSC-HC	MSC-HC-II	hsa-miR-518b-001156	0.824	0.862	32.708	33.152	33.152	15.646	0.448	1	0.263	3.805	1
MSC-HC	MSC-HC-III	hsa-miR-518b-001156	0.784	0.708	32.48	33.152	33.152	15.646	0.448	1	0.263	3.805	1
MSC-SSC	MSC-SSC-III	hsa-miR-518b-001156	0.75	0.603	33.867	33.867	33.867	16.054		0.754
MSC-SSC	MSC-SSC-II	hsa-miR-518b-001156	Undetermined	Undetermined	Undetermined	33.867	33.867	16.054		0.754
MSC-SSC	MSC-SSC-III	hsa-miR-518c-002401	Undetermined	Undetermined	Undetermined
MSC-HC	MSC-HC-III	hsa-miR-518c-002401	Undetermined	Undetermined	Undetermined					1
MSC-HC	MSC-HC_I	hsa-miR-518c-002401	Undetermined	Undetermined	Undetermined					1
MSC-SSC	MSC-SSC-I	hsa-miR-518c-002401	0	0	Undetermined
MSC-SSC	MSC-SSC-II	hsa-miR-518c-002401	Undetermined	Undetermined	Undetermined
MSC-HC	MSC-HC-II	hsa-miR-518c-002401	0	0	Undetermined					1
MSC-HC	MSC-HC_I	hsa-miR-518d-001159	0.75	0.87	31.948	31.617	31.617	14.111	0.484	1	0.236	4.241	1
MSC-HC	MSC-HC-II	hsa-miR-518d-001159	0.719	0.905	32.165	31.617	31.617	14.111	0.484	1	0.236	4.241	1
MSC-SSC	MSC-SSC-III	hsa-miR-518d-001159	0.747	0.87	32.808	34.527	34.527	16.127	1.309	0.247	0.005	12.243	0.196
MSC-SSC	MSC-SSC-I	hsa-miR-518d-001159	0.541	0.114	38.021	34.527	34.527	16.127	1.309	0.247	0.005	12.243	0.196
MSC-SSC	MSC-SSC-II	hsa-miR-518d-001159	0.778	0.842	32.753	34.527	34.527	16.127	1.309	0.247	0.005	12.243	0.196
MSC-HC	MSC-HC-III	hsa-miR-518d-001159	0.826	0.93	30.737	31.617	31.617	14.111	0.484	1	0.236	4.241	1
MSC-SSC	MSC-SSC-III	hsa-miR-518d-5p-002389	Undetermined	Undetermined	Undetermined
MSC-HC	MSC-HC_I	hsa-miR-518d-5p-002389	Undetermined	Undetermined	Undetermined					1
MSC-SSC	MSC-SSC-II	hsa-miR-518d-5p-002389	Undetermined	Undetermined	Undetermined
MSC-SSC	MSC-SSC-I	hsa-miR-518d-5p-002389	Undetermined	Undetermined	Undetermined
MSC-HC	MSC-HC-II	hsa-miR-518d-5p-002389	Undetermined	Undetermined	Undetermined					1
MSC-HC	MSC-HC-III	hsa-miR-518d-5p-002389	Undetermined	Undetermined	Undetermined					1
MSC-SSC	MSC-SSC-II	hsa-miR-518e-002395	0.696	0.494	34.82	36.644	36.644	18.244	1.049	0.263	0.012	6.006	0.241
MSC-SSC	MSC-SSC-III	hsa-miR-518e-002395	0.89	0.791	35.573	36.644	36.644	18.244	1.049	0.263	0.012	6.006	0.241
MSC-SSC	MSC-SSC-I	hsa-miR-518e-002395	0.54	0	39.538	36.644	36.644	18.244	1.049	0.263	0.012	6.006	0.241
MSC-HC	MSC-HC_I	hsa-miR-518e-002395	0.739	0.773	32.96	33.822	33.822	16.317	0.688	1	0.129	7.782	1
MSC-HC	MSC-HC-II	hsa-miR-518e-002395	0.748	0.83	34.815	33.822	33.822	16.317	0.688	1	0.129	7.782	1
MSC-HC	MSC-HC-III	hsa-miR-518e-002395	0.804	0.799	33.693	33.822	33.822	16.317	0.688	1	0.129	7.782	1
MSC-HC	MSC-HC-II	hsa-miR-518f-002388	1.173	0.948	33.803	33.008	33.008	15.502	0.532	1	0.205	4.887	1
MSC-HC	MSC-HC-III	hsa-miR-518f-002388	1.156	0.962	32.329	33.008	33.008	15.502	0.532	1	0.205	4.887	1
MSC-SSC	MSC-SSC-III	hsa-miR-518f-002388	0.833	0.685	37.517	37.107	37.107	18.707	1.199	0.108	0.003	3.868	0.094
MSC-SSC	MSC-SSC-II	hsa-miR-518f-002388	1.228	0.928	34.424	37.107	37.107	18.707	1.199	0.108	0.003	3.868	0.094
MSC-SSC	MSC-SSC-I	hsa-miR-518f-002388	0.646	0	39.381	37.107	37.107	18.707	1.199	0.108	0.003	3.868	0.094
MSC-HC	MSC-HC_I	hsa-miR-518f-002388	1.128	0.947	32.892	33.008	33.008	15.502	0.532	1	0.205	4.887	1
MSC-SSC	MSC-SSC-III	hsa-miR-519a-002415	0.906	0.918	31.645	33.252	33.252	14.852	1.369	0.347	0.006	20.585	0.34
MSC-SSC	MSC-SSC-II	hsa-miR-519a-002415	0.951	0.905	31.264	33.252	33.252	14.852	1.369	0.347	0.006	20.585	0.34
MSC-HC	MSC-HC_I	hsa-miR-519a-002415	0.864	0.9	31.278	30.83	30.83	13.324	0.282	1	0.431	2.322	1
MSC-SSC	MSC-SSC-I	hsa-miR-519a-002415	0.696	0.641	36.847	33.252	33.252	14.852	1.369	0.347	0.006	20.585	0.34
MSC-HC	MSC-HC-II	hsa-miR-519a-002415	0.869	0.925	30.945	30.83	30.83	13.324	0.282	1	0.431	2.322	1
MSC-HC	MSC-HC-III	hsa-miR-519a-002415	0.925	0.927	30.267	30.83	30.83	13.324	0.282	1	0.431	2.322	1
MSC-HC	MSC-HC_I	hsa-miR-519c-001163	0	0.619	35.889	35.186	35.186	17.553	0.567	1	0.007	147.003	1
MSC-HC	MSC-HC-III	hsa-miR-519c-001163	0.652	0.634	34.484	35.186	35.186	17.553	0.567	1	0.007	147.003	1
MSC-SSC	MSC-SSC-III	hsa-miR-519c-001163	Undetermined	Undetermined	Undetermined
MSC-SSC	MSC-SSC-II	hsa-miR-519c-001163	0	0	Undetermined
MSC-HC	MSC-HC-II	hsa-miR-519c-001163	Undetermined	Undetermined	Undetermined	35.186	35.186	17.553	0.567	1	0.007	147.003	1
MSC-SSC	MSC-SSC-I	hsa-miR-519c-001163	Undetermined	Undetermined	Undetermined
MSC-SSC	MSC-SSC-III	hsa-miR-519d-002403	0.642	0.243	38.405	38.405	38.405	20.591		0.033
MSC-SSC	MSC-SSC-I	hsa-miR-519d-002403	Undetermined	Undetermined	Undetermined	38.405	38.405	20.591		0.033
MSC-SSC	MSC-SSC-II	hsa-miR-519d-002403	0.551	0	Undetermined	38.405	38.405	20.591		0.033
MSC-HC	MSC-HC-III	hsa-miR-519d-002403	1.024	0.941	33.65	33.176	33.176	15.67	0.244	1	0.483	2.072	1
MSC-HC	MSC-HC_I	hsa-miR-519d-002403	0.936	0.87	33.129	33.176	33.176	15.67	0.244	1	0.483	2.072	1
MSC-HC	MSC-HC-II	hsa-miR-519d-002403	1.009	0.912	32.75	33.176	33.176	15.67	0.244	1	0.483	2.072	1
MSC-HC	MSC-HC-II	hsa-miR-519e-002370	0.981	0.81	32.796	33.627	33.627	16.121	1.108	1	0.037	27.205	1
MSC-HC	MSC-HC_I	hsa-miR-519e-002370	0.624	0.777	36.031	33.627	33.627	16.121	1.108	1	0.037	27.205	1
MSC-SSC	MSC-SSC-I	hsa-miR-519e-002370	0	0	Undetermined	38.074	38.074	20.261		0.057
MSC-SSC	MSC-SSC-II	hsa-miR-519e-002370	Undetermined	Undetermined	Undetermined	38.074	38.074	20.261		0.057
MSC-SSC	MSC-SSC-III	hsa-miR-519e-002370	0.645	0.222	38.074	38.074	38.074	20.261		0.057
MSC-HC	MSC-HC-III	hsa-miR-519e-002370	1.297	0.975	32.054	33.627	33.627	16.121	1.108	1	0.037	27.205	1
MSC-SSC	MSC-SSC-III	hsa-miR-520a#-001168	Undetermined	Undetermined	Undetermined
MSC-HC	MSC-HC_I	hsa-miR-520a#-001168	Undetermined	Undetermined	Undetermined					1
MSC-HC	MSC-HC-III	hsa-miR-520a#-001168	Undetermined	Undetermined	Undetermined					1
MSC-HC	MSC-HC-II	hsa-miR-520a#-001168	Undetermined	Undetermined	Undetermined					1
MSC-SSC	MSC-SSC-II	hsa-miR-520a#-001168	Undetermined	Undetermined	Undetermined
MSC-SSC	MSC-SSC-I	hsa-miR-520a#-001168	Undetermined	Undetermined	Undetermined
MSC-HC	MSC-HC-III	hsa-miR-520a-001167	Undetermined	Undetermined	Undetermined					1
MSC-SSC	MSC-SSC-III	hsa-miR-520a-001167	Undetermined	Undetermined	Undetermined
MSC-SSC	MSC-SSC-I	hsa-miR-520a-001167	0	0	Undetermined
MSC-HC	MSC-HC_I	hsa-miR-520a-001167	Undetermined	Undetermined	Undetermined					1
MSC-HC	MSC-HC-II	hsa-miR-520a-001167	Undetermined	Undetermined	Undetermined					1
MSC-SSC	MSC-SSC-II	hsa-miR-520a-001167	Undetermined	Undetermined	Undetermined
MSC-HC	MSC-HC-III	hsa-miR-520b-001116	0.706	0	Undetermined					1
MSC-HC	MSC-HC-II	hsa-miR-520b-001116	0.555	0	Undetermined					1
MSC-HC	MSC-HC_I	hsa-miR-520b-001116	Undetermined	Undetermined	Undetermined					1
MSC-SSC	MSC-SSC-II	hsa-miR-520b-001116	Undetermined	Undetermined	Undetermined
MSC-SSC	MSC-SSC-I	hsa-miR-520b-001116	0.538	0	Undetermined
MSC-SSC	MSC-SSC-III	hsa-miR-520b-001116	Undetermined	Undetermined	Undetermined
MSC-HC	MSC-HC-II	hsa-miR-520d-5p-002393	0	0	Undetermined	35.11	35.11	17.476	0.972	1	0	5,241.194	1
MSC-SSC	MSC-SSC-I	hsa-miR-520d-5p-002393	0	0	Undetermined
MSC-HC	MSC-HC_I	hsa-miR-520d-5p-002393	0.696	0.849	34.273	35.11	35.11	17.476	0.972	1	0	5,241.194	1
MSC-HC	MSC-HC-III	hsa-miR-520d-5p-002393	0	0.802	35.946	35.11	35.11	17.476	0.972	1	0	5,241.194	1
MSC-SSC	MSC-SSC-III	hsa-miR-520d-5p-002393	0	0	Undetermined
MSC-SSC	MSC-SSC-II	hsa-miR-520d-5p-002393	0	0	Undetermined
MSC-SSC	MSC-SSC-III	hsa-miR-520e-001119	Undetermined	Undetermined	Undetermined
MSC-HC	MSC-HC_I	hsa-miR-520e-001119	Undetermined	Undetermined	Undetermined					1
MSC-SSC	MSC-SSC-II	hsa-miR-520e-001119	0	0	Undetermined
MSC-HC	MSC-HC-II	hsa-miR-520e-001119	0.689	0	Undetermined					1
MSC-HC	MSC-HC-III	hsa-miR-520e-001119	Undetermined	Undetermined	Undetermined					1
MSC-SSC	MSC-SSC-I	hsa-miR-520e-001119	Undetermined	Undetermined	Undetermined
MSC-SSC	MSC-SSC-I	hsa-miR-520f-001120	Undetermined	Undetermined	Undetermined	36.373	36.373	18.27		1.219
MSC-HC	MSC-HC_I	hsa-miR-520f-001120	1.043	0.946	36.44	36.19	36.19	18.556	0.115	1	0.364	2.748	1
MSC-HC	MSC-HC-II	hsa-miR-520f-001120	Undetermined	Undetermined	Undetermined	36.19	36.19	18.556	0.115	1	0.364	2.748	1
MSC-SSC	MSC-SSC-III	hsa-miR-520f-001120	Undetermined	Undetermined	Undetermined	36.373	36.373	18.27		1.219
MSC-HC	MSC-HC-III	hsa-miR-520f-001120	0.874	0.775	35.939	36.19	36.19	18.556	0.115	1	0.364	2.748	1
MSC-SSC	MSC-SSC-II	hsa-miR-520f-001120	0.876	0.873	36.373	36.373	36.373	18.27		1.219
MSC-SSC	MSC-SSC-II	hsa-miR-520g-001121	0.887	0.908	32.205	34.684	34.684	16.284	1.11	0.678	0.025	18.606	0.878
MSC-HC	MSC-HC_I	hsa-miR-520g-001121	Undetermined	Undetermined	Undetermined	33.098	33.098	15.723	0.558	1	0.007	136.512	1
MSC-SSC	MSC-SSC-III	hsa-miR-520g-001121	0.689	0.688	35.548	34.684	34.684	16.284	1.11	0.678	0.025	18.606	0.878
MSC-HC	MSC-HC-III	hsa-miR-520g-001121	0.745	0.865	32.663	33.098	33.098	15.723	0.558	1	0.007	136.512	1
MSC-HC	MSC-HC-II	hsa-miR-520g-001121	0.62	0.644	33.532	33.098	33.098	15.723	0.558	1	0.007	136.512	1
MSC-SSC	MSC-SSC-I	hsa-miR-520g-001121	0.606	0.574	36.299	34.684	34.684	16.284	1.11	0.678	0.025	18.606	0.878
MSC-SSC	MSC-SSC-III	hsa-miR-521-001122	Undetermined	Undetermined	Undetermined	34.156	34.156	16.053		2.804
MSC-HC	MSC-HC-III	hsa-miR-521-001122	Undetermined	Undetermined	Undetermined	35.31	35.31	17.541		1
MSC-HC	MSC-HC_I	hsa-miR-521-001122	0	0.626	35.31	35.31	35.31	17.541		1
MSC-HC	MSC-HC-II	hsa-miR-521-001122	Undetermined	Undetermined	Undetermined	35.31	35.31	17.541		1
MSC-SSC	MSC-SSC-I	hsa-miR-521-001122	Undetermined	Undetermined	Undetermined	34.156	34.156	16.053		2.804
MSC-SSC	MSC-SSC-II	hsa-miR-521-001122	0.609	0.625	34.156	34.156	34.156	16.053		2.804
MSC-HC	MSC-HC-II	hsa-miR-522-002413	1.141	0.964	29.728	29.543	29.543	12.037	0.223	1	0.514	1.944	1
MSC-HC	MSC-HC_I	hsa-miR-522-002413	0.766	0.831	29.648	29.543	29.543	12.037	0.223	1	0.514	1.944	1
MSC-SSC	MSC-SSC-III	hsa-miR-522-002413	0.863	0.907	30.499	32.07	32.07	13.67	0.92	0.322	0.021	5.017	0.063
MSC-SSC	MSC-SSC-I	hsa-miR-522-002413	0.58	0.626	34.793	32.07	32.07	13.67	0.92	0.322	0.021	5.017	0.063
MSC-SSC	MSC-SSC-II	hsa-miR-522-002413	0.742	0.759	30.918	32.07	32.07	13.67	0.92	0.322	0.021	5.017	0.063
MSC-HC	MSC-HC-III	hsa-miR-522-002413	0.791	0.874	29.254	29.543	29.543	12.037	0.223	1	0.514	1.944	1
MSC-SSC	MSC-SSC-III	hsa-miR-523-002386	1.194	0.973	33.104	33.838	33.838	15.88	0.59	0.772	0.004	138.779	0.592
MSC-SSC	MSC-SSC-II	hsa-miR-523-002386	1.037	0.873	34.572	33.838	33.838	15.88	0.59	0.772	0.004	138.779	0.592
MSC-HC	MSC-HC_I	hsa-miR-523-002386	0.882	0.855	34.152	33.012	33.012	15.506	0.675	1	0.134	7.485	1
MSC-SSC	MSC-SSC-I	hsa-miR-523-002386	Undetermined	Undetermined	Undetermined	33.838	33.838	15.88	0.59	0.772	0.004	138.779	0.592
MSC-HC	MSC-HC-III	hsa-miR-523-002386	1.266	0.974	31.676	33.012	33.012	15.506	0.675	1	0.134	7.485	1
MSC-HC	MSC-HC-II	hsa-miR-523-002386	0.883	0.913	33.207	33.012	33.012	15.506	0.675	1	0.134	7.485	1
MSC-SSC	MSC-SSC-II	hsa-miR-524-5p-001982	0	0	Undetermined
MSC-HC	MSC-HC-III	hsa-miR-524-5p-001982	Undetermined	Undetermined	Undetermined					1
MSC-HC	MSC-HC-II	hsa-miR-524-5p-001982	0	0	Undetermined					1
MSC-SSC	MSC-SSC-III	hsa-miR-524-5p-001982	0	0	Undetermined
MSC-SSC	MSC-SSC-I	hsa-miR-524-5p-001982	0	0	Undetermined
MSC-HC	MSC-HC_I	hsa-miR-524-5p-001982	Undetermined	Undetermined	Undetermined					1
MSC-HC	MSC-HC-II	hsa-miR-525-001174	0	0	Undetermined					1
MSC-SSC	MSC-SSC-I	hsa-miR-525-001174	Undetermined	Undetermined	Undetermined
MSC-HC	MSC-HC-III	hsa-miR-525-001174	Undetermined	Undetermined	Undetermined					1
MSC-HC	MSC-HC_I	hsa-miR-525-001174	Undetermined	Undetermined	Undetermined					1
MSC-SSC	MSC-SSC-II	hsa-miR-525-001174	Undetermined	Undetermined	Undetermined
MSC-SSC	MSC-SSC-III	hsa-miR-525-001174	0	0	Undetermined
MSC-HC	MSC-HC-III	hsa-miR-525-3p-002385	Undetermined	Undetermined	Undetermined					1
MSC-SSC	MSC-SSC-II	hsa-miR-525-3p-002385	Undetermined	Undetermined	Undetermined
MSC-SSC	MSC-SSC-I	hsa-miR-525-3p-002385	0	0	Undetermined
MSC-HC	MSC-HC-II	hsa-miR-525-3p-002385	Undetermined	Undetermined	Undetermined					1
MSC-HC	MSC-HC_I	hsa-miR-525-3p-002385	0	0	Undetermined					1
MSC-SSC	MSC-SSC-III	hsa-miR-525-3p-002385	Undetermined	Undetermined	Undetermined
MSC-SSC	MSC-SSC-I	hsa-miR-526b-002382	Undetermined	Undetermined	Undetermined
MSC-HC	MSC-HC_I	hsa-miR-526b-002382	0	0	Undetermined					1
MSC-SSC	MSC-SSC-III	hsa-miR-526b-002382	Undetermined	Undetermined	Undetermined
MSC-SSC	MSC-SSC-II	hsa-miR-526b-002382	0	0	Undetermined
MSC-HC	MSC-HC-II	hsa-miR-526b-002382	0	0	Undetermined					1
MSC-HC	MSC-HC-III	hsa-miR-526b-002382	0	0	Undetermined					1
MSC-HC	MSC-HC_I	hsa-miR-532-001518	1.287	0.99	26.892	27.139	27.139	9.633	0.273	1	0.442	2.26	1
MSC-SSC	MSC-SSC-III	hsa-miR-532-001518	1.241	0.983	28.406	28.36	28.36	9.959	0.491	0.798	0.185	3.447	0.747
MSC-SSC	MSC-SSC-I	hsa-miR-532-001518	1.246	0.986	28.277	28.36	28.36	9.959	0.491	0.798	0.185	3.447	0.747
MSC-HC	MSC-HC-II	hsa-miR-532-001518	1.237	0.985	27.309	27.139	27.139	9.633	0.273	1	0.442	2.26	1
MSC-SSC	MSC-SSC-II	hsa-miR-532-001518	1.254	0.982	28.396	28.36	28.36	9.959	0.491	0.798	0.185	3.447	0.747
MSC-HC	MSC-HC-III	hsa-miR-532-001518	1.276	0.986	27.216	27.139	27.139	9.633	0.273	1	0.442	2.26	1
MSC-HC	MSC-HC-III	hsa-miR-532-3p-002355	1.18	0.979	28.375	28.244	28.244	10.739	0.206	1	0.541	1.849	1
MSC-SSC	MSC-SSC-I	hsa-miR-532-3p-002355	1.208	0.98	29.062	29.083	29.083	10.683	0.477	1.039	0.25	4.313	0.765
MSC-SSC	MSC-SSC-III	hsa-miR-532-3p-002355	1.177	0.967	29.21	29.083	29.083	10.683	0.477	1.039	0.25	4.313	0.765
MSC-HC	MSC-HC_I	hsa-miR-532-3p-002355	1.205	0.981	28.102	28.244	28.244	10.739	0.206	1	0.541	1.849	1
MSC-HC	MSC-HC-II	hsa-miR-532-3p-002355	1.177	0.975	28.256	28.244	28.244	10.739	0.206	1	0.541	1.849	1
MSC-SSC	MSC-SSC-II	hsa-miR-532-3p-002355	1.188	0.97	28.978	29.083	29.083	10.683	0.477	1.039	0.25	4.313	0.765
MSC-SSC	MSC-SSC-II	hsa-miR-539-001286	1.335	0.977	27.821	27.904	27.904	9.504	0.426	1.511	0.424	5.379	0.348
MSC-HC	MSC-HC-III	hsa-miR-539-001286	1.35	0.972	27.314	27.605	27.605	10.099	0.244	1	0.483	2.071	1
MSC-SSC	MSC-SSC-I	hsa-miR-539-001286	1.355	0.971	27.967	27.904	27.904	9.504	0.426	1.511	0.424	5.379	0.348
MSC-HC	MSC-HC-II	hsa-miR-539-001286	1.324	0.986	27.836	27.605	27.605	10.099	0.244	1	0.483	2.071	1
MSC-SSC	MSC-SSC-III	hsa-miR-539-001286	1.312	0.973	27.924	27.904	27.904	9.504	0.426	1.511	0.424	5.379	0.348
MSC-HC	MSC-HC_I	hsa-miR-539-001286	1.369	0.989	27.665	27.605	27.605	10.099	0.244	1	0.483	2.071	1
MSC-HC	MSC-HC-II	hsa-miR-541-002201	0.721	0.67	34.477	33.291	33.291	15.781	1.445	1	0	336,767.969	1
MSC-SSC	MSC-SSC-I	hsa-miR-541-002201	1.02	0.874	34.187	34.187	34.187	14.902		1.839
MSC-SSC	MSC-SSC-III	hsa-miR-541-002201	Undetermined	Undetermined	Undetermined	34.187	34.187	14.902		1.839
MSC-SSC	MSC-SSC-II	hsa-miR-541-002201	Undetermined	Undetermined	Undetermined	34.187	34.187	14.902		1.839
MSC-HC	MSC-HC-III	hsa-miR-541-002201	Undetermined	Undetermined	Undetermined	33.291	33.291	15.781	1.445	1	0	336,767.969	1
MSC-HC	MSC-HC_I	hsa-miR-541-002201	1.014	0.933	32.105	33.291	33.291	15.781	1.445	1	0	336,767.969	1
MSC-SSC	MSC-SSC-I	hsa-miR-542-3p-001284	1.26	0.986	34.09	34.858	34.858	16.458	1.712	0.848	0.005	140.102	0.546
MSC-HC	MSC-HC-III	hsa-miR-542-3p-001284	1.268	0.989	32.598	33.726	33.726	16.22	0.576	1	0.179	5.573	1
MSC-SSC	MSC-SSC-III	hsa-miR-542-3p-001284	0.952	0.789	37.695	34.858	34.858	16.458	1.712	0.848	0.005	140.102	0.546
MSC-HC	MSC-HC_I	hsa-miR-542-3p-001284	1.172	0.901	34.784	33.726	33.726	16.22	0.576	1	0.179	5.573	1
MSC-SSC	MSC-SSC-II	hsa-miR-542-3p-001284	1.255	0.979	32.788	34.858	34.858	16.458	1.712	0.848	0.005	140.102	0.546
MSC-HC	MSC-HC-II	hsa-miR-542-3p-001284	1.115	0.978	33.796	33.726	33.726	16.22	0.576	1	0.179	5.573	1
MSC-HC	MSC-HC-II	hsa-miR-542-5p-002240	0	0	Undetermined	34.593	34.593	17.096		1
MSC-SSC	MSC-SSC-II	hsa-miR-542-5p-002240	1.145	0.958	32.928	32.928	32.928	14.825		4.825
MSC-SSC	MSC-SSC-I	hsa-miR-542-5p-002240	Undetermined	Undetermined	Undetermined	32.928	32.928	14.825		4.825
MSC-HC	MSC-HC_I	hsa-miR-542-5p-002240	0	0	Undetermined	34.593	34.593	17.096		1
MSC-SSC	MSC-SSC-III	hsa-miR-542-5p-002240	Undetermined	Undetermined	Undetermined	32.928	32.928	14.825		4.825
MSC-HC	MSC-HC-III	hsa-miR-542-5p-002240	0.945	0.914	34.593	34.593	34.593	17.096		1
MSC-SSC	MSC-SSC-I	hsa-miR-544-002265	0	0	Undetermined
MSC-HC	MSC-HC-II	hsa-miR-544-002265	0	0	Undetermined					1
MSC-SSC	MSC-SSC-III	hsa-miR-544-002265	0	0	Undetermined
MSC-SSC	MSC-SSC-II	hsa-miR-544-002265	0	0	Undetermined
MSC-HC	MSC-HC-III	hsa-miR-544-002265	0.523	0	Undetermined					1
MSC-HC	MSC-HC_I	hsa-miR-544-002265	Undetermined	Undetermined	Undetermined					1
MSC-HC	MSC-HC-II	hsa-miR-545-002267	1.286	0.978	32.793	32.078	32.078	14.572	0.488	1	0.233	4.283	1
MSC-SSC	MSC-SSC-III	hsa-miR-545-002267	1.276	0.959	35.137	34	34	15.6	0.862	0.49	0.037	6.413	0.305
MSC-HC	MSC-HC-III	hsa-miR-545-002267	1.358	0.984	31.67	32.078	32.078	14.572	0.488	1	0.233	4.283	1
MSC-SSC	MSC-SSC-II	hsa-miR-545-002267	1.299	0.969	32.792	34	34	15.6	0.862	0.49	0.037	6.413	0.305
MSC-SSC	MSC-SSC-I	hsa-miR-545-002267	1.277	0.96	34.072	34	34	15.6	0.862	0.49	0.037	6.413	0.305
MSC-HC	MSC-HC_I	hsa-miR-545-002267	1.356	0.984	31.771	32.078	32.078	14.572	0.488	1	0.233	4.283	1
MSC-SSC	MSC-SSC-I	hsa-miR-548a-001538	Undetermined	Undetermined	Undetermined
MSC-SSC	MSC-SSC-III	hsa-miR-548a-001538	0	0	Undetermined
MSC-SSC	MSC-SSC-II	hsa-miR-548a-001538	Undetermined	Undetermined	Undetermined
MSC-HC	MSC-HC-III	hsa-miR-548a-001538	0	0	Undetermined					1
MSC-HC	MSC-HC_I	hsa-miR-548a-001538	Undetermined	Undetermined	Undetermined					1
MSC-HC	MSC-HC-II	hsa-miR-548a-001538	Undetermined	Undetermined	Undetermined					1
MSC-SSC	MSC-SSC-II	hsa-miR-548a-5p-002412	0	0	Undetermined
MSC-SSC	MSC-SSC-III	hsa-miR-548a-5p-002412	Undetermined	Undetermined	Undetermined
MSC-HC	MSC-HC-II	hsa-miR-548a-5p-002412	Undetermined	Undetermined	Undetermined					1
MSC-SSC	MSC-SSC-I	hsa-miR-548a-5p-002412	0	0	Undetermined
MSC-HC	MSC-HC-III	hsa-miR-548a-5p-002412	Undetermined	Undetermined	Undetermined					1
MSC-HC	MSC-HC_I	hsa-miR-548a-5p-002412	Undetermined	Undetermined	Undetermined					1
MSC-HC	MSC-HC_I	hsa-miR-548b-001541	Undetermined	Undetermined	Undetermined					1
MSC-SSC	MSC-SSC-III	hsa-miR-548b-001541	Undetermined	Undetermined	Undetermined
MSC-HC	MSC-HC-III	hsa-miR-548b-001541	Undetermined	Undetermined	Undetermined					1
MSC-SSC	MSC-SSC-I	hsa-miR-548b-001541	Undetermined	Undetermined	Undetermined
MSC-HC	MSC-HC-II	hsa-miR-548b-001541	Undetermined	Undetermined	Undetermined					1
MSC-SSC	MSC-SSC-II	hsa-miR-548b-001541	0	0	Undetermined
MSC-SSC	MSC-SSC-III	hsa-miR-548b-5p-002408	Undetermined	Undetermined	Undetermined	37.144	37.144	18.45	0.555	0.261	0.002	34.62	0.228
MSC-HC	MSC-HC_I	hsa-miR-548b-5p-002408	0.578	0.547	36.705	34.017	34.017	16.511	1.229	1	0.026	39.06	1
MSC-SSC	MSC-SSC-I	hsa-miR-548b-5p-002408	0.61	0.193	38.289	37.144	37.144	18.45	0.555	0.261	0.002	34.62	0.228
MSC-SSC	MSC-SSC-II	hsa-miR-548b-5p-002408	0.824	0.852	35.998	37.144	37.144	18.45	0.555	0.261	0.002	34.62	0.228
MSC-HC	MSC-HC-III	hsa-miR-548b-5p-002408	0.938	0.948	32.449	34.017	34.017	16.511	1.229	1	0.026	39.06	1
MSC-HC	MSC-HC-II	hsa-miR-548b-5p-002408	0.82	0.918	32.897	34.017	34.017	16.511	1.229	1	0.026	39.06	1
MSC-HC	MSC-HC-III	hsa-miR-548c-001590	Undetermined	Undetermined	Undetermined	34.325	34.325	16.556		1
MSC-SSC	MSC-SSC-I	hsa-miR-548c-001590	0	0	Undetermined
MSC-SSC	MSC-SSC-II	hsa-miR-548c-001590	0	0	Undetermined
MSC-HC	MSC-HC_I	hsa-miR-548c-001590	1.16	0.977	34.325	34.325	34.325	16.556		1
MSC-SSC	MSC-SSC-III	hsa-miR-548c-001590	0	0	Undetermined
MSC-HC	MSC-HC-II	hsa-miR-548c-001590	0	0	Undetermined	34.325	34.325	16.556		1
MSC-SSC	MSC-SSC-I	hsa-miR-548c-5p-002429	0.803	0	39.803	36.425	36.425	17.876	2.643	0.84	0	10,814,194,688.000	0.635
MSC-HC	MSC-HC_I	hsa-miR-548c-5p-002429	1.238	0.975	34.991	35.257	35.257	17.624	0.402	1	0.029	34.414	1
MSC-SSC	MSC-SSC-III	hsa-miR-548c-5p-002429	1.247	0.971	33.046	36.425	36.425	17.876	2.643	0.84	0	10,814,194,688.000	0.635
MSC-HC	MSC-HC-II	hsa-miR-548c-5p-002429	Undetermined	Undetermined	Undetermined	35.257	35.257	17.624	0.402	1	0.029	34.414	1
MSC-SSC	MSC-SSC-II	hsa-miR-548c-5p-002429	0	0	Undetermined	36.425	36.425	17.876	2.643	0.84	0	10,814,194,688.000	0.635
MSC-HC	MSC-HC-III	hsa-miR-548c-5p-002429	1.217	0.963	35.523	35.257	35.257	17.624	0.402	1	0.029	34.414	1
MSC-SSC	MSC-SSC-II	hsa-miR-548d-001605	0	0	Undetermined
MSC-SSC	MSC-SSC-III	hsa-miR-548d-001605	Undetermined	Undetermined	Undetermined
MSC-HC	MSC-HC_I	hsa-miR-548d-001605	0	0	Undetermined	34.925	34.925	17.551	0.106	1	0.394	2.537	1
MSC-SSC	MSC-SSC-I	hsa-miR-548d-001605	0	0	Undetermined
MSC-HC	MSC-HC-III	hsa-miR-548d-001605	1.211	0.972	34.943	34.925	34.925	17.551	0.106	1	0.394	2.537	1
MSC-HC	MSC-HC-II	hsa-miR-548d-001605	1.198	0.977	34.907	34.925	34.925	17.551	0.106	1	0.394	2.537	1
MSC-HC	MSC-HC_I	hsa-miR-548d-5p-002237	Undetermined	Undetermined	Undetermined	34.233	34.233	16.736		1
MSC-SSC	MSC-SSC-III	hsa-miR-548d-5p-002237	1.176	0.967	35.253	36.524	36.524	18.124	0.405	0.382	0.114	1.279
MSC-HC	MSC-HC-III	hsa-miR-548d-5p-002237	1.202	0.97	34.233	34.233	34.233	16.736		1
MSC-HC	MSC-HC-II	hsa-miR-548d-5p-002237	0	0	Undetermined	34.233	34.233	16.736		1
MSC-SSC	MSC-SSC-II	hsa-miR-548d-5p-002237	1.053	0.918	36.945	36.524	36.524	18.124	0.405	0.382	0.114	1.279
MSC-SSC	MSC-SSC-I	hsa-miR-548d-5p-002237	1.038	0.92	37.375	36.524	36.524	18.124	0.405	0.382	0.114	1.279
MSC-HC	MSC-HC-II	hsa-miR-551b-001535	1.218	0.975	33.526	33.652	33.652	16.142	0.133	1	0.309	3.24	1
MSC-SSC	MSC-SSC-II	hsa-miR-551b-001535	1.213	0.98	34.786	34.236	34.236	15.836	0.966	1.236	0.069	22.061	0.543
MSC-SSC	MSC-SSC-III	hsa-miR-551b-001535	1.201	0.968	34.73	34.236	34.236	15.836	0.966	1.236	0.069	22.061	0.543
MSC-SSC	MSC-SSC-I	hsa-miR-551b-001535	1.237	0.976	33.192	34.236	34.236	15.836	0.966	1.236	0.069	22.061	0.543
MSC-HC	MSC-HC-III	hsa-miR-551b-001535	Undetermined	Undetermined	Undetermined	33.652	33.652	16.142	0.133	1	0.309	3.24	1
MSC-HC	MSC-HC_I	hsa-miR-551b-001535	1.239	0.984	33.777	33.652	33.652	16.142	0.133	1	0.309	3.24	1
MSC-HC	MSC-HC-II	hsa-miR-556-3p-002345	Undetermined	Undetermined	Undetermined					1
MSC-SSC	MSC-SSC-III	hsa-miR-556-3p-002345	Undetermined	Undetermined	Undetermined
MSC-HC	MSC-HC-III	hsa-miR-556-3p-002345	Undetermined	Undetermined	Undetermined					1
MSC-SSC	MSC-SSC-I	hsa-miR-556-3p-002345	Undetermined	Undetermined	Undetermined
MSC-HC	MSC-HC_I	hsa-miR-556-3p-002345	Undetermined	Undetermined	Undetermined					1
MSC-SSC	MSC-SSC-II	hsa-miR-556-3p-002345	0	0	Undetermined
MSC-SSC	MSC-SSC-III	hsa-miR-556-5p-002344	Undetermined	Undetermined	Undetermined
MSC-HC	MSC-HC-III	hsa-miR-556-5p-002344	0	0	Undetermined					1
MSC-HC	MSC-HC-II	hsa-miR-556-5p-002344	0	0	Undetermined					1
MSC-SSC	MSC-SSC-I	hsa-miR-556-5p-002344	Undetermined	Undetermined	Undetermined
MSC-SSC	MSC-SSC-II	hsa-miR-556-5p-002344	Undetermined	Undetermined	Undetermined
MSC-HC	MSC-HC_I	hsa-miR-556-5p-002344	0	0	Undetermined					1
MSC-HC	MSC-HC-III	hsa-miR-561-001528	0.574	0.567	36.572	36.386	36.386	19.012	0.062	1	0.58	1.725	1
MSC-SSC	MSC-SSC-I	hsa-miR-561-001528	Undetermined	Undetermined	Undetermined	37.781	37.781	19.823	0.525	0.57	0.006	57.987	0.306
MSC-SSC	MSC-SSC-III	hsa-miR-561-001528	0.588	0.264	38.161	37.781	37.781	19.823	0.525	0.57	0.006	57.987	0.306
MSC-SSC	MSC-SSC-II	hsa-miR-561-001528	0.625	0.465	37.401	37.781	37.781	19.823	0.525	0.57	0.006	57.987	0.306
MSC-HC	MSC-HC_I	hsa-miR-561-001528	Undetermined	Undetermined	Undetermined	36.386	36.386	19.012	0.062	1	0.58	1.725	1
MSC-HC	MSC-HC-II	hsa-miR-561-001528	0.619	0.648	36.201	36.386	36.386	19.012	0.062	1	0.58	1.725	1
MSC-SSC	MSC-SSC-III	hsa-miR-570-002347	Undetermined	Undetermined	Undetermined	35.015	35.015	15.731		2.06
MSC-HC	MSC-HC-III	hsa-miR-570-002347	Undetermined	Undetermined	Undetermined	34.025	34.025	16.774		1
MSC-SSC	MSC-SSC-I	hsa-miR-570-002347	1.179	0.96	35.015	35.015	35.015	15.731		2.06
MSC-HC	MSC-HC-II	hsa-miR-570-002347	1.121	0.96	34.025	34.025	34.025	16.774		1
MSC-SSC	MSC-SSC-II	hsa-miR-570-002347	Undetermined	Undetermined	Undetermined	35.015	35.015	15.731		2.06
MSC-HC	MSC-HC_I	hsa-miR-570-002347	Undetermined	Undetermined	Undetermined	34.025	34.025	16.774		1
MSC-HC	MSC-HC-III	hsa-miR-574-3p-002349	1.247	0.991	23.75	23.78	23.78	6.274	0.166	1	0.609	1.643	1
MSC-SSC	MSC-SSC-I	hsa-miR-574-3p-002349	1.245	0.99	24.218	24.089	24.089	5.689	0.412	1.5	0.438	5.132	0.32
MSC-SSC	MSC-SSC-III	hsa-miR-574-3p-002349	1.23	0.987	24.167	24.089	24.089	5.689	0.412	1.5	0.438	5.132	0.32
MSC-HC	MSC-HC-II	hsa-miR-574-3p-002349	1.234	0.991	23.823	23.78	23.78	6.274	0.166	1	0.609	1.643	1
MSC-HC	MSC-HC_I	hsa-miR-574-3p-002349	1.252	0.992	23.766	23.78	23.78	6.274	0.166	1	0.609	1.643	1
MSC-SSC	MSC-SSC-II	hsa-miR-574-3p-002349	1.244	0.992	23.882	24.089	24.089	5.689	0.412	1.5	0.438	5.132	0.32
MSC-HC	MSC-HC-III	hsa-miR-576-3p-002351	1.262	0.975	32.968	32.728	32.728	15.222	0.249	1	0.476	2.099	1
MSC-SSC	MSC-SSC-III	hsa-miR-576-3p-002351	Undetermined	Undetermined	Undetermined	34.106	34.106	15.413	0.372	0.876	0.033	23.219	0.707
MSC-HC	MSC-HC_I	hsa-miR-576-3p-002351	1.261	0.975	32.494	32.728	32.728	15.222	0.249	1	0.476	2.099	1
MSC-SSC	MSC-SSC-I	hsa-miR-576-3p-002351	1.249	0.98	35.069	34.106	34.106	15.413	0.372	0.876	0.033	23.219	0.707
MSC-HC	MSC-HC-II	hsa-miR-576-3p-002351	1.202	0.985	32.721	32.728	32.728	15.222	0.249	1	0.476	2.099	1
MSC-SSC	MSC-SSC-II	hsa-miR-576-3p-002351	1.288	0.97	33.143	34.106	34.106	15.413	0.372	0.876	0.033	23.219	0.707
MSC-HC	MSC-HC-II	hsa-miR-576-5p-002350	Undetermined	Undetermined	Undetermined	33.358	33.358	15.724	0.811	1	0.001	1,269.281	1
MSC-HC	MSC-HC-III	hsa-miR-576-5p-002350	0.736	0.79	34.033	33.358	33.358	15.724	0.811	1	0.001	1,269.281	1
MSC-SSC	MSC-SSC-I	hsa-miR-576-5p-002350	Undetermined	Undetermined	Undetermined
MSC-HC	MSC-HC_I	hsa-miR-576-5p-002350	0.831	0.865	32.682	33.358	33.358	15.724	0.811	1	0.001	1,269.281	1
MSC-SSC	MSC-SSC-III	hsa-miR-576-5p-002350	Undetermined	Undetermined	Undetermined
MSC-SSC	MSC-SSC-II	hsa-miR-576-5p-002350	Undetermined	Undetermined	Undetermined
MSC-HC	MSC-HC_I	hsa-miR-579-002398	1.241	0.986	33.623	32.832	32.832	15.327	0.323	1	0.382	2.621	1
MSC-HC	MSC-HC-II	hsa-miR-579-002398	1.218	0.982	31.99	32.832	32.832	15.327	0.323	1	0.382	2.621	1
MSC-SSC	MSC-SSC-I	hsa-miR-579-002398	1.299	0.988	32.423	34.154	34.154	15.754	1.324	0.744	0.014	38.582	0.683
MSC-SSC	MSC-SSC-II	hsa-miR-579-002398	1.097	0.938	34.806	34.154	34.154	15.754	1.324	0.744	0.014	38.582	0.683
MSC-SSC	MSC-SSC-III	hsa-miR-579-002398	1.143	0.934	35.234	34.154	34.154	15.754	1.324	0.744	0.014	38.582	0.683
MSC-HC	MSC-HC-III	hsa-miR-579-002398	1.217	0.977	32.884	32.832	32.832	15.327	0.323	1	0.382	2.621	1
MSC-HC	MSC-HC-II	hsa-miR-582-3p-002399	0.866	0.812	35.047	35.205	35.205	17.699	0.426	1	0.281	3.562	1
MSC-SSC	MSC-SSC-II	hsa-miR-582-3p-002399	0.759	0.833	37.134	36.873	36.873	18.915	0.116	0.43	0.155	1.195	0.179
MSC-HC	MSC-HC-III	hsa-miR-582-3p-002399	0.857	0.814	34.415	35.205	35.205	17.699	0.426	1	0.281	3.562	1
MSC-SSC	MSC-SSC-III	hsa-miR-582-3p-002399	0.716	0.566	36.612	36.873	36.873	18.915	0.116	0.43	0.155	1.195	0.179
MSC-HC	MSC-HC_I	hsa-miR-582-3p-002399	0.73	0.812	36.153	35.205	35.205	17.699	0.426	1	0.281	3.562	1
MSC-SSC	MSC-SSC-I	hsa-miR-582-3p-002399	0.512	0	Undetermined	36.873	36.873	18.915	0.116	0.43	0.155	1.195	0.179
MSC-HC	MSC-HC-II	hsa-miR-582-5p-001983	Undetermined	Undetermined	Undetermined	32.05	32.05	14.281		1
MSC-HC	MSC-HC-III	hsa-miR-582-5p-001983	Undetermined	Undetermined	Undetermined	32.05	32.05	14.281		1
MSC-SSC	MSC-SSC-I	hsa-miR-582-5p-001983	Undetermined	Undetermined	Undetermined	35.03	35.03	17.216		0.131
MSC-HC	MSC-HC_I	hsa-miR-582-5p-001983	1.161	0.952	32.05	32.05	32.05	14.281		1
MSC-SSC	MSC-SSC-III	hsa-miR-582-5p-001983	0.881	0.815	35.03	35.03	35.03	17.216		0.131
MSC-SSC	MSC-SSC-II	hsa-miR-582-5p-001983	Undetermined	Undetermined	Undetermined	35.03	35.03	17.216		0.131
MSC-SSC	MSC-SSC-III	hsa-miR-589-002409	Undetermined	Undetermined	Undetermined
MSC-HC	MSC-HC-II	hsa-miR-589-002409	1.049	0.964	33.197	34.452	34.452	16.946	0.676	1	0.133	7.51	1
MSC-SSC	MSC-SSC-I	hsa-miR-589-002409	Undetermined	Undetermined	Undetermined
MSC-SSC	MSC-SSC-II	hsa-miR-589-002409	Undetermined	Undetermined	Undetermined
MSC-HC	MSC-HC-III	hsa-miR-589-002409	0.85	0.858	35.732	34.452	34.452	16.946	0.676	1	0.133	7.51	1
MSC-HC	MSC-HC_I	hsa-miR-589-002409	1.008	0.857	34.425	34.452	34.452	16.946	0.676	1	0.133	7.51	1
MSC-SSC	MSC-SSC-III	hsa-miR-590-5p-001984	1.352	0.98	28.124	28.342	28.342	9.942	0.196	0.968	0.539	1.739	0.859
MSC-HC	MSC-HC-II	hsa-miR-590-5p-001984	1.341	0.986	27.494	27.401	27.401	9.895	0.228	1	0.507	1.971	1
MSC-SSC	MSC-SSC-I	hsa-miR-590-5p-001984	1.336	0.975	28.925	28.342	28.342	9.942	0.196	0.968	0.539	1.739	0.859
MSC-HC	MSC-HC_I	hsa-miR-590-5p-001984	1.375	0.961	27.744	27.401	27.401	9.895	0.228	1	0.507	1.971	1
MSC-HC	MSC-HC-III	hsa-miR-590-5p-001984	1.41	0.991	26.965	27.401	27.401	9.895	0.228	1	0.507	1.971	1
MSC-SSC	MSC-SSC-II	hsa-miR-590-5p-001984	1.358	0.955	27.977	28.342	28.342	9.942	0.196	0.968	0.539	1.739	0.859
MSC-HC	MSC-HC_I	hsa-miR-597-001551	1.225	0.881	34.105	33.445	33.445	15.939	0.731	1	0.113	8.855	1
MSC-HC	MSC-HC-II	hsa-miR-597-001551	1.196	0.79	34.211	33.445	33.445	15.939	0.731	1	0.113	8.855	1
MSC-SSC	MSC-SSC-III	hsa-miR-597-001551	0.864	0.014	38.955	35.157	35.157	16.757	2.293	0.567	0.001	529.664	0.632
MSC-SSC	MSC-SSC-I	hsa-miR-597-001551	1.321	0.888	32.684	35.157	35.157	16.757	2.293	0.567	0.001	529.664	0.632
MSC-HC	MSC-HC-III	hsa-miR-597-001551	1.284	0.969	32.019	33.445	33.445	15.939	0.731	1	0.113	8.855	1
MSC-SSC	MSC-SSC-II	hsa-miR-597-001551	1.267	0.836	33.832	35.157	35.157	16.757	2.293	0.567	0.001	529.664	0.632
MSC-SSC	MSC-SSC-I	hsa-miR-598-001988	1.162	0.96	34.323	32.557	32.557	14.157	0.566	0.773	0.143	4.181	0.807
MSC-HC	MSC-HC-II	hsa-miR-598-001988	1.22	0.962	30.863	31.292	31.292	13.786	0.103	1	0.736	1.358	1
MSC-SSC	MSC-SSC-III	hsa-miR-598-001988	1.192	0.948	32.144	32.557	32.557	14.157	0.566	0.773	0.143	4.181	0.807
MSC-SSC	MSC-SSC-II	hsa-miR-598-001988	1.252	0.899	31.204	32.557	32.557	14.157	0.566	0.773	0.143	4.181	0.807
MSC-HC	MSC-HC-III	hsa-miR-598-001988	1.205	0.955	31.465	31.292	31.292	13.786	0.103	1	0.736	1.358	1
MSC-HC	MSC-HC_I	hsa-miR-598-001988	1.274	0.97	31.547	31.292	31.292	13.786	0.103	1	0.736	1.358	1
MSC-SSC	MSC-SSC-II	hsa-miR-615-5p-002353	0.97	0.525	33.788	32.676	32.676	14.275	1.183	11.325	0.332	386.241	0.38
MSC-HC	MSC-HC-II	hsa-miR-615-5p-002353	0.922	0.865	32.766	35.283	35.283	17.777	2.156	1	0.002	620.89	1
MSC-HC	MSC-HC-III	hsa-miR-615-5p-002353	0.969	0.852	33.225	35.283	35.283	17.777	2.156	1	0.002	620.89	1
MSC-HC	MSC-HC_I	hsa-miR-615-5p-002353	0.642	0	39.857	35.283	35.283	17.777	2.156	1	0.002	620.89	1
MSC-SSC	MSC-SSC-I	hsa-miR-615-5p-002353	1.034	0.891	31.208	32.676	32.676	14.275	1.183	11.325	0.332	386.241	0.38
MSC-SSC	MSC-SSC-III	hsa-miR-615-5p-002353	0.907	0.747	33.031	32.676	32.676	14.275	1.183	11.325	0.332	386.241	0.38
MSC-SSC	MSC-SSC-III	hsa-miR-616-002414	1.032	0.895	33.164	32.671	32.671	14.713	0.638	2.306	0.008	633.728	0.38
MSC-HC	MSC-HC_I	hsa-miR-616-002414	Undetermined	Undetermined	Undetermined	33.292	33.292	15.918	0.531	1	0.009	107.812	1
MSC-HC	MSC-HC-II	hsa-miR-616-002414	0.921	0.941	33.7	33.292	33.292	15.918	0.531	1	0.009	107.812	1
MSC-HC	MSC-HC-III	hsa-miR-616-002414	0.939	0.884	32.884	33.292	33.292	15.918	0.531	1	0.009	107.812	1
MSC-SSC	MSC-SSC-II	hsa-miR-616-002414	1.092	0.909	32.178	32.671	32.671	14.713	0.638	2.306	0.008	633.728	0.38
MSC-SSC	MSC-SSC-I	hsa-miR-616-002414	Undetermined	Undetermined	Undetermined	32.671	32.671	14.713	0.638	2.306	0.008	633.728	0.38
MSC-SSC	MSC-SSC-II	hsa-miR-618-001593	1.194	0.97	33.052	32.55	32.55	14.15	0.721	2.485	0.289	21.346	0.331
MSC-HC	MSC-HC-III	hsa-miR-618-001593	1.134	0.966	32.523	32.969	32.969	15.463	0.268	1	0.449	2.227	1
MSC-HC	MSC-HC_I	hsa-miR-618-001593	0.981	0.932	33.72	32.969	32.969	15.463	0.268	1	0.449	2.227	1
MSC-SSC	MSC-SSC-I	hsa-miR-618-001593	1.232	0.982	31.995	32.55	32.55	14.15	0.721	2.485	0.289	21.346	0.331
MSC-HC	MSC-HC-II	hsa-miR-618-001593	1.082	0.958	32.665	32.969	32.969	15.463	0.268	1	0.449	2.227	1
MSC-SSC	MSC-SSC-III	hsa-miR-618-001593	1.214	0.961	32.603	32.55	32.55	14.15	0.721	2.485	0.289	21.346	0.331
MSC-SSC	MSC-SSC-II	hsa-miR-624-002430	0	0	Undetermined
MSC-HC	MSC-HC_I	hsa-miR-624-002430	Undetermined	Undetermined	Undetermined					1
MSC-SSC	MSC-SSC-I	hsa-miR-624-002430	Undetermined	Undetermined	Undetermined
MSC-HC	MSC-HC-II	hsa-miR-624-002430	Undetermined	Undetermined	Undetermined					1
MSC-HC	MSC-HC-III	hsa-miR-624-002430	0	0	Undetermined					1
MSC-SSC	MSC-SSC-III	hsa-miR-624-002430	Undetermined	Undetermined	Undetermined
MSC-SSC	MSC-SSC-III	hsa-miR-625-002431	1.042	0.95	32.061	32.207	32.207	13.807	0.281	0.895	0.387	2.071	0.73
MSC-SSC	MSC-SSC-I	hsa-miR-625-002431	1.04	0.949	32.568	32.207	32.207	13.807	0.281	0.895	0.387	2.071	0.73
MSC-SSC	MSC-SSC-II	hsa-miR-625-002431	1.044	0.955	31.993	32.207	32.207	13.807	0.281	0.895	0.387	2.071	0.73
MSC-HC	MSC-HC-III	hsa-miR-625-002431	1.079	0.912	30.833	31.154	31.154	13.648	0.161	1	0.618	1.618	1
MSC-HC	MSC-HC_I	hsa-miR-625-002431	1.067	0.911	31.505	31.154	31.154	13.648	0.161	1	0.618	1.618	1
MSC-HC	MSC-HC-II	hsa-miR-625-002431	1.022	0.955	31.123	31.154	31.154	13.648	0.161	1	0.618	1.618	1
MSC-SSC	MSC-SSC-I	hsa-miR-627-001560	1.132	0.957	37.206	35.928	35.928	17.379	0.543	1.651	0.014	196.822	0.438
MSC-HC	MSC-HC-II	hsa-miR-627-001560	1.255	0.968	35.518	35.477	35.477	18.102	0.165	1	0.233	4.288	1
MSC-HC	MSC-HC_I	hsa-miR-627-001560	0.621	0	Undetermined	35.477	35.477	18.102	0.165	1	0.233	4.288	1
MSC-SSC	MSC-SSC-III	hsa-miR-627-001560	1.258	0.987	34.649	35.928	35.928	17.379	0.543	1.651	0.014	196.822	0.438
MSC-HC	MSC-HC-III	hsa-miR-627-001560	1.242	0.947	35.435	35.477	35.477	18.102	0.165	1	0.233	4.288	1
MSC-SSC	MSC-SSC-II	hsa-miR-627-001560	0.556	0	Undetermined	35.928	35.928	17.379	0.543	1.651	0.014	196.822	0.438
MSC-HC	MSC-HC_I	hsa-miR-628-5p-002433	1.422	0.991	30.577	30.477	30.477	12.971	0.095	1	0.753	1.327	1
MSC-SSC	MSC-SSC-III	hsa-miR-628-5p-002433	1.362	0.981	30.27	30.46	30.46	12.06	0.278	1.88	0.821	4.309	0.134
MSC-HC	MSC-HC-II	hsa-miR-628-5p-002433	1.368	0.985	30.388	30.477	30.477	12.971	0.095	1	0.753	1.327	1
MSC-HC	MSC-HC-III	hsa-miR-628-5p-002433	1.44	0.987	30.467	30.477	30.477	12.971	0.095	1	0.753	1.327	1
MSC-SSC	MSC-SSC-I	hsa-miR-628-5p-002433	1.365	0.985	31.484	30.46	30.46	12.06	0.278	1.88	0.821	4.309	0.134
MSC-SSC	MSC-SSC-II	hsa-miR-628-5p-002433	1.384	0.981	29.627	30.46	30.46	12.06	0.278	1.88	0.821	4.309	0.134
MSC-HC	MSC-HC-III	hsa-miR-629-002436	0.935	0.964	32.464	32.183	32.183	14.677	0.342	1	0.361	2.771	1
MSC-SSC	MSC-SSC-II	hsa-miR-629-002436	1.064	0.956	31.907	32.932	32.932	14.974	1.169	0.814	0	24,150.680	0.97
MSC-HC	MSC-HC_I	hsa-miR-629-002436	0.951	0.943	32.838	32.183	32.183	14.677	0.342	1	0.361	2.771	1
MSC-HC	MSC-HC-II	hsa-miR-629-002436	1.074	0.979	31.247	32.183	32.183	14.677	0.342	1	0.361	2.771	1
MSC-SSC	MSC-SSC-I	hsa-miR-629-002436	Undetermined	Undetermined	Undetermined	32.932	32.932	14.974	1.169	0.814	0	24,150.680	0.97
MSC-SSC	MSC-SSC-III	hsa-miR-629-002436	0.884	0.934	33.956	32.932	32.932	14.974	1.169	0.814	0	24,150.680	0.97
MSC-SSC	MSC-SSC-I	hsa-miR-636-002088	1.019	0.934	34.478	32.395	32.395	13.995	0.601	0.519	0.086	3.117	0.161
MSC-SSC	MSC-SSC-III	hsa-miR-636-002088	1.129	0.978	31.292	32.395	32.395	13.995	0.601	0.519	0.086	3.117	0.161
MSC-HC	MSC-HC-II	hsa-miR-636-002088	1.1	0.981	30.729	30.554	30.554	13.048	0.232	1	0.501	1.995	1
MSC-HC	MSC-HC_I	hsa-miR-636-002088	1.17	0.97	30.751	30.554	30.554	13.048	0.232	1	0.501	1.995	1
MSC-SSC	MSC-SSC-II	hsa-miR-636-002088	1.085	0.972	31.416	32.395	32.395	13.995	0.601	0.519	0.086	3.117	0.161
MSC-HC	MSC-HC-III	hsa-miR-636-002088	1.184	0.983	30.182	30.554	30.554	13.048	0.232	1	0.501	1.995	1
MSC-SSC	MSC-SSC-I	hsa-miR-642-001592	1.138	0.921	36.759	37.109	37.109	18.416	0.941	0.198	0	787.117	0.048
MSC-SSC	MSC-SSC-III	hsa-miR-642-001592	0.571	0	Undetermined	37.109	37.109	18.416	0.941	0.198	0	787.117	0.048
MSC-SSC	MSC-SSC-II	hsa-miR-642-001592	1.044	0.907	37.459	37.109	37.109	18.416	0.941	0.198	0	787.117	0.048
MSC-HC	MSC-HC-III	hsa-miR-642-001592	1.231	0.979	33.544	33.585	33.585	16.079	0.294	1	0.416	2.401	1
MSC-HC	MSC-HC_I	hsa-miR-642-001592	1.232	0.959	33.356	33.585	33.585	16.079	0.294	1	0.416	2.401	1
MSC-HC	MSC-HC-II	hsa-miR-642-001592	1.199	0.981	33.854	33.585	33.585	16.079	0.294	1	0.416	2.401	1
MSC-SSC	MSC-SSC-II	hsa-miR-651-001604	Undetermined	Undetermined	Undetermined
MSC-HC	MSC-HC-III	hsa-miR-651-001604	Undetermined	Undetermined	Undetermined					1
MSC-SSC	MSC-SSC-III	hsa-miR-651-001604	Undetermined	Undetermined	Undetermined
[truncated: 321 more rows]

## Sheet: BM-MSC set B
# Barcode:
# Created By:	GUEST
# Default CRT Analysis Start Cycle:	1.0
# Efficiency:	[hsa-miR-548M-002775 = 100.0% hsa-miR-30d-000420 = 100.0% hsa-miR-635-001578 = 100.0% hsa-miR-125b-2#-002158 = 100.0% hsa-miR-99b#-002196 = 100.0% hsa-miR-29b-1#-002165 = 100.0% hsa-miR-549-001511 = 100.0% hsa-miR-1285-002822 = 100.0% hsa-miR-558-001526 = 100.0% hsa-miR-497#-002368 = 100.0% hsa-miR-497-001043 = 100.0% hsa-miR-648-001601 = 100.0% hsa-miR-380-5p-000570 = 100.0% hsa-miR-154#-000478 …
# Instrument Type in the Study:	ViiA™ 7 Real-Time PCR System
# Last Modified Date/Time:	06-25-2018 16:02:20 CEST
# Max CT:	40.0
# Normalization Method:	Endogenous Control = [U6 snRNA-001973]
# Number of Experiments in Study:	6
# RQ Min/Max Calculation:	Confidence Level = 95.0%
# Reference Biological Group:	HC-BM-MSC (here indicated as MSC-HC)
# Study Comments:
# Study Description:
# Study Name:	SSc-BM-MSC vs HC-BM-MSC set B
Biological Group Name	Sample Name	Target Name	Amp Score	Cq Conf	Cт	Cт Mean	Adjusted Cт Mean	ΔCт Mean	ΔCт SE	RQ	RQ Min	RQ Max	P-Value
MSC-HC	MSC-HC-1	rno-miR-7#-001338	1.13	0.954	30.133	30.13	30.13	11.442	0.093	1	0.758	1.319	1
MSC-HC	MSC-HC_3	rno-miR-7#-001338	1.171	0.938	30.118	30.13	30.13	11.442	0.093	1	0.758	1.319	1
MSC-HC	MSC-HC_2	rno-miR-7#-001338	1.104	0.975	30.138	30.13	30.13	11.442	0.093	1	0.758	1.319	1
MSC-SSC	MSC-SSC-2	rno-miR-7#-001338	1.135	0.914	30.883	31.236	31.236	11.485	0.083	0.97	0.758	1.242	0.74
MSC-SSC	MSC-SSC_1	rno-miR-7#-001338	1.131	0.972	30.937	31.236	31.236	11.485	0.083	0.97	0.758	1.242	0.74
MSC-SSC	MSC-SSC_3	rno-miR-7#-001338	1.12	0.951	31.888	31.236	31.236	11.485	0.083	0.97	0.758	1.242	0.74
MSC-HC	MSC-HC_2	rno-miR-29c#-001818	1.037	0.975	33.682	32.691	32.691	14.003	0.602	1	0.166	6.022	1
MSC-HC	MSC-HC_3	rno-miR-29c#-001818	1.098	0.979	31.836	32.691	32.691	14.003	0.602	1	0.166	6.022	1
MSC-SSC	MSC-SSC_3	rno-miR-29c#-001818	Undetermined	Undetermined	Undetermined	34.335	34.335	14.929	1.028	0.527	0	4,505.576	0.466
MSC-SSC	MSC-SSC_1	rno-miR-29c#-001818	0.997	0.896	35.25	34.335	34.335	14.929	1.028	0.527	0	4,505.576	0.466
MSC-SSC	MSC-SSC-2	rno-miR-29c#-001818	1.079	0.956	33.419	34.335	34.335	14.929	1.028	0.527	0	4,505.576	0.466
MSC-HC	MSC-HC-1	rno-miR-29c#-001818	1.077	0.939	32.556	32.691	32.691	14.003	0.602	1	0.166	6.022	1
MSC-HC	MSC-HC_3	mmu-let-7d#-001178	Undetermined	Undetermined	Undetermined					1
MSC-HC	MSC-HC_2	mmu-let-7d#-001178	Undetermined	Undetermined	Undetermined					1
MSC-SSC	MSC-SSC-2	mmu-let-7d#-001178	0.65	0.333	37.129	38.021	38.021	18.041	0.43
MSC-HC	MSC-HC-1	mmu-let-7d#-001178	Undetermined	Undetermined	Undetermined					1
MSC-SSC	MSC-SSC_3	mmu-let-7d#-001178	0	0.014	38.913	38.021	38.021	18.041	0.43
MSC-SSC	MSC-SSC_1	mmu-let-7d#-001178	Undetermined	Undetermined	Undetermined	38.021	38.021	18.041	0.43
MSC-HC	MSC-HC_3	hsa-miR-99b#-002196	1.15	0.982	32.215	32.319	32.319	13.631	0.213	1	0.53	1.886	1
MSC-HC	MSC-HC_2	hsa-miR-99b#-002196	1.228	0.973	32.112	32.319	32.319	13.631	0.213	1	0.53	1.886	1
MSC-SSC	MSC-SSC_3	hsa-miR-99b#-002196	1.186	0.982	32.448	34.28	34.28	14.529	1.866	0.537	0.002	139.971	0.691
MSC-SSC	MSC-SSC_1	hsa-miR-99b#-002196	0.807	0.685	37.465	34.28	34.28	14.529	1.866	0.537	0.002	139.971	0.691
MSC-HC	MSC-HC-1	hsa-miR-99b#-002196	1.111	0.96	32.631	32.319	32.319	13.631	0.213	1	0.53	1.886	1
MSC-SSC	MSC-SSC-2	hsa-miR-99b#-002196	1.11	0.957	32.927	34.28	34.28	14.529	1.866	0.537	0.002	139.971	0.691
MSC-SSC	MSC-SSC_3	hsa-miR-99a#-002141	1.214	0.973	32.401	32.22	32.22	12.469	0.259	1.719	0.794	3.725	0.144
MSC-SSC	MSC-SSC_1	hsa-miR-99a#-002141	1.181	0.973	32.1	32.22	32.22	12.469	0.259	1.719	0.794	3.725	0.144
MSC-HC	MSC-HC_2	hsa-miR-99a#-002141	1.224	0.982	31.884	31.939	31.939	13.251	0.113	1	0.714	1.401	1
MSC-HC	MSC-HC_3	hsa-miR-99a#-002141	1.158	0.973	32.301	31.939	31.939	13.251	0.113	1	0.714	1.401	1
MSC-SSC	MSC-SSC-2	hsa-miR-99a#-002141	1.184	0.95	32.159	32.22	32.22	12.469	0.259	1.719	0.794	3.725	0.144
MSC-HC	MSC-HC-1	hsa-miR-99a#-002141	1.168	0.965	31.631	31.939	31.939	13.251	0.113	1	0.714	1.401	1
MSC-SSC	MSC-SSC_1	hsa-miR-96#-002140	Undetermined	Undetermined	Undetermined
MSC-SSC	MSC-SSC_3	hsa-miR-96#-002140	Undetermined	Undetermined	Undetermined
MSC-HC	MSC-HC_3	hsa-miR-96#-002140	0	0	Undetermined					1
MSC-HC	MSC-HC_2	hsa-miR-96#-002140	0	0	Undetermined					1
MSC-HC	MSC-HC-1	hsa-miR-96#-002140	0	0	Undetermined					1
MSC-SSC	MSC-SSC-2	hsa-miR-96#-002140	Undetermined	Undetermined	Undetermined
MSC-HC	MSC-HC-1	hsa-miR-944-002189	Undetermined	Undetermined	Undetermined					1
MSC-HC	MSC-HC_3	hsa-miR-944-002189	Undetermined	Undetermined	Undetermined					1
MSC-HC	MSC-HC_2	hsa-miR-944-002189	0	0	Undetermined					1
MSC-SSC	MSC-SSC-2	hsa-miR-944-002189	0	0	Undetermined
MSC-SSC	MSC-SSC_3	hsa-miR-944-002189	0	0	Undetermined
MSC-SSC	MSC-SSC_1	hsa-miR-944-002189	0	0	Undetermined
MSC-SSC	MSC-SSC-2	hsa-miR-943-002188	0	0	Undetermined
MSC-HC	MSC-HC_2	hsa-miR-943-002188	0.771	0.64	35.911	34.294	34.294	15.553	1.737	1	0	4,388,596.000	1
MSC-HC	MSC-HC_3	hsa-miR-943-002188	1.008	0.861	32.677	34.294	34.294	15.553	1.737	1	0	4,388,596.000	1
MSC-SSC	MSC-SSC_3	hsa-miR-943-002188	0	0	Undetermined
MSC-SSC	MSC-SSC_1	hsa-miR-943-002188	0	0	Undetermined
MSC-HC	MSC-HC-1	hsa-miR-943-002188	Undetermined	Undetermined	Undetermined	34.294	34.294	15.553	1.737	1	0	4,388,596.000	1
MSC-SSC	MSC-SSC-2	hsa-miR-942-002187	1.159	0.97	34.001	35.545	35.545	15.794	1.33	1.297	0.025	68.576	0.352
MSC-HC	MSC-HC-1	hsa-miR-942-002187	1.113	0.955	34.539	34.858	34.858	16.17	0.189	1	0.569	1.757	1
MSC-HC	MSC-HC_2	hsa-miR-942-002187	1.103	0.921	35.168	34.858	34.858	16.17	0.189	1	0.569	1.757	1
MSC-HC	MSC-HC_3	hsa-miR-942-002187	1.122	0.96	34.866	34.858	34.858	16.17	0.189	1	0.569	1.757	1
MSC-SSC	MSC-SSC_1	hsa-miR-942-002187	0.911	0.871	37.748	35.545	35.545	15.794	1.33	1.297	0.025	68.576	0.352
MSC-SSC	MSC-SSC_3	hsa-miR-942-002187	1.11	0.964	34.886	35.545	35.545	15.794	1.33	1.297	0.025	68.576	0.352
MSC-HC	MSC-HC-1	hsa-miR-941-002183	0.915	0.918	31.36	31.551	31.551	12.863	0.043	1	0.881	1.136	1
MSC-SSC	MSC-SSC-2	hsa-miR-941-002183	0.881	0.81	32.571	32.875	32.875	13.124	0.379	0.834	0.27	2.581	0.669
MSC-SSC	MSC-SSC_1	hsa-miR-941-002183	0.994	0.958	31.8	32.875	32.875	13.124	0.379	0.834	0.27	2.581	0.669
MSC-SSC	MSC-SSC_3	hsa-miR-941-002183	0.829	0.887	34.254	32.875	32.875	13.124	0.379	0.834	0.27	2.581	0.669
MSC-HC	MSC-HC_2	hsa-miR-941-002183	0.93	0.967	31.519	31.551	31.551	12.863	0.043	1	0.881	1.136	1
MSC-HC	MSC-HC_3	hsa-miR-941-002183	0.948	0.848	31.773	31.551	31.551	12.863	0.043	1	0.881	1.136	1
MSC-SSC	MSC-SSC-2	hsa-miR-939-002182	0.931	0.952	25.383	25.732	25.732	5.981	0.204	1.182	0.644	2.169	0.658
MSC-HC	MSC-HC-1	hsa-miR-939-002182	0.917	0.833	24.17	24.91	24.91	6.222	0.341	1	0.362	2.762	1
MSC-HC	MSC-HC_3	hsa-miR-939-002182	0.884	0.951	25.616	24.91	24.91	6.222	0.341	1	0.362	2.762	1
MSC-HC	MSC-HC_2	hsa-miR-939-002182	0.933	0.965	24.943	24.91	24.91	6.222	0.341	1	0.362	2.762	1
MSC-SSC	MSC-SSC_3	hsa-miR-939-002182	0.861	0.912	26.142	25.732	25.732	5.981	0.204	1.182	0.644	2.169	0.658
MSC-SSC	MSC-SSC_1	hsa-miR-939-002182	0.912	0.959	25.67	25.732	25.732	5.981	0.204	1.182	0.644	2.169	0.658
MSC-HC	MSC-HC-1	hsa-miR-938-002181	0	0	Undetermined					1
MSC-SSC	MSC-SSC-2	hsa-miR-938-002181	0	0	Undetermined
MSC-SSC	MSC-SSC_1	hsa-miR-938-002181	0	0	Undetermined
MSC-SSC	MSC-SSC_3	hsa-miR-938-002181	0	0	Undetermined
MSC-HC	MSC-HC_3	hsa-miR-938-002181	0	0	Undetermined					1
MSC-HC	MSC-HC_2	hsa-miR-938-002181	0	0	Undetermined					1
MSC-SSC	MSC-SSC-2	hsa-miR-937-002180	0	0	Undetermined
MSC-HC	MSC-HC-1	hsa-miR-937-002180	Undetermined	Undetermined	Undetermined					1
MSC-HC	MSC-HC_2	hsa-miR-937-002180	0	0	Undetermined					1
MSC-HC	MSC-HC_3	hsa-miR-937-002180	Undetermined	Undetermined	Undetermined					1
MSC-SSC	MSC-SSC_3	hsa-miR-937-002180	0	0	Undetermined
MSC-SSC	MSC-SSC_1	hsa-miR-937-002180	0	0	Undetermined
MSC-SSC	MSC-SSC_3	hsa-miR-936-002179	0	0	Undetermined
MSC-SSC	MSC-SSC_1	hsa-miR-936-002179	0	0	Undetermined
MSC-SSC	MSC-SSC-2	hsa-miR-936-002179	0	0	Undetermined
MSC-HC	MSC-HC-1	hsa-miR-936-002179	Undetermined	Undetermined	Undetermined					1
MSC-HC	MSC-HC_3	hsa-miR-936-002179	0	0	Undetermined					1
MSC-HC	MSC-HC_2	hsa-miR-936-002179	0	0	Undetermined					1
MSC-HC	MSC-HC-1	hsa-miR-935-002178	Undetermined	Undetermined	Undetermined					1
MSC-SSC	MSC-SSC_1	hsa-miR-935-002178	0	0	Undetermined	35.978	35.978	16.459
MSC-SSC	MSC-SSC_3	hsa-miR-935-002178	0	0	Undetermined	35.978	35.978	16.459
MSC-HC	MSC-HC_3	hsa-miR-935-002178	0	0	Undetermined					1
MSC-HC	MSC-HC_2	hsa-miR-935-002178	Undetermined	Undetermined	Undetermined					1
MSC-SSC	MSC-SSC-2	hsa-miR-935-002178	0.678	0.825	35.978	35.978	35.978	16.459
MSC-SSC	MSC-SSC_1	hsa-miR-934-002177	0	0	Undetermined
MSC-SSC	MSC-SSC_3	hsa-miR-934-002177	Undetermined	Undetermined	Undetermined
MSC-HC	MSC-HC_2	hsa-miR-934-002177	0	0	Undetermined					1
MSC-HC	MSC-HC_3	hsa-miR-934-002177	0	0	Undetermined					1
MSC-SSC	MSC-SSC-2	hsa-miR-934-002177	0	0	Undetermined
MSC-HC	MSC-HC-1	hsa-miR-934-002177	0	0	Undetermined					1
MSC-HC	MSC-HC-1	hsa-miR-933-002176	Undetermined	Undetermined	Undetermined	34.745	34.745	15.884		1
MSC-SSC	MSC-SSC-2	hsa-miR-933-002176	Undetermined	Undetermined	Undetermined
MSC-HC	MSC-HC_2	hsa-miR-933-002176	Undetermined	Undetermined	Undetermined	34.745	34.745	15.884		1
MSC-HC	MSC-HC_3	hsa-miR-933-002176	0.623	0.731	34.745	34.745	34.745	15.884		1
MSC-SSC	MSC-SSC_1	hsa-miR-933-002176	0	0	Undetermined
MSC-SSC	MSC-SSC_3	hsa-miR-933-002176	Undetermined	Undetermined	Undetermined
MSC-HC	MSC-HC-1	hsa-miR-93#-002139	1.305	0.982	28.492	28.21	28.21	9.522	0.295	1	0.415	2.412	1
MSC-SSC	MSC-SSC-2	hsa-miR-93#-002139	1.326	0.991	28.677	28.643	28.643	8.892	0.344	1.548	0.555	4.314	0.298
MSC-HC	MSC-HC_2	hsa-miR-93#-002139	1.292	0.976	28.334	28.21	28.21	9.522	0.295	1	0.415	2.412	1
MSC-HC	MSC-HC_3	hsa-miR-93#-002139	1.323	0.989	27.804	28.21	28.21	9.522	0.295	1	0.415	2.412	1
MSC-SSC	MSC-SSC_3	hsa-miR-93#-002139	1.296	0.988	28.651	28.643	28.643	8.892	0.344	1.548	0.555	4.314	0.298
MSC-SSC	MSC-SSC_1	hsa-miR-93#-002139	1.314	0.99	28.601	28.643	28.643	8.892	0.344	1.548	0.555	4.314	0.298
MSC-HC	MSC-HC-1	hsa-miR-92b#-002343	Undetermined	Undetermined	Undetermined	34.16	34.16	15.3		1
MSC-SSC	MSC-SSC_1	hsa-miR-92b#-002343	Undetermined	Undetermined	Undetermined
MSC-SSC	MSC-SSC_3	hsa-miR-92b#-002343	Undetermined	Undetermined	Undetermined
MSC-HC	MSC-HC_2	hsa-miR-92b#-002343	Undetermined	Undetermined	Undetermined	34.16	34.16	15.3		1
MSC-HC	MSC-HC_3	hsa-miR-92b#-002343	0.611	0.649	34.16	34.16	34.16	15.3		1
MSC-SSC	MSC-SSC-2	hsa-miR-92b#-002343	0	0	Undetermined
MSC-HC	MSC-HC-1	hsa-miR-92a-2#-002138	Undetermined	Undetermined	Undetermined					1
MSC-SSC	MSC-SSC_3	hsa-miR-92a-2#-002138	0	0	Undetermined
MSC-SSC	MSC-SSC_1	hsa-miR-92a-2#-002138	Undetermined	Undetermined	Undetermined
MSC-HC	MSC-HC_2	hsa-miR-92a-2#-002138	0	0	Undetermined					1
MSC-HC	MSC-HC_3	hsa-miR-92a-2#-002138	0	0	Undetermined					1
MSC-SSC	MSC-SSC-2	hsa-miR-92a-2#-002138	0	0	Undetermined
MSC-HC	MSC-HC_2	hsa-miR-92a-1#-002137	1.108	0.959	32.454	33.756	33.756	15.154	1.321	1	0	113,234.766	1
MSC-HC	MSC-HC_3	hsa-miR-92a-1#-002137	Undetermined	Undetermined	Undetermined	33.756	33.756	15.154	1.321	1	0	113,234.766	1
MSC-SSC	MSC-SSC-2	hsa-miR-92a-1#-002137	0.844	0.858	35.866	35.866	35.866	16.348		0.437
MSC-HC	MSC-HC-1	hsa-miR-92a-1#-002137	0.694	0.572	35.057	33.756	33.756	15.154	1.321	1	0	113,234.766	1
MSC-SSC	MSC-SSC_1	hsa-miR-92a-1#-002137	0	0	Undetermined	35.866	35.866	16.348		0.437
MSC-SSC	MSC-SSC_3	hsa-miR-92a-1#-002137	0	0	Undetermined	35.866	35.866	16.348		0.437
MSC-SSC	MSC-SSC-2	hsa-miR-924-002154	Undetermined	Undetermined	Undetermined	34.596	34.596	15.303		2.78
MSC-SSC	MSC-SSC_3	hsa-miR-924-002154	0	0	Undetermined	34.596	34.596	15.303		2.78
MSC-SSC	MSC-SSC_1	hsa-miR-924-002154	1.017	0.941	34.596	34.596	34.596	15.303		2.78
MSC-HC	MSC-HC-1	hsa-miR-924-002154	0.826	0.751	35.36	35.36	35.36	16.778		1
MSC-HC	MSC-HC_2	hsa-miR-924-002154	Undetermined	Undetermined	Undetermined	35.36	35.36	16.778		1
MSC-HC	MSC-HC_3	hsa-miR-924-002154	0	0	Undetermined	35.36	35.36	16.778		1
MSC-HC	MSC-HC_3	hsa-miR-922-002152	0	0	Undetermined					1
MSC-HC	MSC-HC_2	hsa-miR-922-002152	0	0	Undetermined					1
MSC-SSC	MSC-SSC_3	hsa-miR-922-002152	0	0	Undetermined
MSC-SSC	MSC-SSC_1	hsa-miR-922-002152	0	0	Undetermined
MSC-HC	MSC-HC-1	hsa-miR-922-002152	0	0	Undetermined					1
MSC-SSC	MSC-SSC-2	hsa-miR-922-002152	0	0	Undetermined
MSC-HC	MSC-HC-1	hsa-miR-921-002151	0.73	0.65	35.419	35.419	35.419	16.837		1
MSC-HC	MSC-HC_2	hsa-miR-921-002151	Undetermined	Undetermined	Undetermined	35.419	35.419	16.837		1
MSC-HC	MSC-HC_3	hsa-miR-921-002151	0	0	Undetermined	35.419	35.419	16.837		1
MSC-SSC	MSC-SSC-2	hsa-miR-921-002151	0	0	Undetermined
MSC-SSC	MSC-SSC_1	hsa-miR-921-002151	0	0	Undetermined
MSC-SSC	MSC-SSC_3	hsa-miR-921-002151	0	0	Undetermined
MSC-SSC	MSC-SSC-2	hsa-miR-920-002150	Undetermined	Undetermined	Undetermined
MSC-HC	MSC-HC_3	hsa-miR-920-002150	Undetermined	Undetermined	Undetermined					1
MSC-HC	MSC-HC_2	hsa-miR-920-002150	0	0	Undetermined					1
MSC-SSC	MSC-SSC_3	hsa-miR-920-002150	Undetermined	Undetermined	Undetermined
MSC-SSC	MSC-SSC_1	hsa-miR-920-002150	Undetermined	Undetermined	Undetermined
MSC-HC	MSC-HC-1	hsa-miR-920-002150	Undetermined	Undetermined	Undetermined					1
MSC-HC	MSC-HC-1	hsa-miR-9#-002231	0	0	Undetermined					1
MSC-SSC	MSC-SSC_3	hsa-miR-9#-002231	0	0	Undetermined	35.405	35.405	16.111
MSC-SSC	MSC-SSC_1	hsa-miR-9#-002231	1.022	0.905	35.405	35.405	35.405	16.111
MSC-HC	MSC-HC_2	hsa-miR-9#-002231	0	0	Undetermined					1
MSC-HC	MSC-HC_3	hsa-miR-9#-002231	0	0	Undetermined					1
MSC-SSC	MSC-SSC-2	hsa-miR-9#-002231	0	0	Undetermined	35.405	35.405	16.111
MSC-SSC	MSC-SSC-2	hsa-miR-892b-002214	0.69	0.648	36.206	35.478	35.478	15.727	0.56	0.823	0.155	4.374	0.64
MSC-SSC	MSC-SSC_3	hsa-miR-892b-002214	0.856	0.831	35.189	35.478	35.478	15.727	0.56	0.823	0.155	4.374	0.64
MSC-SSC	MSC-SSC_1	hsa-miR-892b-002214	0.603	0.717	35.038	35.478	35.478	15.727	0.56	0.823	0.155	4.374	0.64
MSC-HC	MSC-HC_2	hsa-miR-892b-002214	0.937	0.923	32.795	34.134	34.134	15.446	0.802	1	0.091	10.937	1
MSC-HC	MSC-HC_3	hsa-miR-892b-002214	0.791	0.88	34.097	34.134	34.134	15.446	0.802	1	0.091	10.937	1
MSC-HC	MSC-HC-1	hsa-miR-892b-002214	0.625	0.594	35.51	34.134	34.134	15.446	0.802	1	0.091	10.937	1
MSC-HC	MSC-HC-1	hsa-miR-888#-002213	Undetermined	Undetermined	Undetermined					1
MSC-SSC	MSC-SSC_1	hsa-miR-888#-002213	0	0	Undetermined
MSC-SSC	MSC-SSC_3	hsa-miR-888#-002213	Undetermined	Undetermined	Undetermined
MSC-HC	MSC-HC_2	hsa-miR-888#-002213	Undetermined	Undetermined	Undetermined					1
MSC-HC	MSC-HC_3	hsa-miR-888#-002213	Undetermined	Undetermined	Undetermined					1
MSC-SSC	MSC-SSC-2	hsa-miR-888#-002213	0	0	Undetermined
MSC-HC	MSC-HC-1	hsa-miR-875-5p-002203	1.221	0.976	30.411	30.819	30.819	12.131	0.18	1	0.585	1.709	1
MSC-SSC	MSC-SSC-2	hsa-miR-875-5p-002203	1.142	0.935	32.273	33.291	33.291	13.54	0.526	0.377	0.078	1.808	0.032
MSC-HC	MSC-HC_2	hsa-miR-875-5p-002203	1.255	0.989	30.733	30.819	30.819	12.131	0.18	1	0.585	1.709	1
MSC-HC	MSC-HC_3	hsa-miR-875-5p-002203	1.266	0.975	31.312	30.819	30.819	12.131	0.18	1	0.585	1.709	1
MSC-SSC	MSC-SSC_1	hsa-miR-875-5p-002203	1.208	0.974	32.619	33.291	33.291	13.54	0.526	0.377	0.078	1.808	0.032
MSC-SSC	MSC-SSC_3	hsa-miR-875-5p-002203	1.062	0.944	34.98	33.291	33.291	13.54	0.526	0.377	0.078	1.808	0.032
MSC-HC	MSC-HC_2	hsa-miR-802-002004	Undetermined	Undetermined	Undetermined	33.193	33.193	14.472	0.376	1	0.036	27.501	1
MSC-HC	MSC-HC_3	hsa-miR-802-002004	0.755	0.834	32.956	33.193	33.193	14.472	0.376	1	0.036	27.501	1
MSC-SSC	MSC-SSC-2	hsa-miR-802-002004	0.59	0.277	37.678	37.678	37.678	18.16		0.078
MSC-SSC	MSC-SSC_3	hsa-miR-802-002004	0	0	Undetermined	37.678	37.678	18.16		0.078
MSC-SSC	MSC-SSC_1	hsa-miR-802-002004	Undetermined	Undetermined	Undetermined	37.678	37.678	18.16		0.078
MSC-HC	MSC-HC-1	hsa-miR-802-002004	0.69	0.818	33.43	33.193	33.193	14.472	0.376	1	0.036	27.501	1
MSC-HC	MSC-HC_3	hsa-miR-770-5p-002002	1.025	0.954	31.175	31.182	31.182	12.494	0.35	1	0.353	2.837	1
MSC-HC	MSC-HC_2	hsa-miR-770-5p-002002	1.016	0.94	31.791	31.182	31.182	12.494	0.35	1	0.353	2.837	1
MSC-SSC	MSC-SSC_3	hsa-miR-770-5p-002002	1.142	0.973	30.547	30.532	30.532	10.781	0.348	3.28	1.16	9.272	0.104
MSC-SSC	MSC-SSC_1	hsa-miR-770-5p-002002	1.159	0.979	30.263	30.532	30.532	10.781	0.348	3.28	1.16	9.272	0.104
MSC-SSC	MSC-SSC-2	hsa-miR-770-5p-002002	1.137	0.883	30.786	30.532	30.532	10.781	0.348	3.28	1.16	9.272	0.104
MSC-HC	MSC-HC-1	hsa-miR-770-5p-002002	1.105	0.98	30.581	31.182	31.182	12.494	0.35	1	0.353	2.837	1
MSC-HC	MSC-HC-1	hsa-miR-769-5p-001998	1.189	0.985	29.277	29.252	29.252	10.564	0.089	1	0.767	1.304	1
MSC-SSC	MSC-SSC_1	hsa-miR-769-5p-001998	1.208	0.981	30.196	30.41	30.41	10.659	0.128	0.936	0.639	1.373	0.592
MSC-SSC	MSC-SSC_3	hsa-miR-769-5p-001998	1.228	0.946	31.049	30.41	30.41	10.659	0.128	0.936	0.639	1.373	0.592
MSC-SSC	MSC-SSC-2	hsa-miR-769-5p-001998	1.208	0.945	29.986	30.41	30.41	10.659	0.128	0.936	0.639	1.373	0.592
MSC-HC	MSC-HC_2	hsa-miR-769-5p-001998	1.163	0.981	29.225	29.252	29.252	10.564	0.089	1	0.767	1.304	1
MSC-HC	MSC-HC_3	hsa-miR-769-5p-001998	1.195	0.982	29.255	29.252	29.252	10.564	0.089	1	0.767	1.304	1
MSC-SSC	MSC-SSC_3	hsa-miR-769-3p-002003	Undetermined	Undetermined	Undetermined
MSC-SSC	MSC-SSC_1	hsa-miR-769-3p-002003	0	0	Undetermined
MSC-HC	MSC-HC-1	hsa-miR-769-3p-002003	0	0	Undetermined	34.682	34.682	15.821		1
MSC-HC	MSC-HC_3	hsa-miR-769-3p-002003	0.895	0.627	34.682	34.682	34.682	15.821		1
MSC-HC	MSC-HC_2	hsa-miR-769-3p-002003	Undetermined	Undetermined	Undetermined	34.682	34.682	15.821		1
MSC-SSC	MSC-SSC-2	hsa-miR-769-3p-002003	0	0	Undetermined
MSC-SSC	MSC-SSC_3	hsa-miR-767-5p-001993	Undetermined	Undetermined	Undetermined
MSC-SSC	MSC-SSC_1	hsa-miR-767-5p-001993	0	0	Undetermined
MSC-SSC	MSC-SSC-2	hsa-miR-767-5p-001993	0	0	Undetermined
MSC-HC	MSC-HC-1	hsa-miR-767-5p-001993	Undetermined	Undetermined	Undetermined					1
MSC-HC	MSC-HC_2	hsa-miR-767-5p-001993	0	0	Undetermined					1
MSC-HC	MSC-HC_3	hsa-miR-767-5p-001993	0	0	Undetermined					1
MSC-HC	MSC-HC-1	hsa-miR-767-3p-001995	Undetermined	Undetermined	Undetermined					1
MSC-HC	MSC-HC_3	hsa-miR-767-3p-001995	Undetermined	Undetermined	Undetermined					1
MSC-HC	MSC-HC_2	hsa-miR-767-3p-001995	Undetermined	Undetermined	Undetermined					1
MSC-SSC	MSC-SSC_3	hsa-miR-767-3p-001995	Undetermined	Undetermined	Undetermined	35.286	35.286	15.88	0.687
MSC-SSC	MSC-SSC_1	hsa-miR-767-3p-001995	0.569	0.57	35.861	35.286	35.286	15.88	0.687
MSC-SSC	MSC-SSC-2	hsa-miR-767-3p-001995	0.515	0.505	34.712	35.286	35.286	15.88	0.687
MSC-HC	MSC-HC-1	hsa-miR-766-001986	0.816	0.874	30.142	30.401	30.401	11.713	0.209	1	0.536	1.864	1
MSC-SSC	MSC-SSC-2	hsa-miR-766-001986	0.834	0.933	30.793	30.501	30.501	10.75	0.341	1.949	0.705	5.388	0.167
MSC-SSC	MSC-SSC_3	hsa-miR-766-001986	0.864	0.951	30.552	30.501	30.501	10.75	0.341	1.949	0.705	5.388	0.167
MSC-SSC	MSC-SSC_1	hsa-miR-766-001986	0.876	0.909	30.159	30.501	30.501	10.75	0.341	1.949	0.705	5.388	0.167
MSC-HC	MSC-HC_3	hsa-miR-766-001986	0.81	0.944	30.314	30.401	30.401	11.713	0.209	1	0.536	1.864	1
MSC-HC	MSC-HC_2	hsa-miR-766-001986	0.776	0.849	30.748	30.401	30.401	11.713	0.209	1	0.536	1.864	1
MSC-HC	MSC-HC-1	hsa-miR-765-002643	Undetermined	Undetermined	Undetermined					1
MSC-SSC	MSC-SSC-2	hsa-miR-765-002643	Undetermined	Undetermined	Undetermined	35.16	35.16	14.719
MSC-HC	MSC-HC_3	hsa-miR-765-002643	Undetermined	Undetermined	Undetermined					1
MSC-HC	MSC-HC_2	hsa-miR-765-002643	0	0	Undetermined					1
MSC-SSC	MSC-SSC_1	hsa-miR-765-002643	Undetermined	Undetermined	Undetermined	35.16	35.16	14.719
MSC-SSC	MSC-SSC_3	hsa-miR-765-002643	0.691	0.822	35.16	35.16	35.16	14.719
MSC-HC	MSC-HC_2	hsa-miR-744#-002325	1.161	0.971	33.197	33.486	33.486	14.798	0.527	1	0.208	4.812	1
MSC-HC	MSC-HC_3	hsa-miR-744#-002325	1.123	0.904	34.662	33.486	33.486	14.798	0.527	1	0.208	4.812	1
MSC-SSC	MSC-SSC-2	hsa-miR-744#-002325	1.126	0.967	34.849	34.792	34.792	15.386	0.055	0.665	0.408	1.084	0.32
MSC-HC	MSC-HC-1	hsa-miR-744#-002325	1.158	0.951	32.599	33.486	33.486	14.798	0.527	1	0.208	4.812	1
MSC-SSC	MSC-SSC_3	hsa-miR-744#-002325	Undetermined	Undetermined	Undetermined	34.792	34.792	15.386	0.055	0.665	0.408	1.084	0.32
MSC-SSC	MSC-SSC_1	hsa-miR-744#-002325	1.109	0.957	34.735	34.792	34.792	15.386	0.055	0.665	0.408	1.084	0.32
MSC-SSC	MSC-SSC_1	hsa-miR-720-002895	1.247	0.958	21.62	21.751	21.751	2	0.249	1.495	0.711	3.143	0.192
MSC-SSC	MSC-SSC_3	hsa-miR-720-002895	1.226	0.959	21.952	21.751	21.751	2	0.249	1.495	0.711	3.143	0.192
MSC-HC	MSC-HC-1	hsa-miR-720-002895	1.237	0.944	21.307	21.268	21.268	2.58	0.076	1	0.796	1.256	1
MSC-HC	MSC-HC_2	hsa-miR-720-002895	1.228	0.986	21.088	21.268	21.268	2.58	0.076	1	0.796	1.256	1
MSC-HC	MSC-HC_3	hsa-miR-720-002895	1.234	0.95	21.408	21.268	21.268	2.58	0.076	1	0.796	1.256	1
MSC-SSC	MSC-SSC-2	hsa-miR-720-002895	1.247	0.949	21.682	21.751	21.751	2	0.249	1.495	0.711	3.143	0.192
MSC-HC	MSC-HC_2	hsa-miR-708#-002342	0	0	Undetermined					1
MSC-HC	MSC-HC_3	hsa-miR-708#-002342	Undetermined	Undetermined	Undetermined					1
MSC-HC	MSC-HC-1	hsa-miR-708#-002342	0	0	Undetermined					1
MSC-SSC	MSC-SSC_1	hsa-miR-708#-002342	0	0	Undetermined
MSC-SSC	MSC-SSC_3	hsa-miR-708#-002342	0	0	Undetermined
MSC-SSC	MSC-SSC-2	hsa-miR-708#-002342	Undetermined	Undetermined	Undetermined
MSC-HC	MSC-HC_2	hsa-miR-7-2#-002314	1.108	0.963	32.143	33.528	33.528	14.84	0.972	1	0.055	18.163	1
MSC-HC	MSC-HC_3	hsa-miR-7-2#-002314	1.106	0.971	33.122	33.528	33.528	14.84	0.972	1	0.055	18.163	1
MSC-SSC	MSC-SSC-2	hsa-miR-7-2#-002314	0	0	Undetermined	39.731	39.731	20.437		0.021
MSC-SSC	MSC-SSC_3	hsa-miR-7-2#-002314	0	0	Undetermined	39.731	39.731	20.437		0.021
MSC-SSC	MSC-SSC_1	hsa-miR-7-2#-002314	0.668	0	39.731	39.731	39.731	20.437		0.021
MSC-HC	MSC-HC-1	hsa-miR-7-2#-002314	0.971	0.841	35.319	33.528	33.528	14.84	0.972	1	0.055	18.163	1
MSC-HC	MSC-HC_3	hsa-miR-675-002005	0.647	0.444	34.822	34.822	34.822	15.962		1
MSC-HC	MSC-HC_2	hsa-miR-675-002005	Undetermined	Undetermined	Undetermined	34.822	34.822	15.962		1
MSC-HC	MSC-HC-1	hsa-miR-675-002005	Undetermined	Undetermined	Undetermined	34.822	34.822	15.962		1
MSC-SSC	MSC-SSC-2	hsa-miR-675-002005	0	0	Undetermined
MSC-SSC	MSC-SSC_3	hsa-miR-675-002005	0	0	Undetermined
MSC-SSC	MSC-SSC_1	hsa-miR-675-002005	Undetermined	Undetermined	Undetermined
MSC-SSC	MSC-SSC_1	hsa-miR-668-001992	0.96	0.772	32.142	31.838	31.838	12.087	0.381	15.389	4.947	47.873	0.048
MSC-SSC	MSC-SSC_3	hsa-miR-668-001992	0.995	0.809	32.145	31.838	31.838	12.087	0.381	15.389	4.947	47.873	0.048
MSC-SSC	MSC-SSC-2	hsa-miR-668-001992	1.006	0.797	31.228	31.838	31.838	12.087	0.381	15.389	4.947	47.873	0.048
MSC-HC	MSC-HC-1	hsa-miR-668-001992	0.649	0.864	35.945	34.719	34.719	16.031	0.909	1	0.066	15.046	1
MSC-HC	MSC-HC_3	hsa-miR-668-001992	0.843	0.858	33.154	34.719	34.719	16.031	0.909	1	0.066	15.046	1
MSC-HC	MSC-HC_2	hsa-miR-668-001992	0.74	0.753	35.058	34.719	34.719	16.031	0.909	1	0.066	15.046	1
MSC-SSC	MSC-SSC_3	hsa-miR-665-002681	Undetermined	Undetermined	Undetermined
MSC-SSC	MSC-SSC_1	hsa-miR-665-002681	Undetermined	Undetermined	Undetermined
MSC-HC	MSC-HC_3	hsa-miR-665-002681	0.875	0.889	34.667	34.667	34.667	15.806		1
MSC-HC	MSC-HC_2	hsa-miR-665-002681	Undetermined	Undetermined	Undetermined	34.667	34.667	15.806		1
MSC-SSC	MSC-SSC-2	hsa-miR-665-002681	0	0	Undetermined
MSC-HC	MSC-HC-1	hsa-miR-665-002681	Undetermined	Undetermined	Undetermined	34.667	34.667	15.806		1
MSC-SSC	MSC-SSC_3	hsa-miR-664-002897	1.082	0.972	29.041	28.41	28.41	8.659	0.084	1.208	0.941	1.552	0.113
MSC-SSC	MSC-SSC_1	hsa-miR-664-002897	1.114	0.983	28.118	28.41	28.41	8.659	0.084	1.208	0.941	1.552	0.113
MSC-HC	MSC-HC-1	hsa-miR-664-002897	1.135	0.979	27.392	27.62	27.62	8.932	0.113	1	0.715	1.399	1
MSC-SSC	MSC-SSC-2	hsa-miR-664-002897	1.117	0.956	28.071	28.41	28.41	8.659	0.084	1.208	0.941	1.552	0.113
MSC-HC	MSC-HC_2	hsa-miR-664-002897	1.113	0.956	27.779	27.62	27.62	8.932	0.113	1	0.715	1.399	1
MSC-HC	MSC-HC_3	hsa-miR-664-002897	1.148	0.987	27.69	27.62	27.62	8.932	0.113	1	0.715	1.399	1
MSC-HC	MSC-HC_3	hsa-miR-663B-002857	0.593	0.633	34.258	34.258	34.258	15.397		1
MSC-HC	MSC-HC_2	hsa-miR-663B-002857	Undetermined	Undetermined	Undetermined	34.258	34.258	15.397		1
MSC-SSC	MSC-SSC_1	hsa-miR-663B-002857	Undetermined	Undetermined	Undetermined
MSC-SSC	MSC-SSC_3	hsa-miR-663B-002857	Undetermined	Undetermined	Undetermined
MSC-HC	MSC-HC-1	hsa-miR-663B-002857	Undetermined	Undetermined	Undetermined	34.258	34.258	15.397		1
MSC-SSC	MSC-SSC-2	hsa-miR-663B-002857	Undetermined	Undetermined	Undetermined
MSC-HC	MSC-HC-1	hsa-miR-662-001607	Undetermined	Undetermined	Undetermined	33.35	33.35	14.609	1.637	1	0	1,823,819.875	1
MSC-SSC	MSC-SSC_3	hsa-miR-662-001607	Undetermined	Undetermined	Undetermined
MSC-SSC	MSC-SSC_1	hsa-miR-662-001607	Undetermined	Undetermined	Undetermined
MSC-SSC	MSC-SSC-2	hsa-miR-662-001607	Undetermined	Undetermined	Undetermined
MSC-HC	MSC-HC_3	hsa-miR-662-001607	0.72	0.87	35.107	33.35	33.35	14.609	1.637	1	0	1,823,819.875	1
MSC-HC	MSC-HC_2	hsa-miR-662-001607	0.758	0.87	31.594	33.35	33.35	14.609	1.637	1	0	1,823,819.875	1
MSC-SSC	MSC-SSC-2	hsa-miR-661-001606	1.007	0.917	28.428	28.792	28.792	9.041	0.157	0.951	0.595	1.52	0.737
MSC-SSC	MSC-SSC_3	hsa-miR-661-001606	0.949	0.786	29.795	28.792	28.792	9.041	0.157	0.951	0.595	1.52	0.737
MSC-SSC	MSC-SSC_1	hsa-miR-661-001606	1.049	0.935	28.152	28.792	28.792	9.041	0.157	0.951	0.595	1.52	0.737
MSC-HC	MSC-HC_3	hsa-miR-661-001606	1.032	0.847	27.817	27.656	27.656	8.968	0.076	1	0.797	1.254	1
MSC-HC	MSC-HC_2	hsa-miR-661-001606	1.044	0.923	27.464	27.656	27.656	8.968	0.076	1	0.797	1.254	1
MSC-HC	MSC-HC-1	hsa-miR-661-001606	1.062	0.851	27.687	27.656	27.656	8.968	0.076	1	0.797	1.254	1
MSC-SSC	MSC-SSC-2	hsa-miR-659-001514	0.974	0.94	30.088	30.823	30.823	11.072	0.274	0.697	0.308	1.577	0.174
MSC-HC	MSC-HC-1	hsa-miR-659-001514	0.93	0.962	28.88	29.239	29.239	10.551	0.13	1	0.679	1.472	1
MSC-SSC	MSC-SSC_3	hsa-miR-659-001514	0.859	0.894	31.955	30.823	30.823	11.072	0.274	0.697	0.308	1.577	0.174
MSC-SSC	MSC-SSC_1	hsa-miR-659-001514	0.926	0.919	30.425	30.823	30.823	11.072	0.274	0.697	0.308	1.577	0.174
MSC-HC	MSC-HC_2	hsa-miR-659-001514	0.934	0.911	29.35	29.239	29.239	10.551	0.13	1	0.679	1.472	1
MSC-HC	MSC-HC_3	hsa-miR-659-001514	0.94	0.969	29.485	29.239	29.239	10.551	0.13	1	0.679	1.472	1
MSC-HC	MSC-HC_2	hsa-miR-658-001513	0	0	Undetermined					1
MSC-HC	MSC-HC_3	hsa-miR-658-001513	0	0	Undetermined					1
MSC-SSC	MSC-SSC_3	hsa-miR-658-001513	0	0	Undetermined
MSC-SSC	MSC-SSC_1	hsa-miR-658-001513	Undetermined	Undetermined	Undetermined
MSC-SSC	MSC-SSC-2	hsa-miR-658-001513	0	0	Undetermined
MSC-HC	MSC-HC-1	hsa-miR-658-001513	0	0	Undetermined					1
MSC-HC	MSC-HC_2	hsa-miR-657-001512	0.656	0.887	31.568	31.254	31.254	12.566	0.207	1	0.539	1.856	1
MSC-HC	MSC-HC_3	hsa-miR-657-001512	0.761	0.691	31.094	31.254	31.254	12.566	0.207	1	0.539	1.856	1
MSC-HC	MSC-HC-1	hsa-miR-657-001512	0.668	0.829	31.099	31.254	31.254	12.566	0.207	1	0.539	1.856	1
MSC-SSC	MSC-SSC-2	hsa-miR-657-001512	0.642	0.704	32.88	32.001	32.001	12.25	0.702	1.244	0.153	10.093	0.541
MSC-SSC	MSC-SSC_1	hsa-miR-657-001512	0.692	0.902	31.731	32.001	32.001	12.25	0.702	1.244	0.153	10.093	0.541
MSC-SSC	MSC-SSC_3	hsa-miR-657-001512	0.799	0.929	31.393	32.001	32.001	12.25	0.702	1.244	0.153	10.093	0.541
MSC-HC	MSC-HC-1	hsa-miR-656-001510	1.224	0.937	29.754	29.894	29.894	11.206	0.066	1	0.822	1.217	1
MSC-HC	MSC-HC_2	hsa-miR-656-001510	1.203	0.958	29.955	29.894	29.894	11.206	0.066	1	0.822	1.217	1
MSC-HC	MSC-HC_3	hsa-miR-656-001510	1.202	0.963	29.974	29.894	29.894	11.206	0.066	1	0.822	1.217	1
MSC-SSC	MSC-SSC-2	hsa-miR-656-001510	1.251	0.955	29.189	30.185	30.185	10.434	0.483	1.707	0.404	7.212	0.258
MSC-SSC	MSC-SSC_1	hsa-miR-656-001510	1.234	0.986	29.597	30.185	30.185	10.434	0.483	1.707	0.404	7.212	0.258
MSC-SSC	MSC-SSC_3	hsa-miR-656-001510	1.187	0.928	31.77	30.185	30.185	10.434	0.483	1.707	0.404	7.212	0.258
MSC-SSC	MSC-SSC-2	hsa-miR-650-001603	0.78	0.892	31.015	31.911	31.911	12.16	0.366	0.867	0.291	2.579	0.684
MSC-HC	MSC-HC_3	hsa-miR-650-001603	0.718	0.848	30.518	30.642	30.642	11.954	0.427	1	0.279	3.578	1
MSC-HC	MSC-HC_2	hsa-miR-650-001603	0.747	0.852	30.03	30.642	30.642	11.954	0.427	1	0.279	3.578	1
MSC-SSC	MSC-SSC_3	hsa-miR-650-001603	0.669	0.718	32.667	31.911	31.911	12.16	0.366	0.867	0.291	2.579	0.684
MSC-SSC	MSC-SSC_1	hsa-miR-650-001603	0.725	0.893	32.052	31.911	31.911	12.16	0.366	0.867	0.291	2.579	0.684
MSC-HC	MSC-HC-1	hsa-miR-650-001603	0.669	0.853	31.379	30.642	30.642	11.954	0.427	1	0.279	3.578	1
MSC-HC	MSC-HC-1	hsa-miR-649-001602	0	0	Undetermined					1
MSC-SSC	MSC-SSC_1	hsa-miR-649-001602	0	0	Undetermined
MSC-SSC	MSC-SSC_3	hsa-miR-649-001602	Undetermined	Undetermined	Undetermined
MSC-SSC	MSC-SSC-2	hsa-miR-649-001602	0	0	Undetermined
MSC-HC	MSC-HC_3	hsa-miR-649-001602	0	0	Undetermined					1
MSC-HC	MSC-HC_2	hsa-miR-649-001602	Undetermined	Undetermined	Undetermined					1
MSC-SSC	MSC-SSC_1	hsa-miR-648-001601	Undetermined	Undetermined	Undetermined
MSC-HC	MSC-HC_3	hsa-miR-648-001601	0.683	0.719	33.824	33.824	33.824	14.963		1
MSC-HC	MSC-HC_2	hsa-miR-648-001601	Undetermined	Undetermined	Undetermined	33.824	33.824	14.963		1
MSC-SSC	MSC-SSC_3	hsa-miR-648-001601	0	0	Undetermined
MSC-SSC	MSC-SSC-2	hsa-miR-648-001601	0	0	Undetermined
MSC-HC	MSC-HC-1	hsa-miR-648-001601	Undetermined	Undetermined	Undetermined	33.824	33.824	14.963		1
MSC-HC	MSC-HC_3	hsa-miR-647-001600	0	0	Undetermined					1
MSC-HC	MSC-HC_2	hsa-miR-647-001600	Undetermined	Undetermined	Undetermined					1
MSC-SSC	MSC-SSC_1	hsa-miR-647-001600	0	0	Undetermined
MSC-SSC	MSC-SSC_3	hsa-miR-647-001600	Undetermined	Undetermined	Undetermined
MSC-SSC	MSC-SSC-2	hsa-miR-647-001600	0	0	Undetermined
MSC-HC	MSC-HC-1	hsa-miR-647-001600	Undetermined	Undetermined	Undetermined					1
MSC-SSC	MSC-SSC_1	hsa-miR-646-001599	0.62	0.782	33.948	33.977	33.977	14.571	0.084	1.024	0.49	2.139	0.935
MSC-SSC	MSC-SSC_3	hsa-miR-646-001599	Undetermined	Undetermined	Undetermined	33.977	33.977	14.571	0.084	1.024	0.49	2.139	0.935
MSC-HC	MSC-HC-1	hsa-miR-646-001599	0.686	0.506	33.527	33.294	33.294	14.606	0.304	1	0.403	2.478	1
MSC-SSC	MSC-SSC-2	hsa-miR-646-001599	0.692	0.778	34.006	33.977	33.977	14.571	0.084	1.024	0.49	2.139	0.935
MSC-HC	MSC-HC_2	hsa-miR-646-001599	0.705	0.738	32.62	33.294	33.294	14.606	0.304	1	0.403	2.478	1
MSC-HC	MSC-HC_3	hsa-miR-646-001599	0.634	0.575	33.734	33.294	33.294	14.606	0.304	1	0.403	2.478	1
MSC-HC	MSC-HC-1	hsa-miR-645-001597	0	0	Undetermined					1
MSC-HC	MSC-HC_2	hsa-miR-645-001597	0	0	Undetermined					1
MSC-HC	MSC-HC_3	hsa-miR-645-001597	Undetermined	Undetermined	Undetermined					1
MSC-SSC	MSC-SSC-2	hsa-miR-645-001597	Undetermined	Undetermined	Undetermined
MSC-SSC	MSC-SSC_3	hsa-miR-645-001597	0	0	Undetermined
MSC-SSC	MSC-SSC_1	hsa-miR-645-001597	Undetermined	Undetermined	Undetermined
MSC-SSC	MSC-SSC-2	hsa-miR-644-001596	0.786	0.767	33.525	33.885	33.885	14.134	0.685	4.265	0.554	32.856	0.193
MSC-HC	MSC-HC-1	hsa-miR-644-001596	0.677	0.49	34.93	34.914	34.914	16.226	0.339	1	0.363	2.752	1
MSC-SSC	MSC-SSC_3	hsa-miR-644-001596	0.857	0.519	33.457	33.885	33.885	14.134	0.685	4.265	0.554	32.856	0.193
MSC-SSC	MSC-SSC_1	hsa-miR-644-001596	0.712	0.867	34.671	33.885	33.885	14.134	0.685	4.265	0.554	32.856	0.193
MSC-HC	MSC-HC_3	hsa-miR-644-001596	0.644	0.736	34.447	34.914	34.914	16.226	0.339	1	0.363	2.752	1
MSC-HC	MSC-HC_2	hsa-miR-644-001596	0.645	0.788	35.364	34.914	34.914	16.226	0.339	1	0.363	2.752	1
MSC-SSC	MSC-SSC_3	hsa-miR-643-001594	0.841	0.946	34.075	33.497	33.497	13.746	0.062	0.602	0.501	0.723	0.088
MSC-SSC	MSC-SSC_1	hsa-miR-643-001594	0.895	0.923	33.139	33.497	33.497	13.746	0.062	0.602	0.501	0.723	0.088
MSC-HC	MSC-HC_2	hsa-miR-643-001594	0.837	0.88	31.433	31.701	31.701	13.013	0.211	1	0.534	1.874	1
MSC-HC	MSC-HC_3	hsa-miR-643-001594	0.828	0.924	32.295	31.701	31.701	13.013	0.211	1	0.534	1.874	1
MSC-HC	MSC-HC-1	hsa-miR-643-001594	0.949	0.842	31.376	31.701	31.701	13.013	0.211	1	0.534	1.874	1
MSC-SSC	MSC-SSC-2	hsa-miR-643-001594	0.859	0.929	33.277	33.497	33.497	13.746	0.062	0.602	0.501	0.723	0.088
MSC-HC	MSC-HC_3	hsa-miR-641-001585	0.886	0.762	34.426	36.84	36.84	18.152	1.296	1	0.021	47.647	1
MSC-HC	MSC-HC_2	hsa-miR-641-001585	0.602	0.191	37.932	36.84	36.84	18.152	1.296	1	0.021	47.647	1
MSC-SSC	MSC-SSC_3	hsa-miR-641-001585	Undetermined	Undetermined	Undetermined
MSC-SSC	MSC-SSC_1	hsa-miR-641-001585	Undetermined	Undetermined	Undetermined
MSC-SSC	MSC-SSC-2	hsa-miR-641-001585	Undetermined	Undetermined	Undetermined
MSC-HC	MSC-HC-1	hsa-miR-641-001585	0.603	0.099	38.162	36.84	36.84	18.152	1.296	1	0.021	47.647	1
MSC-HC	MSC-HC-1	hsa-miR-640-001584	Undetermined	Undetermined	Undetermined	36.221	36.221	17.48	1.521	1	0	659,170.875	1
MSC-SSC	MSC-SSC_3	hsa-miR-640-001584	Undetermined	Undetermined	Undetermined
MSC-SSC	MSC-SSC_1	hsa-miR-640-001584	0	0	Undetermined
MSC-HC	MSC-HC_3	hsa-miR-640-001584	0.696	0.226	37.862	36.221	36.221	17.48	1.521	1	0	659,170.875	1
MSC-HC	MSC-HC_2	hsa-miR-640-001584	0.987	0.86	34.58	36.221	36.221	17.48	1.521	1	0	659,170.875	1
MSC-SSC	MSC-SSC-2	hsa-miR-640-001584	Undetermined	Undetermined	Undetermined
MSC-HC	MSC-HC-1	hsa-miR-639-001583	0.887	0.613	33.46	35.006	35.006	16.318	0.907	1	0.067	14.943	1
MSC-HC	MSC-HC_2	hsa-miR-639-001583	0.741	0.694	34.705	35.006	35.006	16.318	0.907	1	0.067	14.943	1
MSC-HC	MSC-HC_3	hsa-miR-639-001583	0.634	0.186	36.853	35.006	35.006	16.318	0.907	1	0.067	14.943	1
MSC-SSC	MSC-SSC_3	hsa-miR-639-001583	0.691	0.405	35.848	35.034	35.034	15.283	0.141	2.05	1.347	3.118	0.445
MSC-SSC	MSC-SSC_1	hsa-miR-639-001583	0.875	0.753	34.733	35.034	35.034	15.283	0.141	2.05	1.347	3.118	0.445
MSC-SSC	MSC-SSC-2	hsa-miR-639-001583	0.721	0.561	34.52	35.034	35.034	15.283	0.141	2.05	1.347	3.118	0.445
MSC-HC	MSC-HC_3	hsa-miR-638-001582	1.087	0.937	31.617	31.566	31.566	12.878	0.096	1	0.751	1.332	1
MSC-HC	MSC-HC_2	hsa-miR-638-001582	1.064	0.918	31.432	31.566	31.566	12.878	0.096	1	0.751	1.332	1
MSC-SSC	MSC-SSC_3	hsa-miR-638-001582	1.012	0.852	33.4	32.718	32.718	12.967	0.288	0.941	0.399	2.22	0.907
MSC-SSC	MSC-SSC_1	hsa-miR-638-001582	1.073	0.908	32.763	32.718	32.718	12.967	0.288	0.941	0.399	2.22	0.907
MSC-HC	MSC-HC-1	hsa-miR-638-001582	1.066	0.879	31.65	31.566	31.566	12.878	0.096	1	0.751	1.332	1
MSC-SSC	MSC-SSC-2	hsa-miR-638-001582	1.122	0.918	31.99	32.718	32.718	12.967	0.288	0.941	0.399	2.22	0.907
MSC-SSC	MSC-SSC_3	hsa-miR-637-001581	0	0	Undetermined
MSC-SSC	MSC-SSC_1	hsa-miR-637-001581	Undetermined	Undetermined	Undetermined
MSC-HC	MSC-HC_2	hsa-miR-637-001581	Undetermined	Undetermined	Undetermined					1
MSC-HC	MSC-HC_3	hsa-miR-637-001581	0	0	Undetermined					1
MSC-HC	MSC-HC-1	hsa-miR-637-001581	Undetermined	Undetermined	Undetermined					1
MSC-SSC	MSC-SSC-2	hsa-miR-637-001581	0	0	Undetermined
MSC-SSC	MSC-SSC_1	hsa-miR-635-001578	0	0	Undetermined	38.456	38.456	18.015		2.505
MSC-SSC	MSC-SSC_3	hsa-miR-635-001578	0.681	0.176	38.456	38.456	38.456	18.015		2.505
MSC-HC	MSC-HC_3	hsa-miR-635-001578	Undetermined	Undetermined	Undetermined	37.942	37.942	19.34	0.719	1	0.002	562.907	1
MSC-HC	MSC-HC_2	hsa-miR-635-001578	0.657	0.742	37.242	37.942	37.942	19.34	0.719	1	0.002	562.907	1
MSC-SSC	MSC-SSC-2	hsa-miR-635-001578	0.613	0	Undetermined	38.456	38.456	18.015		2.505
MSC-HC	MSC-HC-1	hsa-miR-635-001578	0.622	0.024	38.641	37.942	37.942	19.34	0.719	1	0.002	562.907	1
MSC-SSC	MSC-SSC_1	hsa-miR-634-001576	0	0	Undetermined
MSC-SSC	MSC-SSC_3	hsa-miR-634-001576	Undetermined	Undetermined	Undetermined
MSC-HC	MSC-HC_2	hsa-miR-634-001576	Undetermined	Undetermined	Undetermined					1
MSC-HC	MSC-HC_3	hsa-miR-634-001576	Undetermined	Undetermined	Undetermined					1
MSC-SSC	MSC-SSC-2	hsa-miR-634-001576	Undetermined	Undetermined	Undetermined
MSC-HC	MSC-HC-1	hsa-miR-634-001576	Undetermined	Undetermined	Undetermined					1
MSC-HC	MSC-HC-1	hsa-miR-633-001574	Undetermined	Undetermined	Undetermined					1
MSC-SSC	MSC-SSC_1	hsa-miR-633-001574	Undetermined	Undetermined	Undetermined	36.206	36.206	15.764
MSC-SSC	MSC-SSC_3	hsa-miR-633-001574	0.571	0.464	36.206	36.206	36.206	15.764
MSC-HC	MSC-HC_2	hsa-miR-633-001574	Undetermined	Undetermined	Undetermined					1
MSC-HC	MSC-HC_3	hsa-miR-633-001574	Undetermined	Undetermined	Undetermined					1
MSC-SSC	MSC-SSC-2	hsa-miR-633-001574	Undetermined	Undetermined	Undetermined	36.206	36.206	15.764
MSC-HC	MSC-HC-1	hsa-miR-631-001564	0	0	Undetermined					1
MSC-SSC	MSC-SSC_1	hsa-miR-631-001564	0	0	Undetermined
MSC-SSC	MSC-SSC_3	hsa-miR-631-001564	Undetermined	Undetermined	Undetermined
MSC-HC	MSC-HC_3	hsa-miR-631-001564	0	0	Undetermined					1
MSC-HC	MSC-HC_2	hsa-miR-631-001564	0	0	Undetermined					1
MSC-SSC	MSC-SSC-2	hsa-miR-631-001564	0	0	Undetermined
MSC-SSC	MSC-SSC-2	hsa-miR-630-001563	Undetermined	Undetermined	Undetermined	35.047	35.047	15.18	0.774	1.313	0.001	1,194.502	0.672
MSC-SSC	MSC-SSC_1	hsa-miR-630-001563	0.636	0.782	35.247	35.047	35.047	15.18	0.774	1.313	0.001	1,194.502	0.672
MSC-SSC	MSC-SSC_3	hsa-miR-630-001563	0.782	0.66	34.847	35.047	35.047	15.18	0.774	1.313	0.001	1,194.502	0.672
MSC-HC	MSC-HC_3	hsa-miR-630-001563	0.94	0.721	33.6	34.261	34.261	15.572	1.607	1	0.008	120.75	1
MSC-HC	MSC-HC_2	hsa-miR-630-001563	0.547	0.611	37.3	34.261	34.261	15.572	1.607	1	0.008	120.75	1
MSC-HC	MSC-HC-1	hsa-miR-630-001563	1.124	0.852	31.882	34.261	34.261	15.572	1.607	1	0.008	120.75	1
MSC-HC	MSC-HC_2	hsa-miR-629-001562	1.052	0.978	31.576	31.497	31.497	12.808	0.232	1	0.5	1.999	1
MSC-HC	MSC-HC_3	hsa-miR-629-001562	1.057	0.948	31.978	31.497	31.497	12.808	0.232	1	0.5	1.999	1
MSC-SSC	MSC-SSC-2	hsa-miR-629-001562	1.137	0.897	31.257	31.32	31.32	11.569	0.122	2.361	1.641	3.396	0.008
MSC-HC	MSC-HC-1	hsa-miR-629-001562	1.087	0.951	30.936	31.497	31.497	12.808	0.232	1	0.5	1.999	1
MSC-SSC	MSC-SSC_1	hsa-miR-629-001562	1.137	0.973	30.93	31.32	31.32	11.569	0.122	2.361	1.641	3.396	0.008
MSC-SSC	MSC-SSC_3	hsa-miR-629-001562	1.105	0.855	31.774	31.32	31.32	11.569	0.122	2.361	1.641	3.396	0.008
MSC-SSC	MSC-SSC-2	hsa-miR-628-3p-002434	1.07	0.97	32.518	32.521	32.521	12.77	0.41	2.738	0.807	9.287	0.171
MSC-HC	MSC-HC-1	hsa-miR-628-3p-002434	0.956	0.94	34.037	32.911	32.911	14.223	0.622	1	0.156	6.394	1
MSC-SSC	MSC-SSC_1	hsa-miR-628-3p-002434	1.067	0.968	32.629	32.521	32.521	12.77	0.41	2.738	0.807	9.287	0.171
MSC-SSC	MSC-SSC_3	hsa-miR-628-3p-002434	1.111	0.973	32.415	32.521	32.521	12.77	0.41	2.738	0.807	9.287	0.171
MSC-HC	MSC-HC_3	hsa-miR-628-3p-002434	1.066	0.935	32.321	32.911	32.911	14.223	0.622	1	0.156	6.394	1
MSC-HC	MSC-HC_2	hsa-miR-628-3p-002434	1.023	0.971	32.374	32.911	32.911	14.223	0.622	1	0.156	6.394	1
MSC-HC	MSC-HC_3	hsa-miR-626-001559	0	0	Undetermined					1
MSC-HC	MSC-HC_2	hsa-miR-626-001559	0.641	0	Undetermined					1
MSC-SSC	MSC-SSC_1	hsa-miR-626-001559	Undetermined	Undetermined	Undetermined
MSC-SSC	MSC-SSC_3	hsa-miR-626-001559	Undetermined	Undetermined	Undetermined
MSC-HC	MSC-HC-1	hsa-miR-626-001559	Undetermined	Undetermined	Undetermined					1
MSC-SSC	MSC-SSC-2	hsa-miR-626-001559	0	0	Undetermined
MSC-HC	MSC-HC-1	hsa-miR-625#-002432	1.253	0.944	28.979	28.829	28.829	10.141	0.14	1	0.659	1.517	1
MSC-SSC	MSC-SSC-2	hsa-miR-625#-002432	1.287	0.962	29.359	29.313	29.313	9.562	0.233	1.494	0.745	2.997	0.175
MSC-HC	MSC-HC_2	hsa-miR-625#-002432	1.255	0.973	28.733	28.829	28.829	10.141	0.14	1	0.659	1.517	1
MSC-HC	MSC-HC_3	hsa-miR-625#-002432	1.274	0.968	28.776	28.829	28.829	10.141	0.14	1	0.659	1.517	1
MSC-SSC	MSC-SSC_3	hsa-miR-625#-002432	1.264	0.975	29.54	29.313	29.313	9.562	0.233	1.494	0.745	2.997	0.175
MSC-SSC	MSC-SSC_1	hsa-miR-625#-002432	1.271	0.971	29.041	29.313	29.313	9.562	0.233	1.494	0.745	2.997	0.175
MSC-SSC	MSC-SSC-2	hsa-miR-624-001557	Undetermined	Undetermined	Undetermined	36.879	36.879	17.011	0.858	3.667	0.002	7,038.062
MSC-HC	MSC-HC-1	hsa-miR-624-001557	0.722	0.85	37.468	37.468	37.468	18.886		1
MSC-HC	MSC-HC_2	hsa-miR-624-001557	0	0	Undetermined	37.468	37.468	18.886		1
MSC-HC	MSC-HC_3	hsa-miR-624-001557	0	0	Undetermined	37.468	37.468	18.886		1
MSC-SSC	MSC-SSC_1	hsa-miR-624-001557	0.707	0.485	37.163	36.879	36.879	17.011	0.858	3.667	0.002	7,038.062
MSC-SSC	MSC-SSC_3	hsa-miR-624-001557	0.751	0.833	36.594	36.879	36.879	17.011	0.858	3.667	0.002	7,038.062
MSC-HC	MSC-HC-1	hsa-miR-623-001555	0.735	0.411	34.591	34.432	34.432	15.744	0.206	1	0.541	1.848	1
MSC-SSC	MSC-SSC-2	hsa-miR-623-001555	0.717	0.773	33.792	35.123	35.123	15.372	0.587	1.295	0.225	7.448	0.507
MSC-HC	MSC-HC_3	hsa-miR-623-001555	0.695	0.796	34.2	34.432	34.432	15.744	0.206	1	0.541	1.848	1
MSC-HC	MSC-HC_2	hsa-miR-623-001555	0.685	0.835	34.506	34.432	34.432	15.744	0.206	1	0.541	1.848	1
MSC-SSC	MSC-SSC_1	hsa-miR-623-001555	0.641	0.683	34.854	35.123	35.123	15.372	0.587	1.295	0.225	7.448	0.507
MSC-SSC	MSC-SSC_3	hsa-miR-623-001555	0.628	0.604	36.721	35.123	35.123	15.372	0.587	1.295	0.225	7.448	0.507
MSC-HC	MSC-HC_2	hsa-miR-622-001553	0	0	Undetermined					1
MSC-HC	MSC-HC_3	hsa-miR-622-001553	Undetermined	Undetermined	Undetermined					1
MSC-SSC	MSC-SSC_1	hsa-miR-622-001553	0	0	Undetermined	37.346	37.346	16.904
MSC-SSC	MSC-SSC_3	hsa-miR-622-001553	0.766	0.848	37.346	37.346	37.346	16.904
MSC-SSC	MSC-SSC-2	hsa-miR-622-001553	0	0	Undetermined	37.346	37.346	16.904
MSC-HC	MSC-HC-1	hsa-miR-622-001553	0	0	Undetermined					1
MSC-HC	MSC-HC_2	hsa-miR-621-001598	0.813	0.632	35.753	35.753	35.753	17.131		1
MSC-HC	MSC-HC_3	hsa-miR-621-001598	Undetermined	Undetermined	Undetermined	35.753	35.753	17.131		1
MSC-SSC	MSC-SSC_3	hsa-miR-621-001598	Undetermined	Undetermined	Undetermined
MSC-SSC	MSC-SSC_1	hsa-miR-621-001598	0	0	Undetermined
MSC-SSC	MSC-SSC-2	hsa-miR-621-001598	0	0	Undetermined
MSC-HC	MSC-HC-1	hsa-miR-621-001598	Undetermined	Undetermined	Undetermined	35.753	35.753	17.131		1
MSC-HC	MSC-HC_3	hsa-miR-620-002672	0	0	Undetermined					1
MSC-HC	MSC-HC_2	hsa-miR-620-002672	Undetermined	Undetermined	Undetermined					1
MSC-SSC	MSC-SSC-2	hsa-miR-620-002672	Undetermined	Undetermined	Undetermined
MSC-SSC	MSC-SSC_1	hsa-miR-620-002672	Undetermined	Undetermined	Undetermined
MSC-SSC	MSC-SSC_3	hsa-miR-620-002672	0.661	0	Undetermined
MSC-HC	MSC-HC-1	hsa-miR-620-002672	Undetermined	Undetermined	Undetermined					1
MSC-HC	MSC-HC_2	hsa-miR-617-001591	Undetermined	Undetermined	Undetermined					1
MSC-HC	MSC-HC_3	hsa-miR-617-001591	0	0	Undetermined					1
MSC-SSC	MSC-SSC_3	hsa-miR-617-001591	0	0	Undetermined
MSC-SSC	MSC-SSC_1	hsa-miR-617-001591	Undetermined	Undetermined	Undetermined
MSC-HC	MSC-HC-1	hsa-miR-617-001591	Undetermined	Undetermined	Undetermined					1
MSC-SSC	MSC-SSC-2	hsa-miR-617-001591	0	0	Undetermined
MSC-SSC	MSC-SSC_1	hsa-miR-616-001589	Undetermined	Undetermined	Undetermined	33.817	33.817	13.376		4.8
MSC-SSC	MSC-SSC_3	hsa-miR-616-001589	1.158	0.978	33.817	33.817	33.817	13.376		4.8
MSC-SSC	MSC-SSC-2	hsa-miR-616-001589	0	0	Undetermined	33.817	33.817	13.376		4.8
MSC-HC	MSC-HC_3	hsa-miR-616-001589	0.9	0.925	34.579	34.36	34.36	15.639	0.079	1	0.497	2.013	1
MSC-HC	MSC-HC_2	hsa-miR-616-001589	0	0	Undetermined	34.36	34.36	15.639	0.079	1	0.497	2.013	1
MSC-HC	MSC-HC-1	hsa-miR-616-001589	1.01	0.871	34.141	34.36	34.36	15.639	0.079	1	0.497	2.013	1
MSC-SSC	MSC-SSC_1	hsa-miR-614-001587	0.633	0.227	38.505	37.668	37.668	17.801	1.411
MSC-SSC	MSC-SSC_3	hsa-miR-614-001587	0.666	0.816	36.831	37.668	37.668	17.801	1.411
MSC-HC	MSC-HC_2	hsa-miR-614-001587	Undetermined	Undetermined	Undetermined					1
MSC-HC	MSC-HC_3	hsa-miR-614-001587	Undetermined	Undetermined	Undetermined					1
MSC-SSC	MSC-SSC-2	hsa-miR-614-001587	Undetermined	Undetermined	Undetermined	37.668	37.668	17.801	1.411
MSC-HC	MSC-HC-1	hsa-miR-614-001587	Undetermined	Undetermined	Undetermined					1
MSC-SSC	MSC-SSC-2	hsa-miR-613-001586	0	0	Undetermined	36.447	36.447	17.153
MSC-HC	MSC-HC-1	hsa-miR-613-001586	Undetermined	Undetermined	Undetermined					1
MSC-SSC	MSC-SSC_3	hsa-miR-613-001586	0	0	Undetermined	36.447	36.447	17.153
MSC-SSC	MSC-SSC_1	hsa-miR-613-001586	0.885	0.782	36.447	36.447	36.447	17.153
MSC-HC	MSC-HC_2	hsa-miR-613-001586	0	0	Undetermined					1
MSC-HC	MSC-HC_3	hsa-miR-613-001586	Undetermined	Undetermined	Undetermined					1
MSC-HC	MSC-HC_3	hsa-miR-609-001573	0	0	Undetermined					1
MSC-HC	MSC-HC_2	hsa-miR-609-001573	Undetermined	Undetermined	Undetermined					1
MSC-SSC	MSC-SSC-2	hsa-miR-609-001573	0	0	Undetermined
MSC-SSC	MSC-SSC_1	hsa-miR-609-001573	0	0	Undetermined
MSC-SSC	MSC-SSC_3	hsa-miR-609-001573	0	0	Undetermined
MSC-HC	MSC-HC-1	hsa-miR-609-001573	0	0	Undetermined					1
MSC-HC	MSC-HC-1	hsa-miR-608-001571	Undetermined	Undetermined	Undetermined					1
MSC-SSC	MSC-SSC_1	hsa-miR-608-001571	0	0	Undetermined
MSC-SSC	MSC-SSC_3	hsa-miR-608-001571	Undetermined	Undetermined	Undetermined
MSC-HC	MSC-HC_2	hsa-miR-608-001571	Undetermined	Undetermined	Undetermined					1
MSC-HC	MSC-HC_3	hsa-miR-608-001571	Undetermined	Undetermined	Undetermined					1
MSC-SSC	MSC-SSC-2	hsa-miR-608-001571	Undetermined	Undetermined	Undetermined
MSC-HC	MSC-HC-1	hsa-miR-607-001570	Undetermined	Undetermined	Undetermined					1
MSC-SSC	MSC-SSC_1	hsa-miR-607-001570	Undetermined	Undetermined	Undetermined
MSC-SSC	MSC-SSC_3	hsa-miR-607-001570	Undetermined	Undetermined	Undetermined
MSC-HC	MSC-HC_2	hsa-miR-607-001570	Undetermined	Undetermined	Undetermined					1
MSC-HC	MSC-HC_3	hsa-miR-607-001570	Undetermined	Undetermined	Undetermined					1
MSC-SSC	MSC-SSC-2	hsa-miR-607-001570	Undetermined	Undetermined	Undetermined
MSC-SSC	MSC-SSC_3	hsa-miR-606-001569	Undetermined	Undetermined	Undetermined
MSC-SSC	MSC-SSC_1	hsa-miR-606-001569	Undetermined	Undetermined	Undetermined
MSC-HC	MSC-HC-1	hsa-miR-606-001569	Undetermined	Undetermined	Undetermined	39.493	39.493	20.632		1
MSC-SSC	MSC-SSC-2	hsa-miR-606-001569	Undetermined	Undetermined	Undetermined
MSC-HC	MSC-HC_2	hsa-miR-606-001569	Undetermined	Undetermined	Undetermined	39.493	39.493	20.632		1
MSC-HC	MSC-HC_3	hsa-miR-606-001569	0	0	39.493	39.493	39.493	20.632		1
MSC-HC	MSC-HC_3	hsa-miR-605-001568	1.035	0.948	30.11	31.373	31.373	12.685	0.904	1	0.067	14.826	1
MSC-HC	MSC-HC_2	hsa-miR-605-001568	0.911	0.944	31.072	31.373	31.373	12.685	0.904	1	0.067	14.826	1
MSC-SSC	MSC-SSC_3	hsa-miR-605-001568	0.944	0.929	31.718	31.999	31.999	12.248	0.491	1.354	0.313	5.861	0.889
MSC-HC	MSC-HC-1	hsa-miR-605-001568	0.712	0.764	32.937	31.373	31.373	12.685	0.904	1	0.067	14.826	1
MSC-SSC	MSC-SSC_1	hsa-miR-605-001568	0.944	0.962	31.897	31.999	31.999	12.248	0.491	1.354	0.313	5.861	0.889
MSC-SSC	MSC-SSC-2	hsa-miR-605-001568	0.997	0.826	32.381	31.999	31.999	12.248	0.491	1.354	0.313	5.861	0.889
MSC-HC	MSC-HC-1	hsa-miR-604-001567	Undetermined	Undetermined	Undetermined					1
MSC-SSC	MSC-SSC-2	hsa-miR-604-001567	0.767	0.716	34.36	36.966	36.966	17.215	1.201
MSC-SSC	MSC-SSC_3	hsa-miR-604-001567	0.688	0.143	38.533	36.966	36.966	17.215	1.201
MSC-SSC	MSC-SSC_1	hsa-miR-604-001567	0	0.17	38.007	36.966	36.966	17.215	1.201
MSC-HC	MSC-HC_2	hsa-miR-604-001567	0	0	Undetermined					1
MSC-HC	MSC-HC_3	hsa-miR-604-001567	Undetermined	Undetermined	Undetermined					1
MSC-HC	MSC-HC-1	hsa-miR-603-001566	Undetermined	Undetermined	Undetermined					1
MSC-SSC	MSC-SSC_3	hsa-miR-603-001566	Undetermined	Undetermined	Undetermined
MSC-SSC	MSC-SSC_1	hsa-miR-603-001566	Undetermined	Undetermined	Undetermined
MSC-HC	MSC-HC_2	hsa-miR-603-001566	0	0	Undetermined					1
MSC-HC	MSC-HC_3	hsa-miR-603-001566	0	0	Undetermined					1
MSC-SSC	MSC-SSC-2	hsa-miR-603-001566	Undetermined	Undetermined	Undetermined
MSC-HC	MSC-HC_3	hsa-miR-601-001558	1.189	0.957	34.701	35.394	35.394	16.706	0.581	1	0.177	5.65	1
MSC-HC	MSC-HC_2	hsa-miR-601-001558	1.2	0.895	35.09	35.394	35.394	16.706	0.581	1	0.177	5.65	1
MSC-SSC	MSC-SSC-2	hsa-miR-601-001558	1.183	0.942	34.74	36.631	36.631	16.88	1.163	0.886	0.028	28.405	0.762
MSC-HC	MSC-HC-1	hsa-miR-601-001558	1.053	0.927	36.391	35.394	35.394	16.706	0.581	1	0.177	5.65	1
MSC-SSC	MSC-SSC_3	hsa-miR-601-001558	0.645	0	39.562	36.631	36.631	16.88	1.163	0.886	0.028	28.405	0.762
MSC-SSC	MSC-SSC_1	hsa-miR-601-001558	1.163	0.952	35.592	36.631	36.631	16.88	1.163	0.886	0.028	28.405	0.762
MSC-SSC	MSC-SSC_1	hsa-miR-600-001556	Undetermined	Undetermined	Undetermined
MSC-SSC	MSC-SSC_3	hsa-miR-600-001556	Undetermined	Undetermined	Undetermined
MSC-HC	MSC-HC-1	hsa-miR-600-001556	0	0	Undetermined					1
MSC-SSC	MSC-SSC-2	hsa-miR-600-001556	Undetermined	Undetermined	Undetermined
MSC-HC	MSC-HC_3	hsa-miR-600-001556	0	0	Undetermined					1
MSC-HC	MSC-HC_2	hsa-miR-600-001556	0	0	Undetermined					1
MSC-SSC	MSC-SSC_1	hsa-miR-599-001554	Undetermined	Undetermined	Undetermined
MSC-SSC	MSC-SSC_3	hsa-miR-599-001554	0	0	Undetermined
MSC-HC	MSC-HC-1	hsa-miR-599-001554	0.661	0.533	36.69	36.69	36.69	18.109		1
MSC-HC	MSC-HC_3	hsa-miR-599-001554	Undetermined	Undetermined	Undetermined	36.69	36.69	18.109		1
MSC-HC	MSC-HC_2	hsa-miR-599-001554	Undetermined	Undetermined	Undetermined	36.69	36.69	18.109		1
MSC-SSC	MSC-SSC-2	hsa-miR-599-001554	Undetermined	Undetermined	Undetermined
MSC-HC	MSC-HC_2	hsa-miR-596-001550	0.565	0.58	31.119	29.994	29.994	11.306	0.74	1	0.11	9.091	1
MSC-HC	MSC-HC_3	hsa-miR-596-001550	0.59	0.841	28.811	29.994	29.994	11.306	0.74	1	0.11	9.091	1
MSC-HC	MSC-HC-1	hsa-miR-596-001550	0.558	0.775	30.051	29.994	29.994	11.306	0.74	1	0.11	9.091	1
MSC-SSC	MSC-SSC-2	hsa-miR-596-001550	0.542	0.844	30.765	31.121	31.121	11.37	0.147	0.956	0.616	1.484	0.661
MSC-SSC	MSC-SSC_3	hsa-miR-596-001550	0	0.779	31.641	31.121	31.121	11.37	0.147	0.956	0.616	1.484	0.661
MSC-SSC	MSC-SSC_1	hsa-miR-596-001550	0.561	0.819	30.957	31.121	31.121	11.37	0.147	0.956	0.616	1.484	0.661
MSC-HC	MSC-HC-1	hsa-miR-595-001987	0	0	Undetermined					1
MSC-HC	MSC-HC_2	hsa-miR-595-001987	Undetermined	Undetermined	Undetermined					1
MSC-HC	MSC-HC_3	hsa-miR-595-001987	Undetermined	Undetermined	Undetermined					1
MSC-SSC	MSC-SSC-2	hsa-miR-595-001987	Undetermined	Undetermined	Undetermined
MSC-SSC	MSC-SSC_1	hsa-miR-595-001987	Undetermined	Undetermined	Undetermined
MSC-SSC	MSC-SSC_3	hsa-miR-595-001987	Undetermined	Undetermined	Undetermined
MSC-HC	MSC-HC_3	hsa-miR-593-002411	Undetermined	Undetermined	Undetermined					1
MSC-HC	MSC-HC_2	hsa-miR-593-002411	Undetermined	Undetermined	Undetermined					1
MSC-SSC	MSC-SSC-2	hsa-miR-593-002411	0.632	0.671	35.61	35.61	35.61	16.092
MSC-HC	MSC-HC-1	hsa-miR-593-002411	Undetermined	Undetermined	Undetermined					1
MSC-SSC	MSC-SSC_1	hsa-miR-593-002411	Undetermined	Undetermined	Undetermined	35.61	35.61	16.092
MSC-SSC	MSC-SSC_3	hsa-miR-593-002411	Undetermined	Undetermined	Undetermined	35.61	35.61	16.092
MSC-HC	MSC-HC_2	hsa-miR-593-001547	0	0	Undetermined					1
MSC-HC	MSC-HC_3	hsa-miR-593-001547	Undetermined	Undetermined	Undetermined					1
MSC-SSC	MSC-SSC-2	hsa-miR-593-001547	0	0	Undetermined
MSC-SSC	MSC-SSC_3	hsa-miR-593-001547	0	0	Undetermined
MSC-SSC	MSC-SSC_1	hsa-miR-593-001547	0	0	Undetermined
MSC-HC	MSC-HC-1	hsa-miR-593-001547	Undetermined	Undetermined	Undetermined					1
MSC-HC	MSC-HC-1	hsa-miR-592-001546	0.892	0.89	34.613	34.613	34.613	16.031		1
MSC-SSC	MSC-SSC-2	hsa-miR-592-001546	Undetermined	Undetermined	Undetermined
MSC-SSC	MSC-SSC_1	hsa-miR-592-001546	Undetermined	Undetermined	Undetermined
MSC-SSC	MSC-SSC_3	hsa-miR-592-001546	Undetermined	Undetermined	Undetermined
MSC-HC	MSC-HC_3	hsa-miR-592-001546	Undetermined	Undetermined	Undetermined	34.613	34.613	16.031		1
MSC-HC	MSC-HC_2	hsa-miR-592-001546	Undetermined	Undetermined	Undetermined	34.613	34.613	16.031		1
MSC-SSC	MSC-SSC-2	hsa-miR-591-001545	0.698	0.647	37.475	37.475	37.475	17.957
MSC-HC	MSC-HC_2	hsa-miR-591-001545	Undetermined	Undetermined	Undetermined					1
MSC-HC	MSC-HC_3	hsa-miR-591-001545	Undetermined	Undetermined	Undetermined					1
MSC-HC	MSC-HC-1	hsa-miR-591-001545	Undetermined	Undetermined	Undetermined					1
MSC-SSC	MSC-SSC_1	hsa-miR-591-001545	Undetermined	Undetermined	Undetermined	37.475	37.475	17.957
MSC-SSC	MSC-SSC_3	hsa-miR-591-001545	Undetermined	Undetermined	Undetermined	37.475	37.475	17.957
MSC-HC	MSC-HC_3	hsa-miR-590-3P-002677	1.25	0.965	29.206	29.019	29.019	10.331	0.112	1	0.715	1.398	1
MSC-HC	MSC-HC_2	hsa-miR-590-3P-002677	1.266	0.96	29.14	29.019	29.019	10.331	0.112	1	0.715	1.398	1
MSC-SSC	MSC-SSC-2	hsa-miR-590-3P-002677	1.257	0.95	29.937	30.304	30.304	10.553	0.136	0.858	0.571	1.288	0.271
MSC-HC	MSC-HC-1	hsa-miR-590-3P-002677	1.268	0.974	28.712	29.019	29.019	10.331	0.112	1	0.715	1.398	1
MSC-SSC	MSC-SSC_3	hsa-miR-590-3P-002677	1.24	0.937	30.855	30.304	30.304	10.553	0.136	0.858	0.571	1.288	0.271
MSC-SSC	MSC-SSC_1	hsa-miR-590-3P-002677	1.263	0.986	30.119	30.304	30.304	10.553	0.136	0.858	0.571	1.288	0.271
MSC-SSC	MSC-SSC_1	hsa-miR-589-001543	1.1	0.953	30.575	31.77	31.77	12.018	0.561	3.172	0.596	16.876	0.145
MSC-SSC	MSC-SSC_3	hsa-miR-589-001543	0.994	0.829	32.097	31.77	31.77	12.018	0.561	3.172	0.596	16.876	0.145
MSC-HC	MSC-HC_2	hsa-miR-589-001543	0.931	0.951	32.483	32.372	32.372	13.684	0.251	1	0.474	2.111	1
MSC-HC	MSC-HC_3	hsa-miR-589-001543	0.922	0.897	32.05	32.372	32.372	13.684	0.251	1	0.474	2.111	1
MSC-SSC	MSC-SSC-2	hsa-miR-589-001543	0.928	0.934	32.637	31.77	31.77	12.018	0.561	3.172	0.596	16.876	0.145
MSC-HC	MSC-HC-1	hsa-miR-589-001543	0.915	0.838	32.582	32.372	32.372	13.684	0.251	1	0.474	2.111	1
MSC-HC	MSC-HC-1	hsa-miR-588-001542	0	0	Undetermined					1
MSC-SSC	MSC-SSC-2	hsa-miR-588-001542	0	0	Undetermined
MSC-SSC	MSC-SSC_3	hsa-miR-588-001542	0	0	Undetermined
MSC-SSC	MSC-SSC_1	hsa-miR-588-001542	0	0	Undetermined
MSC-HC	MSC-HC_2	hsa-miR-588-001542	0	0	Undetermined					1
MSC-HC	MSC-HC_3	hsa-miR-588-001542	0	0	Undetermined					1
MSC-HC	MSC-HC-1	hsa-miR-587-001540	0.668	0.128	37.242	37.751	37.751	19.15	0.49	1	0.013	74.881	1
MSC-SSC	MSC-SSC-2	hsa-miR-587-001540	Undetermined	Undetermined	Undetermined	36.437	36.437	17.144		4.016
MSC-SSC	MSC-SSC_3	hsa-miR-587-001540	Undetermined	Undetermined	Undetermined	36.437	36.437	17.144		4.016
MSC-SSC	MSC-SSC_1	hsa-miR-587-001540	0.572	0.617	36.437	36.437	36.437	17.144		4.016
MSC-HC	MSC-HC_3	hsa-miR-587-001540	Undetermined	Undetermined	Undetermined	37.751	37.751	19.15	0.49	1	0.013	74.881	1
MSC-HC	MSC-HC_2	hsa-miR-587-001540	0.592	0.045	38.261	37.751	37.751	19.15	0.49	1	0.013	74.881	1
MSC-HC	MSC-HC-1	hsa-miR-586-001539	1.153	0.938	31.438	34.094	34.094	15.406	1.59	1	0.009	114.595	1
MSC-HC	MSC-HC_2	hsa-miR-586-001539	0.624	0.438	36.948	34.094	34.094	15.406	1.59	1	0.009	114.595	1
MSC-HC	MSC-HC_3	hsa-miR-586-001539	0.76	0.808	33.897	34.094	34.094	15.406	1.59	1	0.009	114.595	1
MSC-SSC	MSC-SSC-2	hsa-miR-586-001539	0.83	0.577	35.893	35.558	35.558	15.807	0.308	0.758	0.303	1.896	0.448
MSC-SSC	MSC-SSC_1	hsa-miR-586-001539	0.667	0.843	34.612	35.558	35.558	15.807	0.308	0.758	0.303	1.896	0.448
MSC-SSC	MSC-SSC_3	hsa-miR-586-001539	0.581	0.551	36.168	35.558	35.558	15.807	0.308	0.758	0.303	1.896	0.448
MSC-SSC	MSC-SSC_1	hsa-miR-585-001625	Undetermined	Undetermined	Undetermined
MSC-SSC	MSC-SSC_3	hsa-miR-585-001625	Undetermined	Undetermined	Undetermined
MSC-HC	MSC-HC-1	hsa-miR-585-001625	0.663	0.419	34.828	34.828	34.828	16.246		1
MSC-SSC	MSC-SSC-2	hsa-miR-585-001625	Undetermined	Undetermined	Undetermined
MSC-HC	MSC-HC_3	hsa-miR-585-001625	Undetermined	Undetermined	Undetermined	34.828	34.828	16.246		1
MSC-HC	MSC-HC_2	hsa-miR-585-001625	Undetermined	Undetermined	Undetermined	34.828	34.828	16.246		1
MSC-HC	MSC-HC-1	hsa-miR-584-001624	0.906	0.966	30.925	31.588	31.588	12.9	0.58	1	0.177	5.648	1
MSC-SSC	MSC-SSC-2	hsa-miR-584-001624	0.904	0.879	31.601	31.666	31.666	11.915	0.265	1.979	0.897	4.365	0.165
MSC-SSC	MSC-SSC_1	hsa-miR-584-001624	0.871	0.943	31.561	31.666	31.666	11.915	0.265	1.979	0.897	4.365	0.165
MSC-SSC	MSC-SSC_3	hsa-miR-584-001624	0.942	0.96	31.837	31.666	31.666	11.915	0.265	1.979	0.897	4.365	0.165
MSC-HC	MSC-HC_3	hsa-miR-584-001624	0.843	0.904	31.157	31.588	31.588	12.9	0.58	1	0.177	5.648	1
MSC-HC	MSC-HC_2	hsa-miR-584-001624	0.78	0.712	32.682	31.588	31.588	12.9	0.58	1	0.177	5.648	1
MSC-SSC	MSC-SSC-2	hsa-miR-583-001623	Undetermined	Undetermined	Undetermined
MSC-HC	MSC-HC-1	hsa-miR-583-001623	Undetermined	Undetermined	Undetermined					1
MSC-SSC	MSC-SSC_1	hsa-miR-583-001623	Undetermined	Undetermined	Undetermined
MSC-SSC	MSC-SSC_3	hsa-miR-583-001623	Undetermined	Undetermined	Undetermined
MSC-HC	MSC-HC_3	hsa-miR-583-001623	0	0	Undetermined					1
MSC-HC	MSC-HC_2	hsa-miR-583-001623	Undetermined	Undetermined	Undetermined					1
MSC-SSC	MSC-SSC_3	hsa-miR-581-001622	0	0	Undetermined	38.85	38.85	19.331		0.333
MSC-SSC	MSC-SSC-2	hsa-miR-581-001622	0.565	0.033	38.85	38.85	38.85	19.331		0.333
MSC-SSC	MSC-SSC_1	hsa-miR-581-001622	Undetermined	Undetermined	Undetermined	38.85	38.85	19.331		0.333
MSC-HC	MSC-HC-1	hsa-miR-581-001622	Undetermined	Undetermined	Undetermined	36.487	36.487	17.746	0.719	1	0.002	561.646	1
MSC-HC	MSC-HC_2	hsa-miR-581-001622	0.717	0.741	37.086	36.487	36.487	17.746	0.719	1	0.002	561.646	1
MSC-HC	MSC-HC_3	hsa-miR-581-001622	0.602	0.616	35.888	36.487	36.487	17.746	0.719	1	0.002	561.646	1
MSC-SSC	MSC-SSC-2	hsa-miR-580-001621	0.652	0.621	36.165	36.857	36.857	17.106	1.597	0.672	0.006	78.639	0.664
MSC-HC	MSC-HC-1	hsa-miR-580-001621	0.691	0.791	34.722	35.221	35.221	16.533	0.277	1	0.437	2.286	1
MSC-HC	MSC-HC_3	hsa-miR-580-001621	0.737	0.559	35.929	35.221	35.221	16.533	0.277	1	0.437	2.286	1
MSC-HC	MSC-HC_2	hsa-miR-580-001621	0.724	0.838	35.011	35.221	35.221	16.533	0.277	1	0.437	2.286	1
MSC-SSC	MSC-SSC_3	hsa-miR-580-001621	0.828	0.795	35.04	36.857	36.857	17.106	1.597	0.672	0.006	78.639	0.664
MSC-SSC	MSC-SSC_1	hsa-miR-580-001621	0.544	0	39.366	36.857	36.857	17.106	1.597	0.672	0.006	78.639	0.664
MSC-SSC	MSC-SSC_3	hsa-miR-578-001619	0	0	Undetermined
MSC-SSC	MSC-SSC_1	hsa-miR-578-001619	Undetermined	Undetermined	Undetermined
MSC-SSC	MSC-SSC-2	hsa-miR-578-001619	0	0	Undetermined
MSC-HC	MSC-HC-1	hsa-miR-578-001619	0.708	0.495	36.097	36.097	36.097	17.515		1
MSC-HC	MSC-HC_3	hsa-miR-578-001619	Undetermined	Undetermined	Undetermined	36.097	36.097	17.515		1
MSC-HC	MSC-HC_2	hsa-miR-578-001619	0	0	Undetermined	36.097	36.097	17.515		1
MSC-HC	MSC-HC-1	hsa-miR-577-002675	Undetermined	Undetermined	Undetermined	37.18	37.18	18.439	0.858	1	0.001	1,918.918	1
MSC-SSC	MSC-SSC_1	hsa-miR-577-002675	Undetermined	Undetermined	Undetermined	37.132	37.132	17.613		1.772
MSC-SSC	MSC-SSC_3	hsa-miR-577-002675	0	0	Undetermined	37.132	37.132	17.613		1.772
MSC-SSC	MSC-SSC-2	hsa-miR-577-002675	0.579	0.452	37.132	37.132	37.132	17.613		1.772
MSC-HC	MSC-HC_3	hsa-miR-577-002675	0.553	0.203	38.158	37.18	37.18	18.439	0.858	1	0.001	1,918.918	1
MSC-HC	MSC-HC_2	hsa-miR-577-002675	0.981	0.715	36.202	37.18	37.18	18.439	0.858	1	0.001	1,918.918	1
MSC-HC	MSC-HC_3	hsa-miR-575-001617	0.552	0.687	36.739	34.813	34.813	16.124	0.891	1	0.07	14.274	1
MSC-HC	MSC-HC_2	hsa-miR-575-001617	0.895	0.954	33.592	34.813	34.813	16.124	0.891	1	0.07	14.274	1
MSC-SSC	MSC-SSC-2	hsa-miR-575-001617	0.874	0.892	33.462	33.728	33.728	14.323	0.378	3.487	0.124	97.713	0.189
MSC-SSC	MSC-SSC_3	hsa-miR-575-001617	0	0	Undetermined	33.728	33.728	14.323	0.378	3.487	0.124	97.713	0.189
MSC-SSC	MSC-SSC_1	hsa-miR-575-001617	0.753	0.919	33.994	33.728	33.728	14.323	0.378	3.487	0.124	97.713	0.189
MSC-HC	MSC-HC-1	hsa-miR-575-001617	0.881	0.902	34.107	34.813	34.813	16.124	0.891	1	0.07	14.274	1
MSC-HC	MSC-HC-1	hsa-miR-573-001615	0.968	0.88	31.275	31.077	31.077	12.389	0.154	1	0.631	1.584	1
MSC-SSC	MSC-SSC_3	hsa-miR-573-001615	0.98	0.887	32.005	32.137	32.137	12.386	0.655	1.002	0.142	7.059	0.707
MSC-SSC	MSC-SSC_1	hsa-miR-573-001615	1.006	0.884	32.973	32.137	32.137	12.386	0.655	1.002	0.142	7.059	0.707
MSC-HC	MSC-HC_3	hsa-miR-573-001615	1.05	0.943	31.143	31.077	31.077	12.389	0.154	1	0.631	1.584	1
MSC-HC	MSC-HC_2	hsa-miR-573-001615	1.143	0.988	30.813	31.077	31.077	12.389	0.154	1	0.631	1.584	1
MSC-SSC	MSC-SSC-2	hsa-miR-573-001615	1.107	0.968	31.434	32.137	32.137	12.386	0.655	1.002	0.142	7.059	0.707
MSC-SSC	MSC-SSC_1	hsa-miR-572-001614	1.099	0.975	32.129	33.652	33.652	14.246	1.41	0.765	0	189,752.891	0.97
MSC-SSC	MSC-SSC_3	hsa-miR-572-001614	0	0	Undetermined	33.652	33.652	14.246	1.41	0.765	0	189,752.891	0.97
MSC-HC	MSC-HC_2	hsa-miR-572-001614	1.07	0.916	32.21	32.548	32.548	13.86	0.512	1	0.217	4.608	1
MSC-HC	MSC-HC_3	hsa-miR-572-001614	0.968	0.862	33.712	32.548	32.548	13.86	0.512	1	0.217	4.608	1
MSC-SSC	MSC-SSC-2	hsa-miR-572-001614	0.873	0.908	35.174	33.652	33.652	14.246	1.41	0.765	0	189,752.891	0.97
MSC-HC	MSC-HC-1	hsa-miR-572-001614	1.092	0.923	31.722	32.548	32.548	13.86	0.512	1	0.217	4.608	1
MSC-HC	MSC-HC_3	hsa-miR-571-001613	0.911	0.954	30.032	30.188	30.188	11.5	0.168	1	0.606	1.649	1
MSC-HC	MSC-HC_2	hsa-miR-571-001613	0.9	0.831	30.344	30.188	30.188	11.5	0.168	1	0.606	1.649	1
MSC-SSC	MSC-SSC-2	hsa-miR-571-001613	0.921	0.947	30.387	30.887	30.887	11.136	0.138	1.287	0.853	1.941	0.184
MSC-SSC	MSC-SSC_3	hsa-miR-571-001613	0.867	0.906	31.77	30.887	30.887	11.136	0.138	1.287	0.853	1.941	0.184
MSC-SSC	MSC-SSC_1	hsa-miR-571-001613	0.937	0.897	30.503	30.887	30.887	11.136	0.138	1.287	0.853	1.941	0.184
MSC-HC	MSC-HC-1	hsa-miR-571-001613	0.928	0.754	30.187	30.188	30.188	11.5	0.168	1	0.606	1.649	1
MSC-HC	MSC-HC-1	hsa-miR-569-001536	0.73	0	39.087	36.991	36.991	18.39	2.115	1	0	123,047,368.000	1
MSC-SSC	MSC-SSC-2	hsa-miR-569-001536	Undetermined	Undetermined	Undetermined
MSC-HC	MSC-HC_2	hsa-miR-569-001536	1.031	0.802	34.896	36.991	36.991	18.39	2.115	1	0	123,047,368.000	1
MSC-HC	MSC-HC_3	hsa-miR-569-001536	Undetermined	Undetermined	Undetermined	36.991	36.991	18.39	2.115	1	0	123,047,368.000	1
MSC-SSC	MSC-SSC_3	hsa-miR-569-001536	Undetermined	Undetermined	Undetermined
MSC-SSC	MSC-SSC_1	hsa-miR-569-001536	0	0	Undetermined
MSC-HC	MSC-HC_3	hsa-miR-567-001534	Undetermined	Undetermined	Undetermined	34.609	34.609	15.987		1
MSC-HC	MSC-HC_2	hsa-miR-567-001534	0.79	0.757	34.609	34.609	34.609	15.987		1
MSC-SSC	MSC-SSC_1	hsa-miR-567-001534	0.908	0.906	32.832	34.271	34.271	14.403	0.865	2.997	0.001	6,081.920
MSC-SSC	MSC-SSC_3	hsa-miR-567-001534	0.686	0.702	35.709	34.271	34.271	14.403	0.865	2.997	0.001	6,081.920
MSC-SSC	MSC-SSC-2	hsa-miR-567-001534	Undetermined	Undetermined	Undetermined	34.271	34.271	14.403	0.865	2.997	0.001	6,081.920
MSC-HC	MSC-HC-1	hsa-miR-567-001534	Undetermined	Undetermined	Undetermined	34.609	34.609	15.987		1
MSC-HC	MSC-HC-1	hsa-miR-566-001533	Undetermined	Undetermined	Undetermined	32.554	32.554	13.693		1
MSC-SSC	MSC-SSC-2	hsa-miR-566-001533	0.577	0.145	36.728	36.728	36.728	17.21		0.087
MSC-HC	MSC-HC_3	hsa-miR-566-001533	0	0.7	32.554	32.554	32.554	13.693		1
MSC-HC	MSC-HC_2	hsa-miR-566-001533	Undetermined	Undetermined	Undetermined	32.554	32.554	13.693		1
MSC-SSC	MSC-SSC_3	hsa-miR-566-001533	Undetermined	Undetermined	Undetermined	36.728	36.728	17.21		0.087
MSC-SSC	MSC-SSC_1	hsa-miR-566-001533	Undetermined	Undetermined	Undetermined	36.728	36.728	17.21		0.087
MSC-HC	MSC-HC-1	hsa-miR-564-001531	0.989	0.866	30.866	30.995	30.995	12.307	0.23	1	0.504	1.984	1
MSC-SSC	MSC-SSC_3	hsa-miR-564-001531	0.798	0.851	33.262	32.666	32.666	12.915	0.428	0.656	0.183	2.354	0.287
MSC-SSC	MSC-SSC_1	hsa-miR-564-001531	0.759	0.898	32.993	32.666	32.666	12.915	0.428	0.656	0.183	2.354	0.287
MSC-HC	MSC-HC_3	hsa-miR-564-001531	0.99	0.839	30.782	30.995	30.995	12.307	0.23	1	0.504	1.984	1
MSC-HC	MSC-HC_2	hsa-miR-564-001531	0.922	0.925	31.338	30.995	30.995	12.307	0.23	1	0.504	1.984	1
MSC-SSC	MSC-SSC-2	hsa-miR-564-001531	0.989	0.971	31.743	32.666	32.666	12.915	0.428	0.656	0.183	2.354	0.287
MSC-SSC	MSC-SSC_3	hsa-miR-563-001530	0	0	Undetermined
MSC-SSC	MSC-SSC_1	hsa-miR-563-001530	0	0	Undetermined
MSC-HC	MSC-HC-1	hsa-miR-563-001530	Undetermined	Undetermined	Undetermined					1
MSC-SSC	MSC-SSC-2	hsa-miR-563-001530	0	0	Undetermined
MSC-HC	MSC-HC_3	hsa-miR-563-001530	Undetermined	Undetermined	Undetermined					1
MSC-HC	MSC-HC_2	hsa-miR-563-001530	0	0	Undetermined					1
MSC-SSC	MSC-SSC_3	hsa-miR-562-001529	Undetermined	Undetermined	Undetermined
MSC-SSC	MSC-SSC_1	hsa-miR-562-001529	Undetermined	Undetermined	Undetermined
MSC-HC	MSC-HC_2	hsa-miR-562-001529	0	0	Undetermined					1
MSC-HC	MSC-HC_3	hsa-miR-562-001529	Undetermined	Undetermined	Undetermined					1
MSC-SSC	MSC-SSC-2	hsa-miR-562-001529	0	0	Undetermined
MSC-HC	MSC-HC-1	hsa-miR-562-001529	0	0	Undetermined					1
MSC-SSC	MSC-SSC-2	hsa-miR-559-001527	0.962	0.939	32.649	34.809	34.809	15.403	2.273	2.135	0	1,053,498,816.000	0.539
MSC-HC	MSC-HC_2	hsa-miR-559-001527	0.636	0.782	35.451	35.185	35.185	16.497	0.175	1	0.594	1.685	1
MSC-HC	MSC-HC_3	hsa-miR-559-001527	0.58	0.674	35.287	35.185	35.185	16.497	0.175	1	0.594	1.685	1
MSC-HC	MSC-HC-1	hsa-miR-559-001527	0.662	0.845	34.818	35.185	35.185	16.497	0.175	1	0.594	1.685	1
MSC-SSC	MSC-SSC_3	hsa-miR-559-001527	Undetermined	Undetermined	Undetermined	34.809	34.809	15.403	2.273	2.135	0	1,053,498,816.000	0.539
MSC-SSC	MSC-SSC_1	hsa-miR-559-001527	0.541	0.574	36.97	34.809	34.809	15.403	2.273	2.135	0	1,053,498,816.000	0.539
MSC-SSC	MSC-SSC_3	hsa-miR-558-001526	0	0	Undetermined
MSC-SSC	MSC-SSC_1	hsa-miR-558-001526	0	0	Undetermined
MSC-HC	MSC-HC_2	hsa-miR-558-001526	0	0	Undetermined					1
MSC-HC	MSC-HC_3	hsa-miR-558-001526	0	0	Undetermined					1
MSC-SSC	MSC-SSC-2	hsa-miR-558-001526	0	0	Undetermined
MSC-HC	MSC-HC-1	hsa-miR-558-001526	0	0	Undetermined					1
MSC-HC	MSC-HC-1	hsa-miR-557-001525	Undetermined	Undetermined	Undetermined					1
MSC-SSC	MSC-SSC-2	hsa-miR-557-001525	0.587	0	Undetermined
MSC-HC	MSC-HC_2	hsa-miR-557-001525	0.593	0	Undetermined					1
MSC-HC	MSC-HC_3	hsa-miR-557-001525	Undetermined	Undetermined	Undetermined					1
MSC-SSC	MSC-SSC_1	hsa-miR-557-001525	0	0	Undetermined
MSC-SSC	MSC-SSC_3	hsa-miR-557-001525	Undetermined	Undetermined	Undetermined
MSC-SSC	MSC-SSC-2	hsa-miR-555-001523	Undetermined	Undetermined	Undetermined
MSC-HC	MSC-HC-1	hsa-miR-555-001523	Undetermined	Undetermined	Undetermined					1
MSC-SSC	MSC-SSC_3	hsa-miR-555-001523	0	0	Undetermined
MSC-SSC	MSC-SSC_1	hsa-miR-555-001523	0	0	Undetermined
MSC-HC	MSC-HC_3	hsa-miR-555-001523	0	0	Undetermined					1
MSC-HC	MSC-HC_2	hsa-miR-555-001523	0	0	Undetermined					1
MSC-HC	MSC-HC_2	hsa-miR-554-001522	0.685	0.128	38.209	36.698	36.698	17.957	1.631	1	0	1,727,207.375	1
MSC-HC	MSC-HC_3	hsa-miR-554-001522	0.809	0.855	35.187	36.698	36.698	17.957	1.631	1	0	1,727,207.375	1
MSC-SSC	MSC-SSC_1	hsa-miR-554-001522	Undetermined	Undetermined	Undetermined
MSC-SSC	MSC-SSC_3	hsa-miR-554-001522	0	0	Undetermined
MSC-HC	MSC-HC-1	hsa-miR-554-001522	Undetermined	Undetermined	Undetermined	36.698	36.698	17.957	1.631	1	0	1,727,207.375	1
MSC-SSC	MSC-SSC-2	hsa-miR-554-001522	0	0	Undetermined
MSC-HC	MSC-HC_2	hsa-miR-553-001521	Undetermined	Undetermined	Undetermined					1
MSC-HC	MSC-HC_3	hsa-miR-553-001521	0	0	Undetermined					1
MSC-SSC	MSC-SSC-2	hsa-miR-553-001521	Undetermined	Undetermined	Undetermined
MSC-HC	MSC-HC-1	hsa-miR-553-001521	0	0	Undetermined					1
MSC-SSC	MSC-SSC_1	hsa-miR-553-001521	0	0	Undetermined
MSC-SSC	MSC-SSC_3	hsa-miR-553-001521	0	0	Undetermined
MSC-HC	MSC-HC_2	hsa-miR-552-001520	0	0	Undetermined					1
MSC-HC	MSC-HC_3	hsa-miR-552-001520	0	0	Undetermined					1
MSC-SSC	MSC-SSC_1	hsa-miR-552-001520	0	0	Undetermined
MSC-SSC	MSC-SSC_3	hsa-miR-552-001520	0	0	Undetermined
MSC-SSC	MSC-SSC-2	hsa-miR-552-001520	0	0	Undetermined
MSC-HC	MSC-HC-1	hsa-miR-552-001520	Undetermined	Undetermined	Undetermined					1
MSC-SSC	MSC-SSC_1	hsa-miR-551b#-002346	1.196	0.97	33.714	35.609	35.609	16.204	1.783	0.415	0	2,750,361.750	0.748
MSC-SSC	MSC-SSC_3	hsa-miR-551b#-002346	0.634	0	Undetermined	35.609	35.609	16.204	1.783	0.415	0	2,750,361.750	0.748
MSC-HC	MSC-HC_2	hsa-miR-551b#-002346	1.105	0.964	33.313	33.623	33.623	14.935	0.332	1	0.372	2.69	1
MSC-HC	MSC-HC_3	hsa-miR-551b#-002346	1.151	0.983	33.383	33.623	33.623	14.935	0.332	1	0.372	2.69	1
MSC-SSC	MSC-SSC-2	hsa-miR-551b#-002346	0.87	0.916	37.505	35.609	35.609	16.204	1.783	0.415	0	2,750,361.750	0.748
MSC-HC	MSC-HC-1	hsa-miR-551b#-002346	1.077	0.968	34.173	33.623	33.623	14.935	0.332	1	0.372	2.69	1
MSC-SSC	MSC-SSC-2	hsa-miR-551a-001519	0	0	Undetermined
MSC-HC	MSC-HC-1	hsa-miR-551a-001519	0	0	Undetermined					1
MSC-SSC	MSC-SSC_1	hsa-miR-551a-001519	0	0	Undetermined
MSC-SSC	MSC-SSC_3	hsa-miR-551a-001519	0	0	Undetermined
MSC-HC	MSC-HC_2	hsa-miR-551a-001519	0	0	Undetermined					1
MSC-HC	MSC-HC_3	hsa-miR-551a-001519	0	0	Undetermined					1
MSC-HC	MSC-HC_3	hsa-miR-550-002410	0.685	0	Undetermined	34.241	34.241	15.64	0.052	1	0.632	1.582	1
MSC-HC	MSC-HC_2	hsa-miR-550-002410	1.16	0.956	34.313	34.241	34.241	15.64	0.052	1	0.632	1.582	1
MSC-SSC	MSC-SSC-2	hsa-miR-550-002410	1.18	0.952	35.525	34.529	34.529	15.124	0.883	1.43	0.001	3,421.177	0.587
MSC-HC	MSC-HC-1	hsa-miR-550-002410	1.203	0.962	34.17	34.241	34.241	15.64	0.052	1	0.632	1.582	1
MSC-SSC	MSC-SSC_3	hsa-miR-550-002410	0	0	Undetermined	34.529	34.529	15.124	0.883	1.43	0.001	3,421.177	0.587
MSC-SSC	MSC-SSC_1	hsa-miR-550-002410	1.238	0.97	33.534	34.529	34.529	15.124	0.883	1.43	0.001	3,421.177	0.587
MSC-HC	MSC-HC_2	hsa-miR-550-001544	1.076	0.938	30.392	30.192	30.192	11.504	0.266	1	0.452	2.214	1
MSC-HC	MSC-HC_3	hsa-miR-550-001544	1.13	0.985	29.832	30.192	30.192	11.504	0.266	1	0.452	2.214	1
MSC-SSC	MSC-SSC_3	hsa-miR-550-001544	1.02	0.929	32.978	31.762	31.762	12.011	0.447	0.704	0.186	2.668	0.486
MSC-SSC	MSC-SSC_1	hsa-miR-550-001544	1.137	0.986	30.416	31.762	31.762	12.011	0.447	0.704	0.186	2.668	0.486
MSC-HC	MSC-HC-1	hsa-miR-550-001544	1.108	0.97	30.353	30.192	30.192	11.504	0.266	1	0.452	2.214	1
MSC-SSC	MSC-SSC-2	hsa-miR-550-001544	1.08	0.931	31.893	31.762	31.762	12.011	0.447	0.704	0.186	2.668	0.486
MSC-SSC	MSC-SSC-2	hsa-miR-549-001511	0.697	0.608	36.594	35.491	35.491	15.74	0.694	0.624	0.079	4.945	0.465
MSC-HC	MSC-HC-1	hsa-miR-549-001511	0.849	0.613	34.9	33.746	33.746	15.058	0.667	1	0.137	7.302	1
MSC-SSC	MSC-SSC_1	hsa-miR-549-001511	0.934	0.889	34.037	35.491	35.491	15.74	0.694	0.624	0.079	4.945	0.465
MSC-SSC	MSC-SSC_3	hsa-miR-549-001511	0.839	0.879	35.841	35.491	35.491	15.74	0.694	0.624	0.079	4.945	0.465
MSC-HC	MSC-HC_2	hsa-miR-549-001511	0.986	0.965	32.672	33.746	33.746	15.058	0.667	1	0.137	7.302	1
MSC-HC	MSC-HC_3	hsa-miR-549-001511	0.948	0.938	33.667	33.746	33.746	15.058	0.667	1	0.137	7.302	1
MSC-HC	MSC-HC-1	hsa-miR-548P-002798	Undetermined	Undetermined	Undetermined					1
MSC-SSC	MSC-SSC-2	hsa-miR-548P-002798	0.559	0.645	34.829	34.829	34.829	15.31
MSC-HC	MSC-HC_2	hsa-miR-548P-002798	Undetermined	Undetermined	Undetermined					1
MSC-HC	MSC-HC_3	hsa-miR-548P-002798	0	0	Undetermined					1
MSC-SSC	MSC-SSC_1	hsa-miR-548P-002798	Undetermined	Undetermined	Undetermined	34.829	34.829	15.31
MSC-SSC	MSC-SSC_3	hsa-miR-548P-002798	0	0	Undetermined	34.829	34.829	15.31
MSC-SSC	MSC-SSC_3	hsa-miR-548N-002888	0	0	Undetermined
MSC-SSC	MSC-SSC_1	hsa-miR-548N-002888	Undetermined	Undetermined	Undetermined
MSC-HC	MSC-HC_2	hsa-miR-548N-002888	0	0	Undetermined					1
MSC-HC	MSC-HC_3	hsa-miR-548N-002888	0	0	Undetermined					1
MSC-SSC	MSC-SSC-2	hsa-miR-548N-002888	Undetermined	Undetermined	Undetermined
MSC-HC	MSC-HC-1	hsa-miR-548N-002888	Undetermined	Undetermined	Undetermined					1
MSC-SSC	MSC-SSC_1	hsa-miR-548M-002775	Undetermined	Undetermined	Undetermined
MSC-SSC	MSC-SSC_3	hsa-miR-548M-002775	Undetermined	Undetermined	Undetermined
MSC-HC	MSC-HC-1	hsa-miR-548M-002775	Undetermined	Undetermined	Undetermined					1
MSC-SSC	MSC-SSC-2	hsa-miR-548M-002775	Undetermined	Undetermined	Undetermined
MSC-HC	MSC-HC_2	hsa-miR-548M-002775	0	0	Undetermined					1
MSC-HC	MSC-HC_3	hsa-miR-548M-002775	0	0	Undetermined					1
MSC-HC	MSC-HC-1	hsa-miR-548L-002904	Undetermined	Undetermined	Undetermined					1
MSC-SSC	MSC-SSC-2	hsa-miR-548L-002904	0	0	Undetermined
MSC-SSC	MSC-SSC_1	hsa-miR-548L-002904	0	0	Undetermined
MSC-SSC	MSC-SSC_3	hsa-miR-548L-002904	0	0	Undetermined
MSC-HC	MSC-HC_3	hsa-miR-548L-002904	0	0	Undetermined					1
MSC-HC	MSC-HC_2	hsa-miR-548L-002904	Undetermined	Undetermined	Undetermined					1
MSC-HC	MSC-HC_3	hsa-miR-548K-002819	0	0	Undetermined					1
MSC-HC	MSC-HC_2	hsa-miR-548K-002819	0	0	Undetermined					1
MSC-SSC	MSC-SSC_1	hsa-miR-548K-002819	0	0	Undetermined	35.246	35.246	14.805
MSC-SSC	MSC-SSC_3	hsa-miR-548K-002819	1.082	0.924	35.246	35.246	35.246	14.805
MSC-SSC	MSC-SSC-2	hsa-miR-548K-002819	0	0	Undetermined	35.246	35.246	14.805
MSC-HC	MSC-HC-1	hsa-miR-548K-002819	0	0	Undetermined					1
MSC-HC	MSC-HC-1	hsa-miR-548J-002783	Undetermined	Undetermined	Undetermined	36.537	36.537	17.915		1
MSC-SSC	MSC-SSC-2	hsa-miR-548J-002783	1.024	0.672	35.576	35.576	35.576	16.058		3.623
MSC-HC	MSC-HC_3	hsa-miR-548J-002783	0	0	Undetermined	36.537	36.537	17.915		1
MSC-HC	MSC-HC_2	hsa-miR-548J-002783	0.86	0.755	36.537	36.537	36.537	17.915		1
MSC-SSC	MSC-SSC_3	hsa-miR-548J-002783	Undetermined	Undetermined	Undetermined	35.576	35.576	16.058		3.623
MSC-SSC	MSC-SSC_1	hsa-miR-548J-002783	0	0	Undetermined	35.576	35.576	16.058		3.623
MSC-HC	MSC-HC-1	hsa-miR-548I-002909	0	0	Undetermined					1
MSC-SSC	MSC-SSC_3	hsa-miR-548I-002909	Undetermined	Undetermined	Undetermined
MSC-SSC	MSC-SSC_1	hsa-miR-548I-002909	0	0	Undetermined
MSC-HC	MSC-HC_3	hsa-miR-548I-002909	0	0	Undetermined					1
MSC-HC	MSC-HC_2	hsa-miR-548I-002909	0	0	Undetermined					1
MSC-SSC	MSC-SSC-2	hsa-miR-548I-002909	0	0	Undetermined
MSC-SSC	MSC-SSC_3	hsa-miR-548H-002816	0	0	Undetermined
MSC-SSC	MSC-SSC_1	hsa-miR-548H-002816	Undetermined	Undetermined	Undetermined
MSC-HC	MSC-HC-1	hsa-miR-548H-002816	0	0	Undetermined					1
MSC-SSC	MSC-SSC-2	hsa-miR-548H-002816	0	0	Undetermined
MSC-HC	MSC-HC_2	hsa-miR-548H-002816	0	0	Undetermined					1
MSC-HC	MSC-HC_3	hsa-miR-548H-002816	Undetermined	Undetermined	Undetermined					1
MSC-HC	MSC-HC-1	hsa-miR-548G-002879	Undetermined	Undetermined	Undetermined					1
MSC-SSC	MSC-SSC-2	hsa-miR-548G-002879	Undetermined	Undetermined	Undetermined
MSC-SSC	MSC-SSC_3	hsa-miR-548G-002879	Undetermined	Undetermined	Undetermined
MSC-SSC	MSC-SSC_1	hsa-miR-548G-002879	Undetermined	Undetermined	Undetermined
MSC-HC	MSC-HC_3	hsa-miR-548G-002879	Undetermined	Undetermined	Undetermined					1
MSC-HC	MSC-HC_2	hsa-miR-548G-002879	Undetermined	Undetermined	Undetermined					1
MSC-HC	MSC-HC-1	hsa-miR-548E-002881	0	0	Undetermined					1
MSC-SSC	MSC-SSC_1	hsa-miR-548E-002881	0	0	Undetermined
MSC-SSC	MSC-SSC_3	hsa-miR-548E-002881	0	0	Undetermined
MSC-HC	MSC-HC_3	hsa-miR-548E-002881	0	0	Undetermined					1
MSC-HC	MSC-HC_2	hsa-miR-548E-002881	0	0	Undetermined					1
MSC-SSC	MSC-SSC-2	hsa-miR-548E-002881	Undetermined	Undetermined	Undetermined
MSC-SSC	MSC-SSC_3	hsa-miR-545#-002266	1.17	0.957	35.143	35.238	35.238	15.487	1.02	1.011	0.048	21.157	0.672
MSC-SSC	MSC-SSC_1	hsa-miR-545#-002266	0.995	0.903	36.803	35.238	35.238	15.487	1.02	1.011	0.048	21.157	0.672
MSC-SSC	MSC-SSC-2	hsa-miR-545#-002266	1.292	0.902	33.768	35.238	35.238	15.487	1.02	1.011	0.048	21.157	0.672
MSC-HC	MSC-HC-1	hsa-miR-545#-002266	1.286	0.952	33.176	34.191	34.191	15.503	0.464	1	0.251	3.99	1
MSC-HC	MSC-HC_2	hsa-miR-545#-002266	1.126	0.964	34.74	34.191	34.191	15.503	0.464	1	0.251	3.99	1
MSC-HC	MSC-HC_3	hsa-miR-545#-002266	1.193	0.909	34.656	34.191	34.191	15.503	0.464	1	0.251	3.99	1
MSC-SSC	MSC-SSC-2	hsa-miR-543-002376	1.19	0.983	30.04	30.08	30.08	10.329	0.444	2.504	0.666	9.409	0.186
MSC-SSC	MSC-SSC_3	hsa-miR-543-002376	1.161	0.958	29.923	30.08	30.08	10.329	0.444	2.504	0.666	9.409	0.186
MSC-SSC	MSC-SSC_1	hsa-miR-543-002376	1.19	0.982	30.276	30.08	30.08	10.329	0.444	2.504	0.666	9.409	0.186
MSC-HC	MSC-HC_3	hsa-miR-543-002376	1.162	0.961	30.33	30.341	30.341	11.653	0.092	1	0.76	1.316	1
MSC-HC	MSC-HC_2	hsa-miR-543-002376	1.118	0.96	30.381	30.341	30.341	11.653	0.092	1	0.76	1.316	1
MSC-HC	MSC-HC-1	hsa-miR-543-002376	1.171	0.976	30.312	30.341	30.341	11.653	0.092	1	0.76	1.316	1
MSC-SSC	MSC-SSC_3	hsa-miR-541#-002200	0	0	Undetermined
MSC-SSC	MSC-SSC_1	hsa-miR-541#-002200	0	0	Undetermined
MSC-SSC	MSC-SSC-2	hsa-miR-541#-002200	Undetermined	Undetermined	Undetermined
MSC-HC	MSC-HC-1	hsa-miR-541#-002200	Undetermined	Undetermined	Undetermined	37.064	37.064	18.442		1
MSC-HC	MSC-HC_3	hsa-miR-541#-002200	0	0	Undetermined	37.064	37.064	18.442		1
MSC-HC	MSC-HC_2	hsa-miR-541#-002200	0	0.262	37.064	37.064	37.064	18.442		1
MSC-HC	MSC-HC-1	hsa-miR-524-001173	0.925	0.809	33.855	35.63	35.63	16.942	1.265	1	0.023	43.523	1
MSC-SSC	MSC-SSC-2	hsa-miR-524-001173	0.622	0	Undetermined	38.267	38.267	18.399	0.213	0.364	0.056	2.379	0.262
MSC-SSC	MSC-SSC_1	hsa-miR-524-001173	0.636	0.588	37.48	38.267	38.267	18.399	0.213	0.364	0.056	2.379	0.262
MSC-SSC	MSC-SSC_3	hsa-miR-524-001173	0.54	0	39.054	38.267	38.267	18.399	0.213	0.364	0.056	2.379	0.262
MSC-HC	MSC-HC_3	hsa-miR-524-001173	0.848	0.542	34.989	35.63	35.63	16.942	1.265	1	0.023	43.523	1
MSC-HC	MSC-HC_2	hsa-miR-524-001173	0.589	0.306	38.045	35.63	35.63	16.942	1.265	1	0.023	43.523	1
MSC-HC	MSC-HC-1	hsa-miR-520h-001170	Undetermined	Undetermined	Undetermined	35.899	35.899	17.278		1
MSC-SSC	MSC-SSC-2	hsa-miR-520h-001170	0.652	0.192	36.532	35.105	35.105	15.354	1.11	3.795	0.139	103.957
MSC-HC	MSC-HC_2	hsa-miR-520h-001170	0.61	0.54	35.899	35.899	35.899	17.278		1
MSC-HC	MSC-HC_3	hsa-miR-520h-001170	Undetermined	Undetermined	Undetermined	35.899	35.899	17.278		1
MSC-SSC	MSC-SSC_1	hsa-miR-520h-001170	0.657	0.841	35.094	35.105	35.105	15.354	1.11	3.795	0.139	103.957
MSC-SSC	MSC-SSC_3	hsa-miR-520h-001170	0.923	0.89	33.689	35.105	35.105	15.354	1.11	3.795	0.139	103.957
MSC-HC	MSC-HC_3	hsa-miR-520c-3p-002400	1.062	0.934	34.386	34.488	34.488	15.8	0.173	1	0.597	1.674	1
MSC-HC	MSC-HC_2	hsa-miR-520c-3p-002400	1.025	0.963	34.379	34.488	34.488	15.8	0.173	1	0.597	1.674	1
MSC-SSC	MSC-SSC-2	hsa-miR-520c-3p-002400	0.933	0.92	35.035	36.601	36.601	16.85	0.786	0.483	0.046	5.031	0.342
MSC-SSC	MSC-SSC_1	hsa-miR-520c-3p-002400	0.707	0.409	37.531	36.601	36.601	16.85	0.786	0.483	0.046	5.031	0.342
MSC-SSC	MSC-SSC_3	hsa-miR-520c-3p-002400	0.774	0.795	37.238	36.601	36.601	16.85	0.786	0.483	0.046	5.031	0.342
MSC-HC	MSC-HC-1	hsa-miR-520c-3p-002400	1.077	0.955	34.7	34.488	34.488	15.8	0.173	1	0.597	1.674	1
MSC-SSC	MSC-SSC-2	hsa-miR-520D-3P-002743	1.049	0.95	33.723	34.584	34.584	14.833	0.477	0.335	0.081	1.387	0.284
MSC-HC	MSC-HC_2	hsa-miR-520D-3P-002743	1.117	0.92	33.011	31.942	31.942	13.254	0.721	1	0.116	8.598	1
MSC-HC	MSC-HC_3	hsa-miR-520D-3P-002743	1.218	0.965	32.319	31.942	31.942	13.254	0.721	1	0.116	8.598	1
MSC-SSC	MSC-SSC_1	hsa-miR-520D-3P-002743	0.87	0.881	35.061	34.584	34.584	14.833	0.477	0.335	0.081	1.387	0.284
MSC-SSC	MSC-SSC_3	hsa-miR-520D-3P-002743	0.916	0.834	34.968	34.584	34.584	14.833	0.477	0.335	0.081	1.387	0.284
MSC-HC	MSC-HC-1	hsa-miR-520D-3P-002743	1.271	0.966	30.497	31.942	31.942	13.254	0.721	1	0.116	8.598	1
MSC-SSC	MSC-SSC_1	hsa-miR-519e#-001166	0	0	Undetermined
MSC-SSC	MSC-SSC_3	hsa-miR-519e#-001166	0	0	Undetermined
MSC-HC	MSC-HC-1	hsa-miR-519e#-001166	Undetermined	Undetermined	Undetermined					1
MSC-SSC	MSC-SSC-2	hsa-miR-519e#-001166	0	0	Undetermined
MSC-HC	MSC-HC_3	hsa-miR-519e#-001166	0	0	Undetermined					1
MSC-HC	MSC-HC_2	hsa-miR-519e#-001166	0	0	Undetermined					1
MSC-SSC	MSC-SSC-2	hsa-miR-519b-3p-002384	0.976	0.916	35.596	36.294	36.294	16.543	0.405	0.307	0.092	1.028	0.024
MSC-HC	MSC-HC-1	hsa-miR-519b-3p-002384	1.082	0.888	33.539	33.527	33.527	14.839	0.198	1	0.555	1.803	1
MSC-HC	MSC-HC_3	hsa-miR-519b-3p-002384	1.019	0.912	33.314	33.527	33.527	14.839	0.198	1	0.555	1.803	1
MSC-HC	MSC-HC_2	hsa-miR-519b-3p-002384	1.033	0.804	33.729	33.527	33.527	14.839	0.198	1	0.555	1.803	1
MSC-SSC	MSC-SSC_3	hsa-miR-519b-3p-002384	0.876	0.722	36.642	36.294	36.294	16.543	0.405	0.307	0.092	1.028	0.024
MSC-SSC	MSC-SSC_1	hsa-miR-519b-3p-002384	0.802	0.839	36.643	36.294	36.294	16.543	0.405	0.307	0.092	1.028	0.024
MSC-HC	MSC-HC-1	hsa-miR-518f#-002387	Undetermined	Undetermined	Undetermined					1
MSC-HC	MSC-HC_2	hsa-miR-518f#-002387	0	0	Undetermined					1
MSC-HC	MSC-HC_3	hsa-miR-518f#-002387	0	0	Undetermined					1
MSC-SSC	MSC-SSC-2	hsa-miR-518f#-002387	0	0	Undetermined	37.886	37.886	18.592
MSC-SSC	MSC-SSC_1	hsa-miR-518f#-002387	0.615	0.164	37.886	37.886	37.886	18.592
MSC-SSC	MSC-SSC_3	hsa-miR-518f#-002387	0	0	Undetermined	37.886	37.886	18.592
MSC-HC	MSC-HC_3	hsa-miR-518e#-002371	0	0	Undetermined					1
MSC-HC	MSC-HC_2	hsa-miR-518e#-002371	0	0	Undetermined					1
MSC-SSC	MSC-SSC-2	hsa-miR-518e#-002371	0	0	Undetermined	35.694	35.694	15.826	1.024
MSC-SSC	MSC-SSC_3	hsa-miR-518e#-002371	0.836	0.796	35.244	35.694	35.694	15.826	1.024
MSC-SSC	MSC-SSC_1	hsa-miR-518e#-002371	0.659	0.845	36.144	35.694	35.694	15.826	1.024
MSC-HC	MSC-HC-1	hsa-miR-518e#-002371	Undetermined	Undetermined	Undetermined					1
MSC-SSC	MSC-SSC_1	hsa-miR-518c#-001158	Undetermined	Undetermined	Undetermined
MSC-SSC	MSC-SSC_3	hsa-miR-518c#-001158	0	0	Undetermined
MSC-HC	MSC-HC-1	hsa-miR-518c#-001158	0.951	0.886	33.42	35.106	35.106	16.385	1.547	1	0	826,007.562	1
MSC-HC	MSC-HC_3	hsa-miR-518c#-001158	0.627	0.627	36.792	35.106	35.106	16.385	1.547	1	0	826,007.562	1
MSC-HC	MSC-HC_2	hsa-miR-518c#-001158	0	0	Undetermined	35.106	35.106	16.385	1.547	1	0	826,007.562	1
MSC-SSC	MSC-SSC-2	hsa-miR-518c#-001158	0	0	Undetermined
MSC-HC	MSC-HC-1	hsa-miR-517#-001113	0.692	0.795	36.514	36.8	36.8	18.112	0.366	1	0.336	2.976	1
MSC-SSC	MSC-SSC-2	hsa-miR-517#-001113	Undetermined	Undetermined	Undetermined
MSC-HC	MSC-HC_2	hsa-miR-517#-001113	0.779	0.884	36.21	36.8	36.8	18.112	0.366	1	0.336	2.976	1
MSC-HC	MSC-HC_3	hsa-miR-517#-001113	0.666	0.495	37.677	36.8	36.8	18.112	0.366	1	0.336	2.976	1
MSC-SSC	MSC-SSC_3	hsa-miR-517#-001113	0	0	Undetermined
MSC-SSC	MSC-SSC_1	hsa-miR-517#-001113	Undetermined	Undetermined	Undetermined
MSC-SSC	MSC-SSC-2	hsa-miR-516-3p-001149	1.086	0.788	32.487	34.604	34.604	14.853	1.228	0.533	0.014	20.736	0.845
MSC-SSC	MSC-SSC_3	hsa-miR-516-3p-001149	0.817	0.196	37.6	34.604	34.604	14.853	1.228	0.533	0.014	20.736	0.845
MSC-SSC	MSC-SSC_1	hsa-miR-516-3p-001149	0.873	0.489	33.727	34.604	34.604	14.853	1.228	0.533	0.014	20.736	0.845
MSC-HC	MSC-HC-1	hsa-miR-516-3p-001149	1.065	0.652	33.151	32.634	32.634	13.945	0.348	1	0.354	2.823	1
MSC-HC	MSC-HC_3	hsa-miR-516-3p-001149	0.93	0.88	32.762	32.634	32.634	13.945	0.348	1	0.354	2.823	1
MSC-HC	MSC-HC_2	hsa-miR-516-3p-001149	1.115	0.918	31.987	32.634	32.634	13.945	0.348	1	0.354	2.823	1
MSC-SSC	MSC-SSC_1	hsa-miR-513C-002756	0	0	Undetermined
MSC-SSC	MSC-SSC_3	hsa-miR-513C-002756	0	0	Undetermined
MSC-HC	MSC-HC_3	hsa-miR-513C-002756	0	0	Undetermined					1
MSC-HC	MSC-HC_2	hsa-miR-513C-002756	0	0	Undetermined					1
MSC-SSC	MSC-SSC-2	hsa-miR-513C-002756	0	0	Undetermined
MSC-HC	MSC-HC-1	hsa-miR-513C-002756	0	0	Undetermined					1
MSC-HC	MSC-HC-1	hsa-miR-513B-002757	Undetermined	Undetermined	Undetermined					1
MSC-SSC	MSC-SSC-2	hsa-miR-513B-002757	Undetermined	Undetermined	Undetermined
MSC-HC	MSC-HC_3	hsa-miR-513B-002757	Undetermined	Undetermined	Undetermined					1
MSC-HC	MSC-HC_2	hsa-miR-513B-002757	0	0	Undetermined					1
MSC-SSC	MSC-SSC_3	hsa-miR-513B-002757	0	0	Undetermined
MSC-SSC	MSC-SSC_1	hsa-miR-513B-002757	Undetermined	Undetermined	Undetermined
MSC-HC	MSC-HC_2	hsa-miR-505#-002087	1.089	0.966	31.958	31.157	31.157	12.469	0.444	1	0.266	3.755	1
MSC-HC	MSC-HC_3	hsa-miR-505#-002087	1.153	0.957	31.058	31.157	31.157	12.469	0.444	1	0.266	3.755	1
MSC-SSC	MSC-SSC-2	hsa-miR-505#-002087	1.035	0.926	32.349	34.387	34.387	14.636	1.675	0.223	0.002	32.955	0.178
MSC-SSC	MSC-SSC_3	hsa-miR-505#-002087	0.841	0.379	38.425	34.387	34.387	14.636	1.675	0.223	0.002	32.955	0.178
MSC-SSC	MSC-SSC_1	hsa-miR-505#-002087	1.141	0.972	32.387	34.387	34.387	14.636	1.675	0.223	0.002	32.955	0.178
MSC-HC	MSC-HC-1	hsa-miR-505#-002087	1.16	0.983	30.456	31.157	31.157	12.469	0.444	1	0.266	3.755	1
MSC-HC	MSC-HC-1	hsa-miR-500-001046	0.832	0.893	31.544	32.505	32.505	13.817	0.515	1	0.215	4.643	1
MSC-SSC	MSC-SSC_3	hsa-miR-500-001046	0	0	Undetermined
MSC-SSC	MSC-SSC_1	hsa-miR-500-001046	Undetermined	Undetermined	Undetermined
MSC-HC	MSC-HC_2	hsa-miR-500-001046	0.733	0.791	33.363	32.505	32.505	13.817	0.515	1	0.215	4.643	1
MSC-HC	MSC-HC_3	hsa-miR-500-001046	0.827	0.908	32.61	32.505	32.505	13.817	0.515	1	0.215	4.643	1
MSC-SSC	MSC-SSC-2	hsa-miR-500-001046	0	0	Undetermined
MSC-HC	MSC-HC-1	hsa-miR-497-001043	1.087	0.97	30.715	31.379	31.379	12.691	0.337	1	0.366	2.731	1
MSC-SSC	MSC-SSC_1	hsa-miR-497-001043	1.046	0.911	32.843	31.952	31.952	12.201	0.741	1.404	0.154	12.78	0.456
MSC-SSC	MSC-SSC_3	hsa-miR-497-001043	1.126	0.978	32.499	31.952	31.952	12.201	0.741	1.404	0.154	12.78	0.456
MSC-HC	MSC-HC_3	hsa-miR-497-001043	1.101	0.965	31.503	31.379	31.379	12.691	0.337	1	0.366	2.731	1
MSC-HC	MSC-HC_2	hsa-miR-497-001043	1.032	0.976	31.918	31.379	31.379	12.691	0.337	1	0.366	2.731	1
MSC-SSC	MSC-SSC-2	hsa-miR-497-001043	1.168	0.971	30.515	31.952	31.952	12.201	0.741	1.404	0.154	12.78	0.456
MSC-HC	MSC-HC-1	hsa-miR-497#-002368	Undetermined	Undetermined	Undetermined					1
MSC-SSC	MSC-SSC-2	hsa-miR-497#-002368	Undetermined	Undetermined	Undetermined
MSC-HC	MSC-HC_3	hsa-miR-497#-002368	0	0	Undetermined					1
MSC-HC	MSC-HC_2	hsa-miR-497#-002368	Undetermined	Undetermined	Undetermined					1
MSC-SSC	MSC-SSC_1	hsa-miR-497#-002368	0	0	Undetermined
MSC-SSC	MSC-SSC_3	hsa-miR-497#-002368	0	0	Undetermined
MSC-HC	MSC-HC-1	hsa-miR-488-001106	0.816	0.862	36.527	35.463	35.463	16.775	0.729	1	0.114	8.807	1
MSC-SSC	MSC-SSC_1	hsa-miR-488-001106	0	0	Undetermined	37.964	37.964	17.523		0.595
MSC-SSC	MSC-SSC_3	hsa-miR-488-001106	0.605	0.251	37.964	37.964	37.964	17.523		0.595
MSC-HC	MSC-HC_3	hsa-miR-488-001106	1.058	0.968	34.296	35.463	35.463	16.775	0.729	1	0.114	8.807	1
MSC-HC	MSC-HC_2	hsa-miR-488-001106	1.046	0.861	35.566	35.463	35.463	16.775	0.729	1	0.114	8.807	1
MSC-SSC	MSC-SSC-2	hsa-miR-488-001106	Undetermined	Undetermined	Undetermined	37.964	37.964	17.523		0.595
MSC-HC	MSC-HC-1	hsa-miR-483-3p-002339	0.712	0.842	33.048	32.69	32.69	14.002	0.269	1	0.448	2.233	1
MSC-SSC	MSC-SSC-2	hsa-miR-483-3p-002339	0.648	0.766	36.283	35.453	35.453	16.048	0.717	0.242	0	133.794	0.045
MSC-HC	MSC-HC_3	hsa-miR-483-3p-002339	0.676	0.858	32.394	32.69	32.69	14.002	0.269	1	0.448	2.233	1
MSC-HC	MSC-HC_2	hsa-miR-483-3p-002339	0.619	0.879	32.63	32.69	32.69	14.002	0.269	1	0.448	2.233	1
MSC-SSC	MSC-SSC_3	hsa-miR-483-3p-002339	Undetermined	Undetermined	Undetermined	35.453	35.453	16.048	0.717	0.242	0	133.794	0.045
MSC-SSC	MSC-SSC_1	hsa-miR-483-3p-002339	0.654	0.853	34.624	35.453	35.453	16.048	0.717	0.242	0	133.794	0.045
MSC-HC	MSC-HC-1	hsa-miR-454#-001996	1.126	0.911	32.84	33.493	33.493	14.805	0.302	1	0.407	2.458	1
MSC-SSC	MSC-SSC-2	hsa-miR-454#-001996	1.13	0.95	34.037	34.782	34.782	15.031	0.296	0.855	0.354	2.07	0.62
MSC-HC	MSC-HC_3	hsa-miR-454#-001996	1.078	0.894	34.159	33.493	33.493	14.805	0.302	1	0.407	2.458	1
MSC-HC	MSC-HC_2	hsa-miR-454#-001996	1.083	0.957	33.481	33.493	33.493	14.805	0.302	1	0.407	2.458	1
MSC-SSC	MSC-SSC_3	hsa-miR-454#-001996	1.066	0.935	35.469	34.782	34.782	15.031	0.296	0.855	0.354	2.07	0.62
MSC-SSC	MSC-SSC_1	hsa-miR-454#-001996	1.102	0.905	34.839	34.782	34.782	15.031	0.296	0.855	0.354	2.07	0.62
MSC-SSC	MSC-SSC_3	hsa-miR-452#-002330	Undetermined	Undetermined	Undetermined
MSC-SSC	MSC-SSC_1	hsa-miR-452#-002330	Undetermined	Undetermined	Undetermined
MSC-HC	MSC-HC-1	hsa-miR-452#-002330	Undetermined	Undetermined	Undetermined					1
MSC-HC	MSC-HC_2	hsa-miR-452#-002330	Undetermined	Undetermined	Undetermined					1
MSC-HC	MSC-HC_3	hsa-miR-452#-002330	Undetermined	Undetermined	Undetermined					1
MSC-SSC	MSC-SSC-2	hsa-miR-452#-002330	Undetermined	Undetermined	Undetermined
MSC-HC	MSC-HC_2	hsa-miR-432-001026	1.315	0.982	30.418	30.369	30.369	11.681	0.071	1	0.81	1.234	1
MSC-HC	MSC-HC_3	hsa-miR-432-001026	1.335	0.986	30.553	30.369	30.369	11.681	0.071	1	0.81	1.234	1
MSC-SSC	MSC-SSC-2	hsa-miR-432-001026	1.351	0.993	29.925	30.11	30.11	10.359	0.155	2.5	1.576	3.966	0.028
MSC-SSC	MSC-SSC_3	hsa-miR-432-001026	1.346	0.985	31.041	30.11	30.11	10.359	0.155	2.5	1.576	3.966	0.028
MSC-SSC	MSC-SSC_1	hsa-miR-432-001026	1.348	0.975	29.363	30.11	30.11	10.359	0.155	2.5	1.576	3.966	0.028
MSC-HC	MSC-HC-1	hsa-miR-432-001026	1.324	0.98	30.135	30.369	30.369	11.681	0.071	1	0.81	1.234	1
MSC-SSC	MSC-SSC_1	hsa-miR-432#-001027	0.973	0.955	30.215	30.74	30.74	10.989	0.202	0.584	0.32	1.068	0.041
MSC-SSC	MSC-SSC_3	hsa-miR-432#-001027	0.968	0.931	31.809	30.74	30.74	10.989	0.202	0.584	0.32	1.068	0.041
MSC-HC	MSC-HC_2	hsa-miR-432#-001027	1.006	0.948	28.542	28.901	28.901	10.213	0.148	1	0.642	1.557	1
MSC-HC	MSC-HC_3	hsa-miR-432#-001027	1.04	0.979	29.176	28.901	28.901	10.213	0.148	1	0.642	1.557	1
MSC-HC	MSC-HC-1	hsa-miR-432#-001027	0.971	0.959	28.986	28.901	28.901	10.213	0.148	1	0.642	1.557	1
MSC-SSC	MSC-SSC-2	hsa-miR-432#-001027	0.994	0.981	30.195	30.74	30.74	10.989	0.202	0.584	0.32	1.068	0.041
MSC-SSC	MSC-SSC_3	hsa-miR-431#-002312	Undetermined	Undetermined	Undetermined	34.211	34.211	14.918		11.061
MSC-SSC	MSC-SSC_1	hsa-miR-431#-002312	0.821	0.872	34.211	34.211	34.211	14.918		11.061
MSC-SSC	MSC-SSC-2	hsa-miR-431#-002312	Undetermined	Undetermined	Undetermined	34.211	34.211	14.918		11.061
MSC-HC	MSC-HC-1	hsa-miR-431#-002312	0	0	Undetermined	37.126	37.126	18.385	0.912	1	0	3,067.958	1
MSC-HC	MSC-HC_3	hsa-miR-431#-002312	0.637	0.187	38.158	37.126	37.126	18.385	0.912	1	0	3,067.958	1
MSC-HC	MSC-HC_2	hsa-miR-431#-002312	0.698	0.753	36.095	37.126	37.126	18.385	0.912	1	0	3,067.958	1
MSC-HC	MSC-HC-1	hsa-miR-425#-002302	1.154	0.95	32.269	32.042	32.042	13.354	0.187	1	0.572	1.747	1
MSC-SSC	MSC-SSC-2	hsa-miR-425#-002302	1.205	0.977	31.284	32.462	32.462	12.711	0.815	1.561	0.137	17.76	0.324
MSC-SSC	MSC-SSC_3	hsa-miR-425#-002302	1.133	0.953	34.776	32.462	32.462	12.711	0.815	1.561	0.137	17.76	0.324
MSC-SSC	MSC-SSC_1	hsa-miR-425#-002302	1.2	0.99	31.327	32.462	32.462	12.711	0.815	1.561	0.137	17.76	0.324
MSC-HC	MSC-HC_2	hsa-miR-425#-002302	1.164	0.985	31.956	32.042	32.042	13.354	0.187	1	0.572	1.747	1
MSC-HC	MSC-HC_3	hsa-miR-425#-002302	1.193	0.977	31.901	32.042	32.042	13.354	0.187	1	0.572	1.747	1
MSC-SSC	MSC-SSC_1	hsa-miR-424#-002309	0.756	0.872	33.8	33.655	33.655	13.904	1.413	0.92	0.014	62.114	0.573
MSC-SSC	MSC-SSC_3	hsa-miR-424#-002309	1.248	0.985	31.654	33.655	33.655	13.904	1.413	0.92	0.014	62.114	0.573
MSC-HC	MSC-HC-1	hsa-miR-424#-002309	0.79	0.769	32.454	32.472	32.472	13.784	0.193	1	0.562	1.779	1
MSC-HC	MSC-HC_2	hsa-miR-424#-002309	0.768	0.905	32.687	32.472	32.472	13.784	0.193	1	0.562	1.779	1
MSC-HC	MSC-HC_3	hsa-miR-424#-002309	0.741	0.858	32.275	32.472	32.472	13.784	0.193	1	0.562	1.779	1
MSC-SSC	MSC-SSC-2	hsa-miR-424#-002309	0.649	0.777	35.512	33.655	33.655	13.904	1.413	0.92	0.014	62.114	0.573
MSC-HC	MSC-HC_3	hsa-miR-411#-002238	1.129	0.929	31.432	32.631	32.631	13.943	0.689	1	0.128	7.812	1
MSC-HC	MSC-HC_2	hsa-miR-411#-002238	1.064	0.896	33.369	32.631	32.631	13.943	0.689	1	0.128	7.812	1
MSC-SSC	MSC-SSC-2	hsa-miR-411#-002238	1.134	0.974	32.529	32.825	32.825	13.074	0.267	1.826	0.824	4.046	0.469
MSC-SSC	MSC-SSC_1	hsa-miR-411#-002238	1.15	0.975	31.941	32.825	32.825	13.074	0.267	1.826	0.824	4.046	0.469
MSC-SSC	MSC-SSC_3	hsa-miR-411#-002238	1.108	0.955	34.006	32.825	32.825	13.074	0.267	1.826	0.824	4.046	0.469
MSC-HC	MSC-HC-1	hsa-miR-411#-002238	1.079	0.925	33.091	32.631	32.631	13.943	0.689	1	0.128	7.812	1
MSC-HC	MSC-HC_2	hsa-miR-409-3p-002332	1.282	0.978	25.477	25.413	25.413	6.724	0.251	1	0.473	2.114	1
MSC-HC	MSC-HC_3	hsa-miR-409-3p-002332	1.3	0.982	25.1	25.413	25.413	6.724	0.251	1	0.473	2.114	1
MSC-SSC	MSC-SSC_1	hsa-miR-409-3p-002332	1.314	0.986	25.07	25.06	25.06	5.309	0.431	2.668	0.739	9.633	0.18
MSC-SSC	MSC-SSC_3	hsa-miR-409-3p-002332	1.264	0.982	24.89	25.06	25.06	5.309	0.431	2.668	0.739	9.633	0.18
MSC-HC	MSC-HC-1	hsa-miR-409-3p-002332	1.282	0.952	25.66	25.413	25.413	6.724	0.251	1	0.473	2.114	1
MSC-SSC	MSC-SSC-2	hsa-miR-409-3p-002332	1.294	0.984	25.219	25.06	25.06	5.309	0.431	2.668	0.739	9.633	0.18
MSC-HC	MSC-HC-1	hsa-miR-380-5p-000570	0.566	0	Undetermined	33.322	33.322	14.581	0.094	1	0.438	2.285	1
MSC-SSC	MSC-SSC-2	hsa-miR-380-5p-000570	0.66	0	Undetermined	35.082	35.082	14.641		0.959
MSC-HC	MSC-HC_2	hsa-miR-380-5p-000570	1.253	0.981	33.109	33.322	33.322	14.581	0.094	1	0.438	2.285	1
MSC-HC	MSC-HC_3	hsa-miR-380-5p-000570	1.294	0.984	33.536	33.322	33.322	14.581	0.094	1	0.438	2.285	1
MSC-SSC	MSC-SSC_1	hsa-miR-380-5p-000570	0.687	0	Undetermined	35.082	35.082	14.641		0.959
MSC-SSC	MSC-SSC_3	hsa-miR-380-5p-000570	1.248	0.943	35.082	35.082	35.082	14.641		0.959
MSC-SSC	MSC-SSC-2	hsa-miR-378-002243	1.366	0.989	29.772	30.421	30.421	10.67	0.238	1.139	0.56	2.317	0.63
MSC-HC	MSC-HC_3	hsa-miR-378-002243	1.371	0.987	29.23	29.546	29.546	10.857	0.246	1	0.479	2.086	1
MSC-HC	MSC-HC_2	hsa-miR-378-002243	1.341	0.988	29.784	29.546	29.546	10.857	0.246	1	0.479	2.086	1
MSC-HC	MSC-HC-1	hsa-miR-378-002243	1.338	0.978	29.622	29.546	29.546	10.857	0.246	1	0.479	2.086	1
MSC-SSC	MSC-SSC_3	hsa-miR-378-002243	1.344	0.99	31.52	30.421	30.421	10.67	0.238	1.139	0.56	2.317	0.63
MSC-SSC	MSC-SSC_1	hsa-miR-378-002243	1.359	0.986	29.97	30.421	30.421	10.67	0.238	1.139	0.56	2.317	0.63
MSC-HC	MSC-HC-1	hsa-miR-378-000567	1.058	0.898	33.184	33.261	33.261	14.573	0.342	1	0.361	2.769	1
MSC-SSC	MSC-SSC_3	hsa-miR-378-000567	1.337	0.972	33.195	34.466	34.466	14.599	1.845	0.982	0	11,186,752.000	0.695
MSC-SSC	MSC-SSC_1	hsa-miR-378-000567	0.978	0.949	35.737	34.466	34.466	14.599	1.845	0.982	0	11,186,752.000	0.695
MSC-HC	MSC-HC_3	hsa-miR-378-000567	1.172	0.976	34.01	33.261	33.261	14.573	0.342	1	0.361	2.769	1
MSC-HC	MSC-HC_2	hsa-miR-378-000567	1.313	0.987	32.589	33.261	33.261	14.573	0.342	1	0.361	2.769	1
MSC-SSC	MSC-SSC-2	hsa-miR-378-000567	0	0	Undetermined	34.466	34.466	14.599	1.845	0.982	0	11,186,752.000	0.695
MSC-SSC	MSC-SSC_3	hsa-miR-377#-002128	0.872	0.718	33.465	33.397	33.397	13.646	0.449	1.353	0.355	5.158	0.999
MSC-SSC	MSC-SSC_1	hsa-miR-377#-002128	0.765	0.852	33.811	33.397	33.397	13.646	0.449	1.353	0.355	5.158	0.999
MSC-HC	MSC-HC-1	hsa-miR-377#-002128	0.912	0.879	31.024	32.77	32.77	14.082	0.941	1	0.06	16.542	1
MSC-SSC	MSC-SSC-2	hsa-miR-377#-002128	0.879	0.775	32.915	33.397	33.397	13.646	0.449	1.353	0.355	5.158	0.999
MSC-HC	MSC-HC_2	hsa-miR-377#-002128	0.802	0.885	32.725	32.77	32.77	14.082	0.941	1	0.06	16.542	1
MSC-HC	MSC-HC_3	hsa-miR-377#-002128	0.668	0.675	34.562	32.77	32.77	14.082	0.941	1	0.06	16.542	1
MSC-HC	MSC-HC_2	hsa-miR-376a#-002127	1.309	0.971	32.843	32.375	32.375	13.687	0.479	1	0.239	4.179	1
MSC-HC	MSC-HC_3	hsa-miR-376a#-002127	1.302	0.978	31.591	32.375	32.375	13.687	0.479	1	0.239	4.179	1
MSC-SSC	MSC-SSC-2	hsa-miR-376a#-002127	1.197	0.953	33.483	33.161	33.161	13.41	0.283	1.212	0.521	2.82	0.797
MSC-HC	MSC-HC-1	hsa-miR-376a#-002127	1.305	0.966	32.691	32.375	32.375	13.687	0.479	1	0.239	4.179	1
MSC-SSC	MSC-SSC_3	hsa-miR-376a#-002127	1.215	0.94	33.672	33.161	33.161	13.41	0.283	1.212	0.521	2.82	0.797
MSC-SSC	MSC-SSC_1	hsa-miR-376a#-002127	1.302	0.978	32.328	33.161	33.161	13.41	0.283	1.212	0.521	2.82	0.797
MSC-HC	MSC-HC-1	hsa-miR-374b#-002391	0.528	0	Undetermined					1
MSC-SSC	MSC-SSC_1	hsa-miR-374b#-002391	1.214	0.936	35.025	35.025	35.025	15.731
MSC-SSC	MSC-SSC_3	hsa-miR-374b#-002391	Undetermined	Undetermined	Undetermined	35.025	35.025	15.731
MSC-HC	MSC-HC_2	hsa-miR-374b#-002391	Undetermined	Undetermined	Undetermined					1
MSC-HC	MSC-HC_3	hsa-miR-374b#-002391	0	0	Undetermined					1
MSC-SSC	MSC-SSC-2	hsa-miR-374b#-002391	Undetermined	Undetermined	Undetermined	35.025	35.025	15.731
MSC-HC	MSC-HC_3	hsa-miR-374a#-002125	1.235	0.944	34.085	35.489	35.489	16.801	0.919	1	0.064	15.519	1
MSC-HC	MSC-HC_2	hsa-miR-374a#-002125	1.064	0.896	37.03	35.489	35.489	16.801	0.919	1	0.064	15.519	1
MSC-SSC	MSC-SSC-2	hsa-miR-374a#-002125	1.289	0.964	33.612	34.453	34.453	14.473	0.38	5.019	0.177	142.02	0.157
MSC-HC	MSC-HC-1	hsa-miR-374a#-002125	1.23	0.945	35.351	35.489	35.489	16.801	0.919	1	0.064	15.519	1
MSC-SSC	MSC-SSC_3	hsa-miR-374a#-002125	1.263	0.943	35.294	34.453	34.453	14.473	0.38	5.019	0.177	142.02	0.157
MSC-SSC	MSC-SSC_1	hsa-miR-374a#-002125	0	0	Undetermined	34.453	34.453	14.473	0.38	5.019	0.177	142.02	0.157
MSC-HC	MSC-HC_2	hsa-miR-367#-002121	Undetermined	Undetermined	Undetermined	36.322	36.322	17.741		1
MSC-HC	MSC-HC_3	hsa-miR-367#-002121	Undetermined	Undetermined	Undetermined	36.322	36.322	17.741		1
MSC-SSC	MSC-SSC-2	hsa-miR-367#-002121	Undetermined	Undetermined	Undetermined
MSC-SSC	MSC-SSC_1	hsa-miR-367#-002121	Undetermined	Undetermined	Undetermined
MSC-SSC	MSC-SSC_3	hsa-miR-367#-002121	Undetermined	Undetermined	Undetermined
MSC-HC	MSC-HC-1	hsa-miR-367#-002121	0.597	0.522	36.322	36.322	36.322	17.741		1
MSC-HC	MSC-HC-1	hsa-miR-363#-001283	Undetermined	Undetermined	Undetermined					1
MSC-SSC	MSC-SSC-2	hsa-miR-363#-001283	0	0	Undetermined
MSC-HC	MSC-HC_3	hsa-miR-363#-001283	Undetermined	Undetermined	Undetermined					1
MSC-HC	MSC-HC_2	hsa-miR-363#-001283	0	0	Undetermined					1
MSC-SSC	MSC-SSC_1	hsa-miR-363#-001283	0	0	Undetermined
MSC-SSC	MSC-SSC_3	hsa-miR-363#-001283	Undetermined	Undetermined	Undetermined
MSC-SSC	MSC-SSC_1	hsa-miR-361-3p-002116	0.853	0.958	31.651	31.781	31.781	12.03	0.216	1.138	0.598	2.167	0.47
MSC-HC	MSC-HC-1	hsa-miR-361-3p-002116	0.877	0.91	30.967	30.905	30.905	12.217	0.086	1	0.774	1.292	1
MSC-SSC	MSC-SSC_3	hsa-miR-361-3p-002116	0.748	0.81	32.552	31.781	31.781	12.03	0.216	1.138	0.598	2.167	0.47
MSC-SSC	MSC-SSC-2	hsa-miR-361-3p-002116	0.882	0.938	31.141	31.781	31.781	12.03	0.216	1.138	0.598	2.167	0.47
MSC-HC	MSC-HC_2	hsa-miR-361-3p-002116	0.873	0.96	30.784	30.905	30.905	12.217	0.086	1	0.774	1.292	1
MSC-HC	MSC-HC_3	hsa-miR-361-3p-002116	0.834	0.918	30.963	30.905	30.905	12.217	0.086	1	0.774	1.292	1
MSC-SSC	MSC-SSC_3	hsa-miR-34b-002102	1.203	0.937	31.567	30.335	30.335	10.584	0.331	1.846	0.689	4.947	0.167
MSC-SSC	MSC-SSC_1	hsa-miR-34b-002102	1.178	0.964	29.936	30.335	30.335	10.584	0.331	1.846	0.689	4.947	0.167
MSC-HC	MSC-HC_2	hsa-miR-34b-002102	1.175	0.986	29.798	30.156	30.156	11.468	0.172	1	0.599	1.669	1
MSC-HC	MSC-HC_3	hsa-miR-34b-002102	1.124	0.968	30.319	30.156	30.156	11.468	0.172	1	0.599	1.669	1
MSC-HC	MSC-HC-1	hsa-miR-34b-002102	1.138	0.877	30.353	30.156	30.156	11.468	0.172	1	0.599	1.669	1
MSC-SSC	MSC-SSC-2	hsa-miR-34b-002102	1.197	0.988	29.503	30.335	30.335	10.584	0.331	1.846	0.689	4.947	0.167
MSC-SSC	MSC-SSC-2	hsa-miR-34b-000427	1.067	0.914	35.128	34.441	34.441	15.036	0.575	0.611	0.004	96.437	0.396
MSC-HC	MSC-HC_2	hsa-miR-34b-000427	1.185	0.915	32.909	33.014	33.014	14.326	0.068	1	0.816	1.226	1
MSC-HC	MSC-HC_3	hsa-miR-34b-000427	1.21	0.958	33.319	33.014	33.014	14.326	0.068	1	0.816	1.226	1
MSC-SSC	MSC-SSC_1	hsa-miR-34b-000427	1.169	0.983	33.754	34.441	34.441	15.036	0.575	0.611	0.004	96.437	0.396
MSC-SSC	MSC-SSC_3	hsa-miR-34b-000427	0	0	Undetermined	34.441	34.441	15.036	0.575	0.611	0.004	96.437	0.396
MSC-HC	MSC-HC-1	hsa-miR-34b-000427	1.198	0.831	32.814	33.014	33.014	14.326	0.068	1	0.816	1.226	1
MSC-HC	MSC-HC_3	hsa-miR-34a#-002316	1.319	0.975	29.071	28.952	28.952	10.264	0.073	1	0.805	1.242	1
MSC-HC	MSC-HC_2	hsa-miR-34a#-002316	1.313	0.975	28.796	28.952	28.952	10.264	0.073	1	0.805	1.242	1
MSC-HC	MSC-HC-1	hsa-miR-34a#-002316	1.325	0.989	28.99	28.952	28.952	10.264	0.073	1	0.805	1.242	1
MSC-SSC	MSC-SSC_1	hsa-miR-34a#-002316	1.321	0.987	29.511	29.709	29.709	9.958	0.138	1.236	0.819	1.866	0.158
MSC-SSC	MSC-SSC_3	hsa-miR-34a#-002316	1.309	0.966	30.352	29.709	29.709	9.958	0.138	1.236	0.819	1.866	0.158
MSC-SSC	MSC-SSC-2	hsa-miR-34a#-002316	1.314	0.974	29.265	29.709	29.709	9.958	0.138	1.236	0.819	1.866	0.158
MSC-SSC	MSC-SSC-2	hsa-miR-340#-002259	1.248	0.949	33.76	33.138	33.138	13.387	0.462	1.2	0.303	4.76	0.57
MSC-HC	MSC-HC-1	hsa-miR-340#-002259	1.239	0.976	31.824	32.338	32.338	13.65	0.316	1	0.389	2.57	1
MSC-HC	MSC-HC_2	hsa-miR-340#-002259	1.235	0.953	32.056	32.338	32.338	13.65	0.316	1	0.389	2.57	1
MSC-HC	MSC-HC_3	hsa-miR-340#-002259	1.256	0.973	33.134	32.338	32.338	13.65	0.316	1	0.389	2.57	1
MSC-SSC	MSC-SSC_1	hsa-miR-340#-002259	1.248	0.965	32.557	33.138	33.138	13.387	0.462	1.2	0.303	4.76	0.57
MSC-SSC	MSC-SSC_3	hsa-miR-340#-002259	1.267	0.985	33.097	33.138	33.138	13.387	0.462	1.2	0.303	4.76	0.57
MSC-HC	MSC-HC_3	hsa-miR-33a-002135	0.645	0.811	33.77	33.042	33.042	14.354	0.616	1	0.159	6.279	1
MSC-HC	MSC-HC_2	hsa-miR-33a-002135	0.693	0.798	33.651	33.042	33.042	14.354	0.616	1	0.159	6.279	1
MSC-SSC	MSC-SSC-2	hsa-miR-33a-002135	0.706	0.781	32.944	33.387	33.387	13.636	0.117	1.644	1.161	2.33	0.522
MSC-HC	MSC-HC-1	hsa-miR-33a-002135	0.725	0.653	31.706	33.042	33.042	14.354	0.616	1	0.159	6.279	1
MSC-SSC	MSC-SSC_3	hsa-miR-33a-002135	0.658	0.716	34.27	33.387	33.387	13.636	0.117	1.644	1.161	2.33	0.522
MSC-SSC	MSC-SSC_1	hsa-miR-33a-002135	0.731	0.829	32.948	33.387	33.387	13.636	0.117	1.644	1.161	2.33	0.522
MSC-HC	MSC-HC-1	hsa-miR-33a#-002136	0.929	0.925	31.828	31.313	31.313	12.625	0.342	1	0.36	2.775	1
MSC-SSC	MSC-SSC-2	hsa-miR-33a#-002136	1.061	0.932	31.614	32.546	32.546	12.795	0.469	0.889	0.22	3.593	0.844
MSC-HC	MSC-HC_2	hsa-miR-33a#-002136	1.088	0.983	30.687	31.313	31.313	12.625	0.342	1	0.36	2.775	1
MSC-HC	MSC-HC_3	hsa-miR-33a#-002136	0.98	0.967	31.424	31.313	31.313	12.625	0.342	1	0.36	2.775	1
MSC-SSC	MSC-SSC_3	hsa-miR-33a#-002136	0.947	0.955	33.047	32.546	32.546	12.795	0.469	0.889	0.22	3.593	0.844
MSC-SSC	MSC-SSC_1	hsa-miR-33a#-002136	0.954	0.917	32.979	32.546	32.546	12.795	0.469	0.889	0.22	3.593	0.844
MSC-HC	MSC-HC_2	hsa-miR-338-5P-002658	1.211	0.944	31.964	31.924	31.924	13.236	0.151	1	0.637	1.57	1
MSC-HC	MSC-HC_3	hsa-miR-338-5P-002658	1.273	0.949	31.798	31.924	31.924	13.236	0.151	1	0.637	1.57	1
MSC-HC	MSC-HC-1	hsa-miR-338-5P-002658	1.193	0.956	32.01	31.924	31.924	13.236	0.151	1	0.637	1.57	1
MSC-SSC	MSC-SSC-2	hsa-miR-338-5P-002658	1.274	0.988	31.908	32.288	32.288	12.537	0.349	1.624	0.574	4.593	0.196
MSC-SSC	MSC-SSC_1	hsa-miR-338-5P-002658	1.265	0.987	32.494	32.288	32.288	12.537	0.349	1.624	0.574	4.593	0.196
MSC-SSC	MSC-SSC_3	hsa-miR-338-5P-002658	1.278	0.977	32.461	32.288	32.288	12.537	0.349	1.624	0.574	4.593	0.196
MSC-SSC	MSC-SSC-2	hsa-miR-337-3p-002157	1.096	0.961	29.962	30.411	30.411	10.66	0.395	2.319	0.714	7.531	0.124
MSC-HC	MSC-HC-1	hsa-miR-337-3p-002157	1.059	0.858	30.621	30.562	30.562	11.874	0.328	1	0.376	2.659	1
MSC-SSC	MSC-SSC_1	hsa-miR-337-3p-002157	1.088	0.974	30.72	30.411	30.411	10.66	0.395	2.319	0.714	7.531	0.124
MSC-SSC	MSC-SSC_3	hsa-miR-337-3p-002157	1.065	0.955	30.553	30.411	30.411	10.66	0.395	2.319	0.714	7.531	0.124
MSC-HC	MSC-HC_3	hsa-miR-337-3p-002157	1.04	0.968	30.103	30.562	30.562	11.874	0.328	1	0.376	2.659	1
MSC-HC	MSC-HC_2	hsa-miR-337-3p-002157	1.01	0.917	30.962	30.562	30.562	11.874	0.328	1	0.376	2.659	1
MSC-SSC	MSC-SSC_1	hsa-miR-335#-002185	1.336	0.992	28.84	29.216	29.216	9.465	0.049	0.767	0.664	0.887	0.003
MSC-SSC	MSC-SSC_3	hsa-miR-335#-002185	1.317	0.966	29.911	29.216	29.216	9.465	0.049	0.767	0.664	0.887	0.003
MSC-HC	MSC-HC-1	hsa-miR-335#-002185	1.356	0.967	27.716	27.771	27.771	9.082	0.027	1	0.923	1.083	1
MSC-SSC	MSC-SSC-2	hsa-miR-335#-002185	1.33	0.99	28.897	29.216	29.216	9.465	0.049	0.767	0.664	0.887	0.003
MSC-HC	MSC-HC_3	hsa-miR-335#-002185	1.315	0.989	27.93	27.771	27.771	9.082	0.027	1	0.923	1.083	1
MSC-HC	MSC-HC_2	hsa-miR-335#-002185	1.32	0.99	27.665	27.771	27.771	9.082	0.027	1	0.923	1.083	1
MSC-HC	MSC-HC-1	hsa-miR-320B-002844	1.319	0.989	30.171	30.085	30.085	11.397	0.123	1	0.693	1.442	1
MSC-SSC	MSC-SSC-2	hsa-miR-320B-002844	1.302	0.977	30.64	31.322	31.322	11.571	0.535	0.886	0.18	4.367	0.976
MSC-HC	MSC-HC_2	hsa-miR-320B-002844	1.326	0.991	29.79	30.085	30.085	11.397	0.123	1	0.693	1.442	1
MSC-HC	MSC-HC_3	hsa-miR-320B-002844	1.34	0.969	30.294	30.085	30.085	11.397	0.123	1	0.693	1.442	1
MSC-SSC	MSC-SSC_1	hsa-miR-320B-002844	1.332	0.991	31.93	31.322	31.322	11.571	0.535	0.886	0.18	4.367	0.976
MSC-SSC	MSC-SSC_3	hsa-miR-320B-002844	1.291	0.974	31.397	31.322	31.322	11.571	0.535	0.886	0.18	4.367	0.976
MSC-HC	MSC-HC_2	hsa-miR-32#-002111	0	0	Undetermined					1
MSC-HC	MSC-HC_3	hsa-miR-32#-002111	Undetermined	Undetermined	Undetermined					1
MSC-HC	MSC-HC-1	hsa-miR-32#-002111	Undetermined	Undetermined	Undetermined					1
MSC-SSC	MSC-SSC-2	hsa-miR-32#-002111	Undetermined	Undetermined	Undetermined
MSC-SSC	MSC-SSC_3	hsa-miR-32#-002111	0	0	Undetermined
MSC-SSC	MSC-SSC_1	hsa-miR-32#-002111	Undetermined	Undetermined	Undetermined
MSC-HC	MSC-HC_2	hsa-miR-31#-002113	1.258	0.992	24.59	24.54	24.54	5.852	0.166	1	0.61	1.638	1
MSC-HC	MSC-HC_3	hsa-miR-31#-002113	1.263	0.983	24.386	24.54	24.54	5.852	0.166	1	0.61	1.638	1
MSC-HC	MSC-HC-1	hsa-miR-31#-002113	1.245	0.985	24.643	24.54	24.54	5.852	0.166	1	0.61	1.638	1
MSC-SSC	MSC-SSC_1	hsa-miR-31#-002113	1.265	0.99	25.596	25.945	25.945	6.194	0.062	0.789	0.656	0.949	0.201
MSC-SSC	MSC-SSC_3	hsa-miR-31#-002113	1.265	0.966	26.634	25.945	25.945	6.194	0.062	0.789	0.656	0.949	0.201
MSC-SSC	MSC-SSC-2	hsa-miR-31#-002113	1.273	0.985	25.606	25.945	25.945	6.194	0.062	0.789	0.656	0.949	0.201
MSC-HC	MSC-HC-1	hsa-miR-30e-3p-000422	1.398	0.982	25.648	25.898	25.898	7.21	0.073	1	0.805	1.243	1
MSC-SSC	MSC-SSC-2	hsa-miR-30e-3p-000422	1.386	0.982	26.216	26.556	26.556	6.805	0.066	1.324	1.086	1.614	0.016
MSC-HC	MSC-HC_2	hsa-miR-30e-3p-000422	1.386	0.97	25.922	25.898	25.898	7.21	0.073	1	0.805	1.243	1
MSC-HC	MSC-HC_3	hsa-miR-30e-3p-000422	1.379	0.992	26.125	25.898	25.898	7.21	0.073	1	0.805	1.243	1
MSC-SSC	MSC-SSC_3	hsa-miR-30e-3p-000422	1.377	0.983	27.231	26.556	26.556	6.805	0.066	1.324	1.086	1.614	0.016
MSC-SSC	MSC-SSC_1	hsa-miR-30e-3p-000422	1.39	0.976	26.22	26.556	26.556	6.805	0.066	1.324	1.086	1.614	0.016
MSC-HC	MSC-HC-1	hsa-miR-30d-000420	1.246	0.975	28.191	28.486	28.486	9.798	0.109	1	0.722	1.384	1
MSC-SSC	MSC-SSC-2	hsa-miR-30d-000420	1.246	0.98	29.185	29.525	29.525	9.774	0.097	1.017	0.762	1.357	0.882
MSC-HC	MSC-HC_3	hsa-miR-30d-000420	1.254	0.981	28.848	28.486	28.486	9.798	0.109	1	0.722	1.384	1
MSC-HC	MSC-HC_2	hsa-miR-30d-000420	1.229	0.983	28.42	28.486	28.486	9.798	0.109	1	0.722	1.384	1
MSC-SSC	MSC-SSC_1	hsa-miR-30d-000420	1.237	0.99	28.981	29.525	29.525	9.774	0.097	1.017	0.762	1.357	0.882
MSC-SSC	MSC-SSC_3	hsa-miR-30d-000420	1.238	0.967	30.408	29.525	29.525	9.774	0.097	1.017	0.762	1.357	0.882
MSC-HC	MSC-HC-1	hsa-miR-30d#-002305	1.098	0.923	29.393	29.383	29.383	10.695	0.102	1	0.737	1.356	1
MSC-SSC	MSC-SSC_1	hsa-miR-30d#-002305	0.976	0.98	30.269	31.018	31.018	11.267	0.15	0.673	0.431	1.052	0.035
MSC-SSC	MSC-SSC_3	hsa-miR-30d#-002305	0.899	0.78	31.792	31.018	31.018	11.267	0.15	0.673	0.431	1.052	0.035
MSC-HC	MSC-HC_2	hsa-miR-30d#-002305	0.967	0.975	29.113	29.383	29.383	10.695	0.102	1	0.737	1.356	1
MSC-HC	MSC-HC_3	hsa-miR-30d#-002305	1.128	0.965	29.644	29.383	29.383	10.695	0.102	1	0.737	1.356	1
MSC-SSC	MSC-SSC-2	hsa-miR-30d#-002305	0.917	0.932	30.992	31.018	31.018	11.267	0.15	0.673	0.431	1.052	0.035
MSC-HC	MSC-HC-1	hsa-miR-30c-2#-002110	Undetermined	Undetermined	Undetermined					1
MSC-SSC	MSC-SSC-2	hsa-miR-30c-2#-002110	0.605	0.684	35.251	35.251	35.251	15.733
MSC-SSC	MSC-SSC_1	hsa-miR-30c-2#-002110	0	0	Undetermined	35.251	35.251	15.733
MSC-SSC	MSC-SSC_3	hsa-miR-30c-2#-002110	0	0	Undetermined	35.251	35.251	15.733
MSC-HC	MSC-HC_3	hsa-miR-30c-2#-002110	0	0	Undetermined					1
MSC-HC	MSC-HC_2	hsa-miR-30c-2#-002110	Undetermined	Undetermined	Undetermined					1
MSC-SSC	MSC-SSC-2	hsa-miR-30c-1#-002108	0	0	Undetermined
MSC-HC	MSC-HC-1	hsa-miR-30c-1#-002108	0	0	Undetermined					1
MSC-SSC	MSC-SSC_3	hsa-miR-30c-1#-002108	0	0	Undetermined
MSC-SSC	MSC-SSC_1	hsa-miR-30c-1#-002108	0	0	Undetermined
MSC-HC	MSC-HC_2	hsa-miR-30c-1#-002108	0	0	Undetermined					1
MSC-HC	MSC-HC_3	hsa-miR-30c-1#-002108	0	0	Undetermined					1
MSC-SSC	MSC-SSC_3	hsa-miR-30b#-002129	0	0	Undetermined
MSC-SSC	MSC-SSC_1	hsa-miR-30b#-002129	0	0	Undetermined
MSC-SSC	MSC-SSC-2	hsa-miR-30b#-002129	Undetermined	Undetermined	Undetermined
MSC-HC	MSC-HC-1	hsa-miR-30b#-002129	Undetermined	Undetermined	Undetermined					1
MSC-HC	MSC-HC_2	hsa-miR-30b#-002129	Undetermined	Undetermined	Undetermined					1
MSC-HC	MSC-HC_3	hsa-miR-30b#-002129	0	0	Undetermined					1
MSC-HC	MSC-HC_2	hsa-miR-30a-5p-000417	1.384	0.987	27.102	27.247	27.247	8.559	0.151	1	0.637	1.569	1
MSC-HC	MSC-HC_3	hsa-miR-30a-5p-000417	1.411	0.987	27.207	27.247	27.247	8.559	0.151	1	0.637	1.569	1
MSC-SSC	MSC-SSC_1	hsa-miR-30a-5p-000417	1.409	0.957	28.296	28.519	28.519	8.768	0.12	0.865	0.604	1.238	0.327
MSC-SSC	MSC-SSC_3	hsa-miR-30a-5p-000417	1.378	0.969	29.142	28.519	28.519	8.768	0.12	0.865	0.604	1.238	0.327
MSC-SSC	MSC-SSC-2	hsa-miR-30a-5p-000417	1.401	0.946	28.121	28.519	28.519	8.768	0.12	0.865	0.604	1.238	0.327
MSC-HC	MSC-HC-1	hsa-miR-30a-5p-000417	1.398	0.949	27.433	27.247	27.247	8.559	0.151	1	0.637	1.569	1
MSC-SSC	MSC-SSC_1	hsa-miR-30a-3p-000416	1.379	0.995	25.729	25.835	25.835	6.084	0.177	1.543	0.91	2.616	0.083
MSC-SSC	MSC-SSC_3	hsa-miR-30a-3p-000416	1.379	0.993	26.392	25.835	25.835	6.084	0.177	1.543	0.91	2.616	0.083
MSC-SSC	MSC-SSC-2	hsa-miR-30a-3p-000416	1.374	0.99	25.386	25.835	25.835	6.084	0.177	1.543	0.91	2.616	0.083
MSC-HC	MSC-HC-1	hsa-miR-30a-3p-000416	1.318	0.981	25.397	25.398	25.398	6.71	0.054	1	0.852	1.174	1
MSC-HC	MSC-HC_2	hsa-miR-30a-3p-000416	1.336	0.985	25.259	25.398	25.398	6.71	0.054	1	0.852	1.174	1
MSC-HC	MSC-HC_3	hsa-miR-30a-3p-000416	1.365	0.99	25.538	25.398	25.398	6.71	0.054	1	0.852	1.174	1
MSC-HC	MSC-HC-1	hsa-miR-302d-000535	1.26	0.959	34.474	34.639	34.639	15.951	0.216	1	0.525	1.904	1
MSC-SSC	MSC-SSC-2	hsa-miR-302d-000535	0.65	0	Undetermined	33.86	33.86	14.566		2.611
MSC-HC	MSC-HC_2	hsa-miR-302d-000535	1.297	0.953	34.232	34.639	34.639	15.951	0.216	1	0.525	1.904	1
MSC-HC	MSC-HC_3	hsa-miR-302d-000535	1.255	0.953	35.212	34.639	34.639	15.951	0.216	1	0.525	1.904	1
MSC-SSC	MSC-SSC_3	hsa-miR-302d-000535	Undetermined	Undetermined	Undetermined	33.86	33.86	14.566		2.611
MSC-SSC	MSC-SSC_1	hsa-miR-302d-000535	1.314	0.982	33.86	33.86	33.86	14.566		2.611
MSC-HC	MSC-HC_2	hsa-miR-302d#-002120	0	0	Undetermined					1
MSC-HC	MSC-HC_3	hsa-miR-302d#-002120	0	0	Undetermined					1
MSC-SSC	MSC-SSC-2	hsa-miR-302d#-002120	0	0	Undetermined
MSC-SSC	MSC-SSC_1	hsa-miR-302d#-002120	0	0	Undetermined
MSC-SSC	MSC-SSC_3	hsa-miR-302d#-002120	Undetermined	Undetermined	Undetermined
MSC-HC	MSC-HC-1	hsa-miR-302d#-002120	0	0	Undetermined					1
MSC-SSC	MSC-SSC-2	hsa-miR-302c#-000534	Undetermined	Undetermined	Undetermined	37.505	37.505	17.638	2.552
MSC-HC	MSC-HC_2	hsa-miR-302c#-000534	0	0	Undetermined					1
MSC-HC	MSC-HC_3	hsa-miR-302c#-000534	Undetermined	Undetermined	Undetermined					1
MSC-HC	MSC-HC-1	hsa-miR-302c#-000534	Undetermined	Undetermined	Undetermined					1
MSC-SSC	MSC-SSC_3	hsa-miR-302c#-000534	0.634	0.807	35.527	37.505	37.505	17.638	2.552
MSC-SSC	MSC-SSC_1	hsa-miR-302c#-000534	0.571	0	39.484	37.505	37.505	17.638	2.552
MSC-HC	MSC-HC_2	hsa-miR-302b#-002119	Undetermined	Undetermined	Undetermined					1
MSC-HC	MSC-HC_3	hsa-miR-302b#-002119	Undetermined	Undetermined	Undetermined					1
MSC-SSC	MSC-SSC_1	hsa-miR-302b#-002119	0	0	Undetermined
MSC-SSC	MSC-SSC_3	hsa-miR-302b#-002119	Undetermined	Undetermined	Undetermined
MSC-HC	MSC-HC-1	hsa-miR-302b#-002119	Undetermined	Undetermined	Undetermined					1
MSC-SSC	MSC-SSC-2	hsa-miR-302b#-002119	Undetermined	Undetermined	Undetermined
MSC-SSC	MSC-SSC_1	hsa-miR-302a#-002381	0.638	0.01	38.963	36.499	36.499	16.631	3.038	0.597	0	249,042,386,944.000	0.656
MSC-SSC	MSC-SSC_3	hsa-miR-302a#-002381	1.135	0.938	34.035	36.499	36.499	16.631	3.038	0.597	0	249,042,386,944.000	0.656
MSC-HC	MSC-HC-1	hsa-miR-302a#-002381	1.053	0.93	34.064	34.608	34.608	15.887	0.405	1	0.028	35.337	1
MSC-SSC	MSC-SSC-2	hsa-miR-302a#-002381	Undetermined	Undetermined	Undetermined	36.499	36.499	16.631	3.038	0.597	0	249,042,386,944.000	0.656
MSC-HC	MSC-HC_3	hsa-miR-302a#-002381	1.05	0.929	35.152	34.608	34.608	15.887	0.405	1	0.028	35.337	1
MSC-HC	MSC-HC_2	hsa-miR-302a#-002381	0.696	0	Undetermined	34.608	34.608	15.887	0.405	1	0.028	35.337	1
MSC-SSC	MSC-SSC_3	hsa-miR-29b-2#-002166	Undetermined	Undetermined	Undetermined
MSC-SSC	MSC-SSC_1	hsa-miR-29b-2#-002166	Undetermined	Undetermined	Undetermined
MSC-HC	MSC-HC_3	hsa-miR-29b-2#-002166	Undetermined	Undetermined	Undetermined					1
MSC-HC	MSC-HC_2	hsa-miR-29b-2#-002166	Undetermined	Undetermined	Undetermined					1
MSC-SSC	MSC-SSC-2	hsa-miR-29b-2#-002166	0	0	Undetermined
MSC-HC	MSC-HC-1	hsa-miR-29b-2#-002166	Undetermined	Undetermined	Undetermined					1
MSC-SSC	MSC-SSC-2	hsa-miR-29b-1#-002165	1.102	0.963	31.245	31.857	31.857	12.106	0.204	6.555	3.562	12.062	0.216
MSC-HC	MSC-HC-1	hsa-miR-29b-1#-002165	0.86	0.815	34.489	33.506	33.506	14.818	1.444	1	0.013	74.204	1
MSC-SSC	MSC-SSC_3	hsa-miR-29b-1#-002165	1.022	0.947	32.87	31.857	31.857	12.106	0.204	6.555	3.562	12.062	0.216
MSC-SSC	MSC-SSC_1	hsa-miR-29b-1#-002165	1.093	0.938	31.456	31.857	31.857	12.106	0.204	6.555	3.562	12.062	0.216
MSC-HC	MSC-HC_2	hsa-miR-29b-1#-002165	0.779	0.83	35.212	33.506	33.506	14.818	1.444	1	0.013	74.204	1
MSC-HC	MSC-HC_3	hsa-miR-29b-1#-002165	1.059	0.976	30.818	33.506	33.506	14.818	1.444	1	0.013	74.204	1
MSC-HC	MSC-HC_3	hsa-miR-29a#-002447	1.162	0.952	29.822	29.631	29.631	10.943	0.013	1	0.961	1.04	1
MSC-HC	MSC-HC_2	hsa-miR-29a#-002447	1.152	0.976	29.539	29.631	29.631	10.943	0.013	1	0.961	1.04	1
MSC-SSC	MSC-SSC-2	hsa-miR-29a#-002447	1.138	0.983	30.951	30.608	30.608	10.857	0.715	1.061	0.126	8.946	0.654
MSC-HC	MSC-HC-1	hsa-miR-29a#-002447	1.153	0.988	29.532	29.631	29.631	10.943	0.013	1	0.961	1.04	1
MSC-SSC	MSC-SSC_1	hsa-miR-29a#-002447	1.146	0.971	30.997	30.608	30.608	10.857	0.715	1.061	0.126	8.946	0.654
MSC-SSC	MSC-SSC_3	hsa-miR-29a#-002447	1.148	0.986	29.878	30.608	30.608	10.857	0.715	1.061	0.126	8.946	0.654
MSC-SSC	MSC-SSC-2	hsa-miR-27b#-002174	1.057	0.979	29.961	30.085	30.085	10.334	0.484	0.954	0.225	4.038	0.905
MSC-HC	MSC-HC_3	hsa-miR-27b#-002174	1.057	0.979	28.929	28.953	28.953	10.265	0.195	1	0.559	1.79	1
MSC-HC	MSC-HC_2	hsa-miR-27b#-002174	1.025	0.975	29.277	28.953	28.953	10.265	0.195	1	0.559	1.79	1
MSC-HC	MSC-HC-1	hsa-miR-27b#-002174	1.086	0.976	28.653	28.953	28.953	10.265	0.195	1	0.559	1.79	1
MSC-SSC	MSC-SSC_3	hsa-miR-27b#-002174	1.08	0.984	29.887	30.085	30.085	10.334	0.484	0.954	0.225	4.038	0.905
MSC-SSC	MSC-SSC_1	hsa-miR-27b#-002174	1.017	0.973	30.405	30.085	30.085	10.334	0.484	0.954	0.225	4.038	0.905
MSC-SSC	MSC-SSC_3	hsa-miR-27a#-002445	1.163	0.986	29.088	29.069	29.069	9.318	0.336	1.632	0.6	4.44	0.236
MSC-SSC	MSC-SSC_1	hsa-miR-27a#-002445	1.181	0.982	28.969	29.069	29.069	9.318	0.336	1.632	0.6	4.44	0.236
MSC-HC	MSC-HC-1	hsa-miR-27a#-002445	1.133	0.978	28.703	28.713	28.713	10.024	0.066	1	0.821	1.218	1
MSC-HC	MSC-HC_3	hsa-miR-27a#-002445	1.161	0.988	28.759	28.713	28.713	10.024	0.066	1	0.821	1.218	1
MSC-HC	MSC-HC_2	hsa-miR-27a#-002445	1.145	0.985	28.676	28.713	28.713	10.024	0.066	1	0.821	1.218	1
MSC-SSC	MSC-SSC-2	hsa-miR-27a#-002445	1.173	0.976	29.149	29.069	29.069	9.318	0.336	1.632	0.6	4.44	0.236
MSC-SSC	MSC-SSC-2	hsa-miR-26b#-002444	1.104	0.975	32.075	31.737	31.737	11.986	0.377	2.248	0.73	6.927	0.162
MSC-HC	MSC-HC_2	hsa-miR-26b#-002444	1.102	0.956	31.227	31.843	31.843	13.155	0.287	1	0.426	2.35	1
MSC-HC	MSC-HC_3	hsa-miR-26b#-002444	1.098	0.944	32.148	31.843	31.843	13.155	0.287	1	0.426	2.35	1
MSC-HC	MSC-HC-1	hsa-miR-26b#-002444	1.067	0.907	32.153	31.843	31.843	13.155	0.287	1	0.426	2.35	1
MSC-SSC	MSC-SSC_1	hsa-miR-26b#-002444	1.132	0.978	31.421	31.737	31.737	11.986	0.377	2.248	0.73	6.927	0.162
MSC-SSC	MSC-SSC_3	hsa-miR-26b#-002444	1.132	0.942	31.714	31.737	31.737	11.986	0.377	2.248	0.73	6.927	0.162
MSC-SSC	MSC-SSC_3	hsa-miR-26a-2#-002115	1.268	0.963	32.63	32.881	32.881	13.13	0.689	3.556	0.456	27.751	0.177
MSC-SSC	MSC-SSC_1	hsa-miR-26a-2#-002115	1.317	0.976	33.765	32.881	32.881	13.13	0.689	3.556	0.456	27.751	0.177
MSC-HC	MSC-HC-1	hsa-miR-26a-2#-002115	Undetermined	Undetermined	Undetermined	33.701	33.701	14.96	0.831	1	0.001	1,514.986	1
MSC-SSC	MSC-SSC-2	hsa-miR-26a-2#-002115	1.297	0.981	32.246	32.881	32.881	13.13	0.689	3.556	0.456	27.751	0.177
MSC-HC	MSC-HC_2	hsa-miR-26a-2#-002115	1.235	0.979	34.413	33.701	33.701	14.96	0.831	1	0.001	1,514.986	1
MSC-HC	MSC-HC_3	hsa-miR-26a-2#-002115	1.283	0.963	32.989	33.701	33.701	14.96	0.831	1	0.001	1,514.986	1
MSC-HC	MSC-HC-1	hsa-miR-26a-1#-002443	1.083	0.962	32.425	32.117	32.117	13.429	0.218	1	0.522	1.916	1
MSC-SSC	MSC-SSC-2	hsa-miR-26a-1#-002443	1.156	0.98	31.324	31.471	31.471	11.72	0.574	3.27	0.591	18.087	0.2
MSC-HC	MSC-HC_2	hsa-miR-26a-1#-002443	1.116	0.979	31.724	32.117	32.117	13.429	0.218	1	0.522	1.916	1
MSC-HC	MSC-HC_3	hsa-miR-26a-1#-002443	1.076	0.957	32.204	32.117	32.117	13.429	0.218	1	0.522	1.916	1
MSC-SSC	MSC-SSC_1	hsa-miR-26a-1#-002443	1.126	0.985	31.962	31.471	31.471	11.72	0.574	3.27	0.591	18.087	0.2
MSC-SSC	MSC-SSC_3	hsa-miR-26a-1#-002443	1.098	0.971	31.128	31.471	31.471	11.72	0.574	3.27	0.591	18.087	0.2
MSC-SSC	MSC-SSC-2	hsa-miR-25#-002442	0	0	Undetermined
MSC-HC	MSC-HC-1	hsa-miR-25#-002442	Undetermined	Undetermined	Undetermined					1
MSC-HC	MSC-HC_2	hsa-miR-25#-002442	0	0	Undetermined					1
MSC-HC	MSC-HC_3	hsa-miR-25#-002442	0	0	Undetermined					1
MSC-SSC	MSC-SSC_1	hsa-miR-25#-002442	0	0	Undetermined
MSC-SSC	MSC-SSC_3	hsa-miR-25#-002442	Undetermined	Undetermined	Undetermined
MSC-HC	MSC-HC-1	hsa-miR-24-2#-002441	1.241	0.985	29.728	29.799	29.799	11.111	0.063	1	0.829	1.206	1
MSC-SSC	MSC-SSC-2	hsa-miR-24-2#-002441	1.22	0.972	31.154	30.669	30.669	10.917	0.679	1.143	0.151	8.666	0.604
MSC-HC	MSC-HC_2	hsa-miR-24-2#-002441	1.237	0.982	29.61	29.799	29.799	11.111	0.063	1	0.829	1.206	1
MSC-HC	MSC-HC_3	hsa-miR-24-2#-002441	1.251	0.987	30.058	29.799	29.799	11.111	0.063	1	0.829	1.206	1
MSC-SSC	MSC-SSC_3	hsa-miR-24-2#-002441	1.234	0.984	30.001	30.669	30.669	10.917	0.679	1.143	0.151	8.666	0.604
MSC-SSC	MSC-SSC_1	hsa-miR-24-2#-002441	1.246	0.988	30.851	30.669	30.669	10.917	0.679	1.143	0.151	8.666	0.604
MSC-HC	MSC-HC-1	hsa-miR-24-1#-002440	Undetermined	Undetermined	Undetermined	37.065	37.065	18.444		1
MSC-SSC	MSC-SSC-2	hsa-miR-24-1#-002440	Undetermined	Undetermined	Undetermined	38.451	38.451	18.009		1.351
MSC-SSC	MSC-SSC_3	hsa-miR-24-1#-002440	0.682	0.085	38.451	38.451	38.451	18.009		1.351
MSC-SSC	MSC-SSC_1	hsa-miR-24-1#-002440	0	0	Undetermined	38.451	38.451	18.009		1.351
MSC-HC	MSC-HC_2	hsa-miR-24-1#-002440	0.684	0.708	37.065	37.065	37.065	18.444		1
MSC-HC	MSC-HC_3	hsa-miR-24-1#-002440	Undetermined	Undetermined	Undetermined	37.065	37.065	18.444		1
MSC-SSC	MSC-SSC_3	hsa-miR-23b#-002126	Undetermined	Undetermined	Undetermined
MSC-SSC	MSC-SSC_1	hsa-miR-23b#-002126	Undetermined	Undetermined	Undetermined
MSC-HC	MSC-HC-1	hsa-miR-23b#-002126	Undetermined	Undetermined	Undetermined	35.506	35.506	16.645		1
MSC-SSC	MSC-SSC-2	hsa-miR-23b#-002126	Undetermined	Undetermined	Undetermined
MSC-HC	MSC-HC_3	hsa-miR-23b#-002126	0.568	0.795	35.506	35.506	35.506	16.645		1
MSC-HC	MSC-HC_2	hsa-miR-23b#-002126	Undetermined	Undetermined	Undetermined	35.506	35.506	16.645		1
MSC-SSC	MSC-SSC-2	hsa-miR-23a#-002439	0.677	0.382	38.271	38.376	38.376	18.396	0.357	3.21	0.138	74.425
MSC-HC	MSC-HC_3	hsa-miR-23a#-002439	0	0	Undetermined	38.7	38.7	20.078		1
MSC-HC	MSC-HC_2	hsa-miR-23a#-002439	0.612	0.145	38.7	38.7	38.7	20.078		1
MSC-SSC	MSC-SSC_3	hsa-miR-23a#-002439	0.63	0.261	38.48	38.376	38.376	18.396	0.357	3.21	0.138	74.425
MSC-SSC	MSC-SSC_1	hsa-miR-23a#-002439	Undetermined	Undetermined	Undetermined	38.376	38.376	18.396	0.357	3.21	0.138	74.425
MSC-HC	MSC-HC-1	hsa-miR-23a#-002439	Undetermined	Undetermined	Undetermined	38.7	38.7	20.078		1
MSC-HC	MSC-HC_2	hsa-miR-223#-002098	0.747	0.828	35.135	35.135	35.135	16.513		1
MSC-HC	MSC-HC_3	hsa-miR-223#-002098	Undetermined	Undetermined	Undetermined	35.135	35.135	16.513		1
MSC-SSC	MSC-SSC-2	hsa-miR-223#-002098	0	0	Undetermined
MSC-HC	MSC-HC-1	hsa-miR-223#-002098	Undetermined	Undetermined	Undetermined	35.135	35.135	16.513		1
MSC-SSC	MSC-SSC_1	hsa-miR-223#-002098	Undetermined	Undetermined	Undetermined
MSC-SSC	MSC-SSC_3	hsa-miR-223#-002098	0	0	Undetermined
MSC-SSC	MSC-SSC_1	hsa-miR-222#-002097	1.266	0.99	27.674	28.05	28.05	8.299	0.057	0.813	0.686	0.964	0.187
MSC-SSC	MSC-SSC_3	hsa-miR-222#-002097	1.253	0.971	28.631	28.05	28.05	8.299	0.057	0.813	0.686	0.964	0.187
MSC-HC	MSC-HC-1	hsa-miR-222#-002097	1.259	0.965	26.667	26.689	26.689	8	0.141	1	0.657	1.521	1
MSC-SSC	MSC-SSC-2	hsa-miR-222#-002097	1.255	0.968	27.847	28.05	28.05	8.299	0.057	0.813	0.686	0.964	0.187
MSC-HC	MSC-HC_2	hsa-miR-222#-002097	1.227	0.987	26.812	26.689	26.689	8	0.141	1	0.657	1.521	1
MSC-HC	MSC-HC_3	hsa-miR-222#-002097	1.248	0.977	26.587	26.689	26.689	8	0.141	1	0.657	1.521	1
MSC-SSC	MSC-SSC_1	hsa-miR-221#-002096	1.011	0.843	33.246	33.918	33.918	14.167	0.52	1.518	0.322	7.153	0.737
MSC-SSC	MSC-SSC_3	hsa-miR-221#-002096	0.88	0.777	35.596	33.918	33.918	14.167	0.52	1.518	0.322	7.153	0.737
MSC-HC	MSC-HC_3	hsa-miR-221#-002096	0.97	0.647	34.746	33.511	33.511	14.77	1.115	1	0	18,473.525	1
MSC-HC	MSC-HC_2	hsa-miR-221#-002096	1.049	0.948	32.276	33.511	33.511	14.77	1.115	1	0	18,473.525	1
MSC-HC	MSC-HC-1	hsa-miR-221#-002096	Undetermined	Undetermined	Undetermined	33.511	33.511	14.77	1.115	1	0	18,473.525	1
MSC-SSC	MSC-SSC-2	hsa-miR-221#-002096	1.06	0.856	32.911	33.918	33.918	14.167	0.52	1.518	0.322	7.153	0.737
MSC-SSC	MSC-SSC-2	hsa-miR-22#-002301	1.131	0.986	29.447	29.594	29.594	9.843	0.158	1.119	0.699	1.794	0.519
MSC-HC	MSC-HC-1	hsa-miR-22#-002301	1.114	0.982	28.816	28.694	28.694	10.006	0.157	1	0.627	1.596	1
MSC-SSC	MSC-SSC_3	hsa-miR-22#-002301	1.137	0.95	29.978	29.594	29.594	9.843	0.158	1.119	0.699	1.794	0.519
MSC-SSC	MSC-SSC_1	hsa-miR-22#-002301	1.127	0.968	29.357	29.594	29.594	9.843	0.158	1.119	0.699	1.794	0.519
MSC-HC	MSC-HC_3	hsa-miR-22#-002301	1.123	0.982	28.567	28.694	28.694	10.006	0.157	1	0.627	1.596	1
MSC-HC	MSC-HC_2	hsa-miR-22#-002301	1.105	0.984	28.699	28.694	28.694	10.006	0.157	1	0.627	1.596	1
MSC-SSC	MSC-SSC_3	hsa-miR-218-2#-002294	0	0	Undetermined
MSC-SSC	MSC-SSC_1	hsa-miR-218-2#-002294	0	0	Undetermined
MSC-HC	MSC-HC-1	hsa-miR-218-2#-002294	Undetermined	Undetermined	Undetermined					1
MSC-SSC	MSC-SSC-2	hsa-miR-218-2#-002294	Undetermined	Undetermined	Undetermined
MSC-HC	MSC-HC_3	hsa-miR-218-2#-002294	0	0	Undetermined					1
MSC-HC	MSC-HC_2	hsa-miR-218-2#-002294	0	0	Undetermined					1
MSC-SSC	MSC-SSC_1	hsa-miR-218-1#-002094	0	0	Undetermined
MSC-SSC	MSC-SSC_3	hsa-miR-218-1#-002094	0	0	Undetermined
MSC-HC	MSC-HC-1	hsa-miR-218-1#-002094	Undetermined	Undetermined	Undetermined					1
MSC-SSC	MSC-SSC-2	hsa-miR-218-1#-002094	0	0	Undetermined
MSC-HC	MSC-HC_2	hsa-miR-218-1#-002094	0	0	Undetermined					1
MSC-HC	MSC-HC_3	hsa-miR-218-1#-002094	0	0	Undetermined					1
MSC-SSC	MSC-SSC_1	hsa-miR-214#-002293	1.215	0.983	29.136	29.544	29.544	9.793	0.138	0.877	0.581	1.324	0.39
MSC-SSC	MSC-SSC_3	hsa-miR-214#-002293	1.197	0.965	30.446	29.544	29.544	9.793	0.138	0.877	0.581	1.324	0.39
MSC-HC	MSC-HC_2	hsa-miR-214#-002293	1.222	0.989	27.972	28.292	28.292	9.604	0.129	1	0.68	1.471	1
MSC-HC	MSC-HC_3	hsa-miR-214#-002293	1.204	0.985	28.546	28.292	28.292	9.604	0.129	1	0.68	1.471	1
MSC-SSC	MSC-SSC-2	hsa-miR-214#-002293	1.23	0.972	29.052	29.544	29.544	9.793	0.138	0.877	0.581	1.324	0.39
MSC-HC	MSC-HC-1	hsa-miR-214#-002293	1.234	0.978	28.359	28.292	28.292	9.604	0.129	1	0.68	1.471	1
MSC-HC	MSC-HC-1	hsa-miR-213-000516	1.159	0.938	30.279	30.553	30.553	11.865	0.333	1	0.37	2.701	1
MSC-HC	MSC-HC_2	hsa-miR-213-000516	1.163	0.984	30.011	30.553	30.553	11.865	0.333	1	0.37	2.701	1
MSC-HC	MSC-HC_3	hsa-miR-213-000516	1.121	0.977	31.368	30.553	30.553	11.865	0.333	1	0.37	2.701	1
MSC-SSC	MSC-SSC_3	hsa-miR-213-000516	1.073	0.905	33.964	32.109	32.109	12.358	0.659	0.71	0.099	5.075	0.684
MSC-SSC	MSC-SSC_1	hsa-miR-213-000516	1.167	0.973	30.533	32.109	32.109	12.358	0.659	0.71	0.099	5.075	0.684
MSC-SSC	MSC-SSC-2	hsa-miR-213-000516	1.1	0.972	31.831	32.109	32.109	12.358	0.659	0.71	0.099	5.075	0.684
MSC-HC	MSC-HC_3	hsa-miR-21#-002438	1.165	0.987	29.945	30.356	30.356	11.668	0.328	1	0.376	2.662	1
MSC-HC	MSC-HC_2	hsa-miR-21#-002438	1.128	0.95	30.323	30.356	30.356	11.668	0.328	1	0.376	2.662	1
MSC-HC	MSC-HC-1	hsa-miR-21#-002438	1.142	0.977	30.802	30.356	30.356	11.668	0.328	1	0.376	2.662	1
MSC-SSC	MSC-SSC-2	hsa-miR-21#-002438	1.173	0.95	30.584	30.803	30.803	11.052	0.112	1.533	1.098	2.142	0.166
MSC-SSC	MSC-SSC_3	hsa-miR-21#-002438	1.124	0.969	31.292	30.803	30.803	11.052	0.112	1.533	1.098	2.142	0.166
MSC-SSC	MSC-SSC_1	hsa-miR-21#-002438	1.176	0.967	30.532	30.803	30.803	11.052	0.112	1.533	1.098	2.142	0.166
MSC-HC	MSC-HC-1	hsa-miR-20b#-002311	1.005	0.818	35.495	35.495	35.495	16.913		1
MSC-SSC	MSC-SSC_3	hsa-miR-20b#-002311	0	0	Undetermined
MSC-SSC	MSC-SSC_1	hsa-miR-20b#-002311	0.506	0	Undetermined
MSC-HC	MSC-HC_3	hsa-miR-20b#-002311	0	0	Undetermined	35.495	35.495	16.913		1
MSC-HC	MSC-HC_2	hsa-miR-20b#-002311	0	0	Undetermined	35.495	35.495	16.913		1
MSC-SSC	MSC-SSC-2	hsa-miR-20b#-002311	0	0	Undetermined
MSC-SSC	MSC-SSC_3	hsa-miR-20a#-002437	1.228	0.962	32.441	32.647	32.647	12.896	0.555	2.427	0.464	12.696	0.206
MSC-SSC	MSC-SSC_1	hsa-miR-20a#-002437	1.22	0.981	33.204	32.647	32.647	12.896	0.555	2.427	0.464	12.696	0.206
MSC-SSC	MSC-SSC-2	hsa-miR-20a#-002437	1.219	0.976	32.295	32.647	32.647	12.896	0.555	2.427	0.464	12.696	0.206
MSC-HC	MSC-HC-1	hsa-miR-20a#-002437	1.214	0.947	32.4	32.863	32.863	14.175	0.254	1	0.469	2.133	1
MSC-HC	MSC-HC_2	hsa-miR-20a#-002437	1.192	0.979	32.662	32.863	32.863	14.175	0.254	1	0.469	2.133	1
MSC-HC	MSC-HC_3	hsa-miR-20a#-002437	1.189	0.93	33.527	32.863	32.863	14.175	0.254	1	0.469	2.133	1
MSC-HC	MSC-HC_3	hsa-miR-206-000510	1.369	0.988	32.193	34.062	34.062	15.374	1.083	1	0.04	25.254	1
MSC-HC	MSC-HC_2	hsa-miR-206-000510	1.127	0.941	35.64	34.062	34.062	15.374	1.083	1	0.04	25.254	1
MSC-SSC	MSC-SSC_3	hsa-miR-206-000510	1.144	0.922	35.624	35.613	35.613	15.861	1.4	0.713	0.011	46.42	0.82
MSC-SSC	MSC-SSC_1	hsa-miR-206-000510	1.376	0.99	33.142	35.613	35.613	15.861	1.4	0.713	0.011	46.42	0.82
MSC-HC	MSC-HC-1	hsa-miR-206-000510	1.302	0.956	34.354	34.062	34.062	15.374	1.083	1	0.04	25.254	1
MSC-SSC	MSC-SSC-2	hsa-miR-206-000510	0.794	0.494	38.072	35.613	35.613	15.861	1.4	0.713	0.011	46.42	0.82
MSC-SSC	MSC-SSC_3	hsa-miR-202#-002362	0	0	Undetermined
MSC-SSC	MSC-SSC_1	hsa-miR-202#-002362	Undetermined	Undetermined	Undetermined
MSC-SSC	MSC-SSC-2	hsa-miR-202#-002362	Undetermined	Undetermined	Undetermined
MSC-HC	MSC-HC-1	hsa-miR-202#-002362	0	0	Undetermined					1
MSC-HC	MSC-HC_3	hsa-miR-202#-002362	0	0	Undetermined					1
MSC-HC	MSC-HC_2	hsa-miR-202#-002362	Undetermined	Undetermined	Undetermined					1
MSC-SSC	MSC-SSC_1	hsa-miR-200c#-002286	0	0	Undetermined
MSC-HC	MSC-HC_3	hsa-miR-200c#-002286	0	0	Undetermined					1
MSC-HC	MSC-HC_2	hsa-miR-200c#-002286	Undetermined	Undetermined	Undetermined					1
MSC-SSC	MSC-SSC_3	hsa-miR-200c#-002286	Undetermined	Undetermined	Undetermined
MSC-SSC	MSC-SSC-2	hsa-miR-200c#-002286	Undetermined	Undetermined	Undetermined
MSC-HC	MSC-HC-1	hsa-miR-200c#-002286	0	0	Undetermined					1
MSC-SSC	MSC-SSC-2	hsa-miR-200b#-002274	0	0	Undetermined
MSC-HC	MSC-HC-1	hsa-miR-200b#-002274	0	0	Undetermined					1
MSC-SSC	MSC-SSC_1	hsa-miR-200b#-002274	0	0	Undetermined
MSC-SSC	MSC-SSC_3	hsa-miR-200b#-002274	0	0	Undetermined
MSC-HC	MSC-HC_3	hsa-miR-200b#-002274	0	0	Undetermined					1
MSC-HC	MSC-HC_2	hsa-miR-200b#-002274	0	0	Undetermined					1
MSC-SSC	MSC-SSC-2	hsa-miR-200a#-001011	0.642	0.688	36.386	36.386	36.386	16.867
MSC-HC	MSC-HC_2	hsa-miR-200a#-001011	0	0	Undetermined					1
MSC-HC	MSC-HC_3	hsa-miR-200a#-001011	0	0	Undetermined					1
MSC-SSC	MSC-SSC_1	hsa-miR-200a#-001011	Undetermined	Undetermined	Undetermined	36.386	36.386	16.867
MSC-SSC	MSC-SSC_3	hsa-miR-200a#-001011	Undetermined	Undetermined	Undetermined	36.386	36.386	16.867
MSC-HC	MSC-HC-1	hsa-miR-200a#-001011	Undetermined	Undetermined	Undetermined					1
MSC-SSC	MSC-SSC_1	hsa-miR-19b-1#-002425	1.221	0.987	31.185	32.083	32.083	12.332	0.221	1.419	0.734	2.741	0.392
MSC-SSC	MSC-SSC_3	hsa-miR-19b-1#-002425	1.153	0.974	32.97	32.083	32.083	12.332	0.221	1.419	0.734	2.741	0.392
MSC-SSC	MSC-SSC-2	hsa-miR-19b-1#-002425	1.188	0.979	32.095	32.083	32.083	12.332	0.221	1.419	0.734	2.741	0.392
MSC-HC	MSC-HC_3	hsa-miR-19b-1#-002425	1.18	0.981	32.632	31.525	31.525	12.837	0.467	1	0.248	4.031	1
MSC-HC	MSC-HC_2	hsa-miR-19b-1#-002425	1.175	0.981	31.005	31.525	31.525	12.837	0.467	1	0.248	4.031	1
MSC-HC	MSC-HC-1	hsa-miR-19b-1#-002425	1.21	0.981	30.937	31.525	31.525	12.837	0.467	1	0.248	4.031	1
MSC-SSC	MSC-SSC-2	hsa-miR-19a#-002424	0.977	0.84	34.05	34.05	34.05	14.532		2.53
MSC-HC	MSC-HC_2	hsa-miR-19a#-002424	0.689	0.865	34.701	34.612	34.612	15.871	0.209	1	0.159	6.3	1
MSC-HC	MSC-HC_3	hsa-miR-19a#-002424	0.916	0.796	34.523	34.612	34.612	15.871	0.209	1	0.159	6.3	1
MSC-HC	MSC-HC-1	hsa-miR-19a#-002424	Undetermined	Undetermined	Undetermined	34.612	34.612	15.871	0.209	1	0.159	6.3	1
MSC-SSC	MSC-SSC_3	hsa-miR-19a#-002424	Undetermined	Undetermined	Undetermined	34.05	34.05	14.532		2.53
MSC-SSC	MSC-SSC_1	hsa-miR-19a#-002424	Undetermined	Undetermined	Undetermined	34.05	34.05	14.532		2.53
MSC-HC	MSC-HC-1	hsa-miR-196a#-002336	0	0	Undetermined					1
MSC-SSC	MSC-SSC_1	hsa-miR-196a#-002336	0.827	0.761	36.394	35.673	35.673	16.267	0.833
MSC-SSC	MSC-SSC_3	hsa-miR-196a#-002336	0	0	Undetermined	35.673	35.673	16.267	0.833
MSC-HC	MSC-HC_2	hsa-miR-196a#-002336	0	0	Undetermined					1
MSC-HC	MSC-HC_3	hsa-miR-196a#-002336	0	0	Undetermined					1
MSC-SSC	MSC-SSC-2	hsa-miR-196a#-002336	0.986	0.885	34.952	35.673	35.673	16.267	0.833
MSC-HC	MSC-HC_2	hsa-miR-195#-002107	0	0	Undetermined					1
MSC-HC	MSC-HC_3	hsa-miR-195#-002107	0	0	Undetermined					1
MSC-SSC	MSC-SSC-2	hsa-miR-195#-002107	0	0	Undetermined
MSC-SSC	MSC-SSC_1	hsa-miR-195#-002107	0	0	Undetermined
MSC-SSC	MSC-SSC_3	hsa-miR-195#-002107	0	0	Undetermined
MSC-HC	MSC-HC-1	hsa-miR-195#-002107	Undetermined	Undetermined	Undetermined					1
MSC-SSC	MSC-SSC_1	hsa-miR-194#-002379	Undetermined	Undetermined	Undetermined
MSC-SSC	MSC-SSC_3	hsa-miR-194#-002379	0	0	Undetermined
MSC-HC	MSC-HC_2	hsa-miR-194#-002379	0	0	Undetermined					1
MSC-HC	MSC-HC_3	hsa-miR-194#-002379	0	0	Undetermined					1
MSC-SSC	MSC-SSC-2	hsa-miR-194#-002379	0	0	Undetermined
MSC-HC	MSC-HC-1	hsa-miR-194#-002379	0	0	Undetermined					1
MSC-HC	MSC-HC-1	hsa-miR-193b#-002366	0.814	0.82	31.812	31.566	31.566	12.878	0.601	1	0.166	6.006	1
MSC-HC	MSC-HC_3	hsa-miR-193b#-002366	0.903	0.949	30.568	31.566	31.566	12.878	0.601	1	0.166	6.006	1
MSC-HC	MSC-HC_2	hsa-miR-193b#-002366	0.761	0.925	32.32	31.566	31.566	12.878	0.601	1	0.166	6.006	1
MSC-SSC	MSC-SSC-2	hsa-miR-193b#-002366	0.901	0.95	31.269	31.464	31.464	11.713	0.291	2.243	0.942	5.342	0.186
MSC-SSC	MSC-SSC_3	hsa-miR-193b#-002366	0.755	0.918	32.638	31.464	31.464	11.713	0.291	2.243	0.942	5.342	0.186
MSC-SSC	MSC-SSC_1	hsa-miR-193b#-002366	0.947	0.965	30.485	31.464	31.464	11.713	0.291	2.243	0.942	5.342	0.186
MSC-HC	MSC-HC_2	hsa-miR-192#-002272	Undetermined	Undetermined	Undetermined	34.238	34.238	15.517	0.647	1	0.003	297.206	1
MSC-HC	MSC-HC_3	hsa-miR-192#-002272	1.276	0.975	33.731	34.238	34.238	15.517	0.647	1	0.003	297.206	1
MSC-HC	MSC-HC-1	hsa-miR-192#-002272	1.233	0.955	34.745	34.238	34.238	15.517	0.647	1	0.003	297.206	1
MSC-SSC	MSC-SSC-2	hsa-miR-192#-002272	0	0	Undetermined	35.224	35.224	14.783		1.663
MSC-SSC	MSC-SSC_1	hsa-miR-192#-002272	0	0	Undetermined	35.224	35.224	14.783		1.663
MSC-SSC	MSC-SSC_3	hsa-miR-192#-002272	1.242	0.975	35.224	35.224	35.224	14.783		1.663
MSC-SSC	MSC-SSC_1	hsa-miR-191#-002678	1.104	0.983	32.997	32.168	32.168	12.762	0.941	1.606	0	6,398.105	0.715
MSC-SSC	MSC-SSC_3	hsa-miR-191#-002678	0	0	Undetermined	32.168	32.168	12.762	0.941	1.606	0	6,398.105	0.715
MSC-HC	MSC-HC_2	hsa-miR-191#-002678	0.926	0.824	33.24	32.187	32.187	13.446	1.173	1	0	30,555.061	1
MSC-HC	MSC-HC_3	hsa-miR-191#-002678	1.052	0.972	31.134	32.187	32.187	13.446	1.173	1	0	30,555.061	1
MSC-HC	MSC-HC-1	hsa-miR-191#-002678	Undetermined	Undetermined	Undetermined	32.187	32.187	13.446	1.173	1	0	30,555.061	1
MSC-SSC	MSC-SSC-2	hsa-miR-191#-002678	1.137	0.958	31.339	32.168	32.168	12.762	0.941	1.606	0	6,398.105	0.715
MSC-HC	MSC-HC-1	hsa-miR-190b-002263	0.981	0.921	34.005	32.68	32.68	13.992	0.715	1	0.118	8.445	1
MSC-SSC	MSC-SSC-2	hsa-miR-190b-002263	0.971	0.906	35.306	37.554	37.554	17.803	1.064	0.071	0.003	1.703	0.117
MSC-SSC	MSC-SSC_3	hsa-miR-190b-002263	0.652	0.117	38.659	37.554	37.554	17.803	1.064	0.071	0.003	1.703	0.117
MSC-SSC	MSC-SSC_1	hsa-miR-190b-002263	0.71	0.143	38.698	37.554	37.554	17.803	1.064	0.071	0.003	1.703	0.117
MSC-HC	MSC-HC_2	hsa-miR-190b-002263	1.316	0.951	31.901	32.68	32.68	13.992	0.715	1	0.118	8.445	1
MSC-HC	MSC-HC_3	hsa-miR-190b-002263	1.321	0.976	32.135	32.68	32.68	13.992	0.715	1	0.118	8.445	1
MSC-HC	MSC-HC-1	hsa-miR-18b#-002310	0	0	Undetermined					1
MSC-SSC	MSC-SSC-2	hsa-miR-18b#-002310	0	0	Undetermined
MSC-SSC	MSC-SSC_1	hsa-miR-18b#-002310	0	0	Undetermined
MSC-SSC	MSC-SSC_3	hsa-miR-18b#-002310	0	0	Undetermined
MSC-HC	MSC-HC_2	hsa-miR-18b#-002310	0	0	Undetermined					1
MSC-HC	MSC-HC_3	hsa-miR-18b#-002310	0	0	Undetermined					1
MSC-SSC	MSC-SSC-2	hsa-miR-18a#-002423	1.088	0.952	34.811	36.479	36.479	17.073	1.78	0.376	0	2,428,813.250	0.7
MSC-HC	MSC-HC_2	hsa-miR-18a#-002423	0	0	Undetermined	34.384	34.384	15.663	0.09	1	0.454	2.203	1
MSC-HC	MSC-HC_3	hsa-miR-18a#-002423	1.099	0.961	34.434	34.384	34.384	15.663	0.09	1	0.454	2.203	1
MSC-SSC	MSC-SSC_1	hsa-miR-18a#-002423	0.85	0.669	38.147	36.479	36.479	17.073	1.78	0.376	0	2,428,813.250	0.7
MSC-SSC	MSC-SSC_3	hsa-miR-18a#-002423	0	0	Undetermined	36.479	36.479	17.073	1.78	0.376	0	2,428,813.250	0.7
MSC-HC	MSC-HC-1	hsa-miR-18a#-002423	1.069	0.949	34.335	34.384	34.384	15.663	0.09	1	0.454	2.203	1
MSC-HC	MSC-HC-1	hsa-miR-186#-002105	0	0	Undetermined					1
MSC-SSC	MSC-SSC-2	hsa-miR-186#-002105	Undetermined	Undetermined	Undetermined
MSC-HC	MSC-HC_3	hsa-miR-186#-002105	0	0	Undetermined					1
MSC-HC	MSC-HC_2	hsa-miR-186#-002105	Undetermined	Undetermined	Undetermined					1
MSC-SSC	MSC-SSC_1	hsa-miR-186#-002105	0	0	Undetermined
MSC-SSC	MSC-SSC_3	hsa-miR-186#-002105	0	0	Undetermined
MSC-HC	MSC-HC_2	hsa-miR-185#-002104	0	0	Undetermined					1
MSC-HC	MSC-HC_3	hsa-miR-185#-002104	0	0	Undetermined					1
MSC-SSC	MSC-SSC_1	hsa-miR-185#-002104	0	0	Undetermined
MSC-SSC	MSC-SSC_3	hsa-miR-185#-002104	0	0	Undetermined
MSC-SSC	MSC-SSC-2	hsa-miR-185#-002104	0	0	Undetermined
MSC-HC	MSC-HC-1	hsa-miR-185#-002104	0	0	Undetermined					1
MSC-SSC	MSC-SSC-2	hsa-miR-183#-002270	0	0	Undetermined	37.03	37.03	17.736		1.36
MSC-HC	MSC-HC_2	hsa-miR-183#-002270	0.715	0.775	36.801	36.801	36.801	18.18		1
MSC-HC	MSC-HC_3	hsa-miR-183#-002270	Undetermined	Undetermined	Undetermined	36.801	36.801	18.18		1
MSC-HC	MSC-HC-1	hsa-miR-183#-002270	Undetermined	Undetermined	Undetermined	36.801	36.801	18.18		1
MSC-SSC	MSC-SSC_3	hsa-miR-183#-002270	Undetermined	Undetermined	Undetermined	37.03	37.03	17.736		1.36
MSC-SSC	MSC-SSC_1	hsa-miR-183#-002270	0.624	0.171	37.03	37.03	37.03	17.736		1.36
MSC-SSC	MSC-SSC_1	hsa-miR-1826-002873	0	0	Undetermined
MSC-SSC	MSC-SSC_3	hsa-miR-1826-002873	Undetermined	Undetermined	Undetermined
MSC-HC	MSC-HC_3	hsa-miR-1826-002873	Undetermined	Undetermined	Undetermined					1
MSC-HC	MSC-HC_2	hsa-miR-1826-002873	0	0	Undetermined					1
MSC-SSC	MSC-SSC-2	hsa-miR-1826-002873	Undetermined	Undetermined	Undetermined
MSC-HC	MSC-HC-1	hsa-miR-1826-002873	0	0	Undetermined					1
MSC-HC	MSC-HC-1	hsa-miR-1825-002907	0.812	0.704	29.636	29.496	29.496	10.808	0.171	1	0.601	1.665	1
MSC-SSC	MSC-SSC-2	hsa-miR-1825-002907	0.804	0.922	29.332	30.191	30.191	10.44	0.464	1.291	0.323	5.156	0.409
MSC-HC	MSC-HC_3	hsa-miR-1825-002907	0.803	0.897	29.751	29.496	29.496	10.808	0.171	1	0.601	1.665	1
MSC-HC	MSC-HC_2	hsa-miR-1825-002907	0.845	0.905	29.101	29.496	29.496	10.808	0.171	1	0.601	1.665	1
MSC-SSC	MSC-SSC_1	hsa-miR-1825-002907	0.786	0.941	29.453	30.191	30.191	10.44	0.464	1.291	0.323	5.156	0.409
MSC-SSC	MSC-SSC_3	hsa-miR-1825-002907	0.727	0.669	31.788	30.191	30.191	10.44	0.464	1.291	0.323	5.156	0.409
MSC-SSC	MSC-SSC_3	hsa-miR-182#-000483	Undetermined	Undetermined	Undetermined
MSC-SSC	MSC-SSC_1	hsa-miR-182#-000483	0	0	Undetermined
MSC-SSC	MSC-SSC-2	hsa-miR-182#-000483	Undetermined	Undetermined	Undetermined
MSC-HC	MSC-HC-1	hsa-miR-182#-000483	Undetermined	Undetermined	Undetermined					1
MSC-HC	MSC-HC_3	hsa-miR-182#-000483	Undetermined	Undetermined	Undetermined					1
MSC-HC	MSC-HC_2	hsa-miR-182#-000483	Undetermined	Undetermined	Undetermined					1
MSC-SSC	MSC-SSC_3	hsa-miR-181c#-002333	0	0	Undetermined	34.665	34.665	15.259	0.487	0.565	0.008	41.377	0.562
MSC-SSC	MSC-SSC_1	hsa-miR-181c#-002333	0.716	0.762	34.065	34.665	34.665	15.259	0.487	0.565	0.008	41.377	0.562
MSC-HC	MSC-HC_3	hsa-miR-181c#-002333	0.809	0.855	31.212	33.158	33.158	14.436	2.086	1	0	94,986,760.000	1
MSC-HC	MSC-HC_2	hsa-miR-181c#-002333	Undetermined	Undetermined	Undetermined	33.158	33.158	14.436	2.086	1	0	94,986,760.000	1
MSC-HC	MSC-HC-1	hsa-miR-181c#-002333	0.712	0.531	35.104	33.158	33.158	14.436	2.086	1	0	94,986,760.000	1
MSC-SSC	MSC-SSC-2	hsa-miR-181c#-002333	0.686	0.594	35.265	34.665	34.665	15.259	0.487	0.565	0.008	41.377	0.562
MSC-SSC	MSC-SSC_1	hsa-miR-181a-2#-002317	1.163	0.975	31.351	31.9	31.9	12.148	0.293	0.613	0.256	1.471	0.079
MSC-SSC	MSC-SSC_3	hsa-miR-181a-2#-002317	1.111	0.944	33.137	31.9	31.9	12.148	0.293	0.613	0.256	1.471	0.079
MSC-HC	MSC-HC_3	hsa-miR-181a-2#-002317	1.184	0.962	30.269	30.131	30.131	11.443	0.076	1	0.797	1.254	1
MSC-HC	MSC-HC_2	hsa-miR-181a-2#-002317	1.153	0.99	29.954	30.131	30.131	11.443	0.076	1	0.797	1.254	1
MSC-SSC	MSC-SSC-2	hsa-miR-181a-2#-002317	1.187	0.979	31.21	31.9	31.9	12.148	0.293	0.613	0.256	1.471	0.079
MSC-HC	MSC-HC-1	hsa-miR-181a-2#-002317	1.165	0.91	30.17	30.131	30.131	11.443	0.076	1	0.797	1.254	1
MSC-SSC	MSC-SSC_3	hsa-miR-17#-002421	0.975	0.864	33.442	33.442	33.442	13.001		26.272
MSC-SSC	MSC-SSC_1	hsa-miR-17#-002421	0	0	Undetermined	33.442	33.442	13.001		26.272
MSC-HC	MSC-HC_2	hsa-miR-17#-002421	0.7	0.728	36.511	36.318	36.318	17.716	0.174	1	0.217	4.611	1
MSC-HC	MSC-HC_3	hsa-miR-17#-002421	Undetermined	Undetermined	Undetermined	36.318	36.318	17.716	0.174	1	0.217	4.611	1
MSC-HC	MSC-HC-1	hsa-miR-17#-002421	0.75	0.647	36.125	36.318	36.318	17.716	0.174	1	0.217	4.611	1
MSC-SSC	MSC-SSC-2	hsa-miR-17#-002421	0	0	Undetermined	33.442	33.442	13.001		26.272
MSC-SSC	MSC-SSC-2	hsa-miR-16-2#-002171	Undetermined	Undetermined	Undetermined
MSC-HC	MSC-HC-1	hsa-miR-16-2#-002171	0	0	Undetermined					1
MSC-SSC	MSC-SSC_1	hsa-miR-16-2#-002171	0	0	Undetermined
MSC-SSC	MSC-SSC_3	hsa-miR-16-2#-002171	Undetermined	Undetermined	Undetermined
MSC-HC	MSC-HC_3	hsa-miR-16-2#-002171	Undetermined	Undetermined	Undetermined					1
MSC-HC	MSC-HC_2	hsa-miR-16-2#-002171	Undetermined	Undetermined	Undetermined					1
MSC-SSC	MSC-SSC-2	hsa-miR-16-1#-002420	1.114	0.907	34.216	33.588	33.588	13.837	0.989	0.904	0.047	17.283	0.755
MSC-HC	MSC-HC-1	hsa-miR-16-1#-002420	1.105	0.975	32.509	32.381	32.381	13.692	0.453	1	0.259	3.859	1
MSC-HC	MSC-HC_2	hsa-miR-16-1#-002420	1.133	0.975	32.954	32.381	32.381	13.692	0.453	1	0.259	3.859	1
MSC-HC	MSC-HC_3	hsa-miR-16-1#-002420	1.19	0.967	31.678	32.381	32.381	13.692	0.453	1	0.259	3.859	1
MSC-SSC	MSC-SSC_1	hsa-miR-16-1#-002420	1.049	0.933	34.243	33.588	33.588	13.837	0.989	0.904	0.047	17.283	0.755
MSC-SSC	MSC-SSC_3	hsa-miR-16-1#-002420	1.171	0.941	32.306	33.588	33.588	13.837	0.989	0.904	0.047	17.283	0.755
MSC-SSC	MSC-SSC-2	hsa-miR-15b#-002173	1.087	0.935	33.162	33.574	33.574	13.823	0.715	0.448	0.053	3.781	0.239
MSC-HC	MSC-HC-1	hsa-miR-15b#-002173	1.125	0.954	30.55	31.353	31.353	12.665	0.353	1	0.349	2.863	1
MSC-HC	MSC-HC_2	hsa-miR-15b#-002173	1.112	0.963	31.729	31.353	31.353	12.665	0.353	1	0.349	2.863	1
MSC-HC	MSC-HC_3	hsa-miR-15b#-002173	1.113	0.892	31.779	31.353	31.353	12.665	0.353	1	0.349	2.863	1
MSC-SSC	MSC-SSC_1	hsa-miR-15b#-002173	1.043	0.891	34.434	33.574	33.574	13.823	0.715	0.448	0.053	3.781	0.239
MSC-SSC	MSC-SSC_3	hsa-miR-15b#-002173	1.091	0.925	33.124	33.574	33.574	13.823	0.715	0.448	0.053	3.781	0.239
MSC-HC	MSC-HC-1	hsa-miR-15a#-002419	1.154	0.957	31.067	30.869	30.869	12.181	0.317	1	0.389	2.571	1
MSC-SSC	MSC-SSC_3	hsa-miR-15a#-002419	1.139	0.965	31.942	31.755	31.755	12.004	0.607	1.131	0.185	6.918	0.628
MSC-SSC	MSC-SSC_1	hsa-miR-15a#-002419	1.124	0.983	32.506	31.755	31.755	12.004	0.607	1.131	0.185	6.918	0.628
MSC-HC	MSC-HC_2	hsa-miR-15a#-002419	1.198	0.984	30.169	30.869	30.869	12.181	0.317	1	0.389	2.571	1
MSC-HC	MSC-HC_3	hsa-miR-15a#-002419	1.128	0.944	31.37	30.869	30.869	12.181	0.317	1	0.389	2.571	1
MSC-SSC	MSC-SSC-2	hsa-miR-15a#-002419	1.201	0.978	30.816	31.755	31.755	12.004	0.607	1.131	0.185	6.918	0.628
MSC-HC	MSC-HC_2	hsa-miR-155#-002287	Undetermined	Undetermined	Undetermined					1
MSC-HC	MSC-HC_3	hsa-miR-155#-002287	Undetermined	Undetermined	Undetermined					1
MSC-HC	MSC-HC-1	hsa-miR-155#-002287	Undetermined	Undetermined	Undetermined					1
MSC-SSC	MSC-SSC-2	hsa-miR-155#-002287	Undetermined	Undetermined	Undetermined
MSC-SSC	MSC-SSC_1	hsa-miR-155#-002287	0	0	Undetermined
MSC-SSC	MSC-SSC_3	hsa-miR-155#-002287	Undetermined	Undetermined	Undetermined
MSC-SSC	MSC-SSC_1	hsa-miR-154#-000478	1.19	0.987	32.286	32.855	32.855	13.104	0.24	1.559	0.762	3.193	0.436
MSC-SSC	MSC-SSC_3	hsa-miR-154#-000478	1.194	0.972	34.005	32.855	32.855	13.104	0.24	1.559	0.762	3.193	0.436
MSC-HC	MSC-HC-1	hsa-miR-154#-000478	1.147	0.936	32.286	32.433	32.433	13.745	0.572	1	0.181	5.51	1
MSC-SSC	MSC-SSC-2	hsa-miR-154#-000478	1.188	0.972	32.272	32.855	32.855	13.104	0.24	1.559	0.762	3.193	0.436
MSC-HC	MSC-HC_2	hsa-miR-154#-000478	1.118	0.871	33.377	32.433	32.433	13.745	0.572	1	0.181	5.51	1
MSC-HC	MSC-HC_3	hsa-miR-154#-000478	1.192	0.987	31.635	32.433	32.433	13.745	0.572	1	0.181	5.51	1
MSC-SSC	MSC-SSC-2	hsa-miR-151-5P-002642	1.181	0.984	29.568	29.335	29.335	9.584	0.388	1.118	0.352	3.556	0.641
MSC-HC	MSC-HC_2	hsa-miR-151-5P-002642	1.18	0.989	28.601	28.434	28.434	9.746	0.158	1	0.625	1.601	1
MSC-HC	MSC-HC_3	hsa-miR-151-5P-002642	1.143	0.975	28.306	28.434	28.434	9.746	0.158	1	0.625	1.601	1
MSC-SSC	MSC-SSC_3	hsa-miR-151-5P-002642	1.168	0.982	29.255	29.335	29.335	9.584	0.388	1.118	0.352	3.556	0.641
MSC-HC	MSC-HC-1	hsa-miR-151-5P-002642	1.178	0.973	28.394	28.434	28.434	9.746	0.158	1	0.625	1.601	1
MSC-SSC	MSC-SSC_1	hsa-miR-151-5P-002642	1.192	0.973	29.183	29.335	29.335	9.584	0.388	1.118	0.352	3.556	0.641
MSC-SSC	MSC-SSC-2	hsa-miR-151-3p-002254	1.344	0.989	27.142	27.288	27.288	7.537	0.14	1.509	0.995	2.289	0.056
MSC-HC	MSC-HC-1	hsa-miR-151-3p-002254	1.32	0.991	26.932	26.819	26.819	8.131	0.13	1	0.679	1.472	1
MSC-SSC	MSC-SSC_1	hsa-miR-151-3p-002254	1.349	0.984	27.017	27.288	27.288	7.537	0.14	1.509	0.995	2.289	0.056
MSC-SSC	MSC-SSC_3	hsa-miR-151-3p-002254	1.326	0.99	27.705	27.288	27.288	7.537	0.14	1.509	0.995	2.289	0.056
MSC-HC	MSC-HC_2	hsa-miR-151-3p-002254	1.32	0.99	26.762	26.819	26.819	8.131	0.13	1	0.679	1.472	1
MSC-HC	MSC-HC_3	hsa-miR-151-3p-002254	1.351	0.988	26.763	26.819	26.819	8.131	0.13	1	0.679	1.472	1
MSC-HC	MSC-HC_2	hsa-miR-149#-002164	0.817	0.936	26.541	26.38	26.38	7.691	0.117	1	0.706	1.417	1
MSC-HC	MSC-HC_3	hsa-miR-149#-002164	0.773	0.936	26.393	26.38	26.38	7.691	0.117	1	0.706	1.417	1
MSC-HC	MSC-HC-1	hsa-miR-149#-002164	0.806	0.947	26.205	26.38	26.38	7.691	0.117	1	0.706	1.417	1
MSC-SSC	MSC-SSC_1	hsa-miR-149#-002164	0.798	0.93	28.109	27.878	27.878	8.127	0.383	0.739	0.236	2.318	0.4
MSC-SSC	MSC-SSC_3	hsa-miR-149#-002164	0.835	0.944	27.933	27.878	27.878	8.127	0.383	0.739	0.236	2.318	0.4
MSC-SSC	MSC-SSC-2	hsa-miR-149#-002164	0.805	0.969	27.591	27.878	27.878	8.127	0.383	0.739	0.236	2.318	0.4
MSC-SSC	MSC-SSC-2	hsa-miR-148b#-002160	1.423	0.988	32.821	33.639	33.639	13.888	0.384	0.86	0.274	2.702	0.739
MSC-HC	MSC-HC-1	hsa-miR-148b#-002160	1.419	0.965	32.487	32.358	32.358	13.67	0.12	1	0.699	1.431	1
MSC-HC	MSC-HC_3	hsa-miR-148b#-002160	1.439	0.975	32.455	32.358	32.358	13.67	0.12	1	0.699	1.431	1
MSC-HC	MSC-HC_2	hsa-miR-148b#-002160	1.402	0.975	32.131	32.358	32.358	13.67	0.12	1	0.699	1.431	1
MSC-SSC	MSC-SSC_3	hsa-miR-148b#-002160	1.402	0.971	34.19	33.639	33.639	13.888	0.384	0.86	0.274	2.702	0.739
MSC-SSC	MSC-SSC_1	hsa-miR-148b#-002160	1.404	0.987	33.904	33.639	33.639	13.888	0.384	0.86	0.274	2.702	0.739
MSC-SSC	MSC-SSC_3	hsa-miR-148a#-002134	0	0	Undetermined
MSC-SSC	MSC-SSC_1	hsa-miR-148a#-002134	0	0	Undetermined
MSC-HC	MSC-HC_3	hsa-miR-148a#-002134	0	0	Undetermined					1
MSC-HC	MSC-HC_2	hsa-miR-148a#-002134	Undetermined	Undetermined	Undetermined					1
MSC-SSC	MSC-SSC-2	hsa-miR-148a#-002134	0	0	Undetermined
MSC-HC	MSC-HC-1	hsa-miR-148a#-002134	Undetermined	Undetermined	Undetermined					1
MSC-HC	MSC-HC_2	hsa-miR-146a#-002163	Undetermined	Undetermined	Undetermined					1
MSC-HC	MSC-HC_3	hsa-miR-146a#-002163	0	0	Undetermined					1
MSC-SSC	MSC-SSC-2	hsa-miR-146a#-002163	Undetermined	Undetermined	Undetermined
MSC-SSC	MSC-SSC_1	hsa-miR-146a#-002163	0	0	Undetermined
MSC-SSC	MSC-SSC_3	hsa-miR-146a#-002163	0	0	Undetermined
MSC-HC	MSC-HC-1	hsa-miR-146a#-002163	Undetermined	Undetermined	Undetermined					1
MSC-SSC	MSC-SSC_1	hsa-miR-145#-002149	1.285	0.99	29.912	29.953	29.953	10.202	0.351	1	0.351	2.845	0.959
MSC-SSC	MSC-SSC_3	hsa-miR-145#-002149	1.275	0.984	29.946	29.953	29.953	10.202	0.351	1	0.351	2.845	0.959
MSC-SSC	MSC-SSC-2	hsa-miR-145#-002149	1.295	0.958	30	29.953	29.953	10.202	0.351	1	0.351	2.845	0.959
MSC-HC	MSC-HC-1	hsa-miR-145#-002149	1.266	0.966	29.225	28.889	28.889	10.201	0.297	1	0.413	2.424	1
MSC-HC	MSC-HC_3	hsa-miR-145#-002149	1.28	0.984	28.498	28.889	28.889	10.201	0.297	1	0.413	2.424	1
MSC-HC	MSC-HC_2	hsa-miR-145#-002149	1.267	0.981	28.945	28.889	28.889	10.201	0.297	1	0.413	2.424	1
MSC-HC	MSC-HC_2	hsa-miR-144-002676	Undetermined	Undetermined	Undetermined					1
MSC-HC	MSC-HC_3	hsa-miR-144-002676	Undetermined	Undetermined	Undetermined					1
MSC-SSC	MSC-SSC_3	hsa-miR-144-002676	Undetermined	Undetermined	Undetermined
MSC-SSC	MSC-SSC_1	hsa-miR-144-002676	Undetermined	Undetermined	Undetermined
MSC-SSC	MSC-SSC-2	hsa-miR-144-002676	Undetermined	Undetermined	Undetermined
MSC-HC	MSC-HC-1	hsa-miR-144-002676	Undetermined	Undetermined	Undetermined					1
MSC-HC	MSC-HC-1	hsa-miR-144#-002148	0.929	0.53	33.658	34.508	34.508	15.82	0.651	1	0.143	6.974	1
MSC-SSC	MSC-SSC-2	hsa-miR-144#-002148	0.906	0.777	34.454	34.111	34.111	14.36	0.86	2.751	0.211	35.809	0.369
MSC-SSC	MSC-SSC_1	hsa-miR-144#-002148	0.831	0.675	34.771	34.111	34.111	14.36	0.86	2.751	0.211	35.809	0.369
MSC-SSC	MSC-SSC_3	hsa-miR-144#-002148	0.978	0.863	33.109	34.111	34.111	14.36	0.86	2.751	0.211	35.809	0.369
MSC-HC	MSC-HC_2	hsa-miR-144#-002148	0.847	0.694	33.888	34.508	34.508	15.82	0.651	1	0.143	6.974	1
MSC-HC	MSC-HC_3	hsa-miR-144#-002148	0.778	0.498	35.979	34.508	34.508	15.82	0.651	1	0.143	6.974	1
MSC-HC	MSC-HC-1	hsa-miR-143#-002146	0.759	0.711	29.303	30.204	30.204	11.516	0.516	1	0.215	4.658	1
MSC-SSC	MSC-SSC-2	hsa-miR-143#-002146	0.805	0.726	31.628	31.073	31.073	11.322	0.964	1.144	0.065	20.282	0.631
MSC-SSC	MSC-SSC_1	hsa-miR-143#-002146	0.779	0.724	31.746	31.073	31.073	11.322	0.964	1.144	0.065	20.282	0.631
MSC-SSC	MSC-SSC_3	hsa-miR-143#-002146	0.805	0.848	29.845	31.073	31.073	11.322	0.964	1.144	0.065	20.282	0.631
MSC-HC	MSC-HC_3	hsa-miR-143#-002146	0.736	0.758	31.344	30.204	30.204	11.516	0.516	1	0.215	4.658	1
MSC-HC	MSC-HC_2	hsa-miR-143#-002146	0.738	0.891	29.965	30.204	30.204	11.516	0.516	1	0.215	4.658	1
MSC-SSC	MSC-SSC-2	hsa-miR-141#-002145	0	0	Undetermined
MSC-HC	MSC-HC_3	hsa-miR-141#-002145	Undetermined	Undetermined	Undetermined	39.751	39.751	21.169		1
MSC-HC	MSC-HC_2	hsa-miR-141#-002145	0	0	Undetermined	39.751	39.751	21.169		1
MSC-SSC	MSC-SSC_3	hsa-miR-141#-002145	0	0	Undetermined
MSC-SSC	MSC-SSC_1	hsa-miR-141#-002145	0	0	Undetermined
MSC-HC	MSC-HC-1	hsa-miR-141#-002145	0.626	0	39.751	39.751	39.751	21.169		1
MSC-HC	MSC-HC-1	hsa-miR-138-2#-002144	Undetermined	Undetermined	Undetermined					1
MSC-SSC	MSC-SSC-2	hsa-miR-138-2#-002144	Undetermined	Undetermined	Undetermined
MSC-HC	MSC-HC_2	hsa-miR-138-2#-002144	0	0	Undetermined					1
MSC-HC	MSC-HC_3	hsa-miR-138-2#-002144	0	0	Undetermined					1
MSC-SSC	MSC-SSC_1	hsa-miR-138-2#-002144	0	0	Undetermined
MSC-SSC	MSC-SSC_3	hsa-miR-138-2#-002144	0	0	Undetermined
MSC-HC	MSC-HC_2	hsa-miR-136#-002100	1.25	0.983	29.454	29.224	29.224	10.536	0.16	1	0.62	1.613	1
MSC-HC	MSC-HC_3	hsa-miR-136#-002100	1.25	0.955	29.143	29.224	29.224	10.536	0.16	1	0.62	1.613	1
MSC-HC	MSC-HC-1	hsa-miR-136#-002100	1.243	0.981	29.076	29.224	29.224	10.536	0.16	1	0.62	1.613	1
MSC-SSC	MSC-SSC-2	hsa-miR-136#-002100	1.249	0.987	29.948	30.498	30.498	10.747	0.203	0.864	0.472	1.583	0.464
MSC-SSC	MSC-SSC_1	hsa-miR-136#-002100	1.262	0.987	29.98	30.498	30.498	10.747	0.203	0.864	0.472	1.583	0.464
MSC-SSC	MSC-SSC_3	hsa-miR-136#-002100	1.258	0.979	31.566	30.498	30.498	10.747	0.203	0.864	0.472	1.583	0.464
MSC-SSC	MSC-SSC-2	hsa-miR-135b#-002159	Undetermined	Undetermined	Undetermined
MSC-HC	MSC-HC_2	hsa-miR-135b#-002159	Undetermined	Undetermined	Undetermined					1
MSC-HC	MSC-HC_3	hsa-miR-135b#-002159	0	0	Undetermined					1
MSC-HC	MSC-HC-1	hsa-miR-135b#-002159	0.632	0	Undetermined					1
MSC-SSC	MSC-SSC_3	hsa-miR-135b#-002159	Undetermined	Undetermined	Undetermined
MSC-SSC	MSC-SSC_1	hsa-miR-135b#-002159	Undetermined	Undetermined	Undetermined
MSC-SSC	MSC-SSC_1	hsa-miR-1324-002815	0.684	0.853	36.05	36.05	36.05	16.756		3.256
MSC-SSC	MSC-SSC_3	hsa-miR-1324-002815	0	0	Undetermined	36.05	36.05	16.756		3.256
MSC-HC	MSC-HC-1	hsa-miR-1324-002815	Undetermined	Undetermined	Undetermined	37.081	37.081	18.459		1
MSC-SSC	MSC-SSC-2	hsa-miR-1324-002815	Undetermined	Undetermined	Undetermined	36.05	36.05	16.756		3.256
MSC-HC	MSC-HC_2	hsa-miR-1324-002815	0.617	0.557	37.081	37.081	37.081	18.459		1
MSC-HC	MSC-HC_3	hsa-miR-1324-002815	Undetermined	Undetermined	Undetermined	37.081	37.081	18.459		1
MSC-HC	MSC-HC_3	hsa-miR-132#-002132	0.92	0.954	33.516	33.516	33.516	14.655		1
MSC-HC	MSC-HC_2	hsa-miR-132#-002132	0	0	Undetermined	33.516	33.516	14.655		1
MSC-SSC	MSC-SSC_3	hsa-miR-132#-002132	0.979	0.959	34.418	34.418	34.418	13.977		1.6
MSC-SSC	MSC-SSC_1	hsa-miR-132#-002132	0	0	Undetermined	34.418	34.418	13.977		1.6
MSC-SSC	MSC-SSC-2	hsa-miR-132#-002132	0	0	Undetermined	34.418	34.418	13.977		1.6
MSC-HC	MSC-HC-1	hsa-miR-132#-002132	0	0	Undetermined	33.516	33.516	14.655		1
MSC-HC	MSC-HC_3	hsa-miR-130b#-002114	0.899	0.899	29.229	29.39	29.39	10.702	0.171	1	0.6	1.667	1
MSC-HC	MSC-HC_2	hsa-miR-130b#-002114	0.867	0.963	29.424	29.39	29.39	10.702	0.171	1	0.6	1.667	1
MSC-SSC	MSC-SSC-2	hsa-miR-130b#-002114	0.847	0.938	30.319	30.175	30.175	10.424	0.22	1.212	0.629	2.336	0.381
MSC-SSC	MSC-SSC_1	hsa-miR-130b#-002114	0.915	0.971	29.333	30.175	30.175	10.424	0.22	1.212	0.629	2.336	0.381
MSC-SSC	MSC-SSC_3	hsa-miR-130b#-002114	0.855	0.952	30.874	30.175	30.175	10.424	0.22	1.212	0.629	2.336	0.381
MSC-HC	MSC-HC-1	hsa-miR-130b#-002114	0.873	0.858	29.518	29.39	29.39	10.702	0.171	1	0.6	1.667	1
MSC-HC	MSC-HC-1	hsa-miR-130a#-002131	0.709	0.712	34.357	34.357	34.357	15.775		1
MSC-SSC	MSC-SSC-2	hsa-miR-130a#-002131	Undetermined	Undetermined	Undetermined
MSC-HC	MSC-HC_2	hsa-miR-130a#-002131	0	0	Undetermined	34.357	34.357	15.775		1
MSC-HC	MSC-HC_3	hsa-miR-130a#-002131	0	0	Undetermined	34.357	34.357	15.775		1
MSC-SSC	MSC-SSC_3	hsa-miR-130a#-002131	Undetermined	Undetermined	Undetermined
MSC-SSC	MSC-SSC_1	hsa-miR-130a#-002131	0	0	Undetermined
MSC-HC	MSC-HC_3	hsa-miR-1305-002867	1.115	0.948	33.974	33.436	33.436	14.748	0.448	1	0.263	3.802	1
MSC-HC	MSC-HC_2	hsa-miR-1305-002867	1.073	0.967	33.895	33.436	33.436	14.748	0.448	1	0.263	3.802	1
MSC-SSC	MSC-SSC-2	hsa-miR-1305-002867	1.161	0.948	33.808	34.812	34.812	15.061	0.464	0.805	0.202	3.211	0.66
MSC-SSC	MSC-SSC_3	hsa-miR-1305-002867	0.993	0.857	35.441	34.812	34.812	15.061	0.464	0.805	0.202	3.211	0.66
MSC-SSC	MSC-SSC_1	hsa-miR-1305-002867	1.036	0.93	35.187	34.812	34.812	15.061	0.464	0.805	0.202	3.211	0.66
MSC-HC	MSC-HC-1	hsa-miR-1305-002867	1.227	0.97	32.439	33.436	33.436	14.748	0.448	1	0.263	3.802	1
MSC-SSC	MSC-SSC_3	hsa-miR-1304-002874	0	0	Undetermined
MSC-SSC	MSC-SSC_1	hsa-miR-1304-002874	Undetermined	Undetermined	Undetermined
MSC-HC	MSC-HC_3	hsa-miR-1304-002874	Undetermined	Undetermined	Undetermined					1
MSC-HC	MSC-HC_2	hsa-miR-1304-002874	Undetermined	Undetermined	Undetermined					1
MSC-HC	MSC-HC-1	hsa-miR-1304-002874	Undetermined	Undetermined	Undetermined					1
MSC-SSC	MSC-SSC-2	hsa-miR-1304-002874	Undetermined	Undetermined	Undetermined
MSC-HC	MSC-HC_2	hsa-miR-1303-002792	Undetermined	Undetermined	Undetermined	33.064	33.064	14.482		1
MSC-HC	MSC-HC_3	hsa-miR-1303-002792	0	0	Undetermined	33.064	33.064	14.482		1
MSC-SSC	MSC-SSC-2	hsa-miR-1303-002792	Undetermined	Undetermined	Undetermined	36.396	36.396	16.528	1.598	0.242	0	314,649.906
MSC-HC	MSC-HC-1	hsa-miR-1303-002792	0.718	0.868	33.064	33.064	33.064	14.482		1
MSC-SSC	MSC-SSC_3	hsa-miR-1303-002792	0.935	0.877	35.371	36.396	36.396	16.528	1.598	0.242	0	314,649.906
MSC-SSC	MSC-SSC_1	hsa-miR-1303-002792	0.674	0.672	37.42	36.396	36.396	16.528	1.598	0.242	0	314,649.906
MSC-HC	MSC-HC_3	hsa-miR-1302-002901	0	0	Undetermined					1
MSC-HC	MSC-HC_2	hsa-miR-1302-002901	0	0	Undetermined					1
MSC-SSC	MSC-SSC-2	hsa-miR-1302-002901	0	0	Undetermined
MSC-HC	MSC-HC-1	hsa-miR-1302-002901	Undetermined	Undetermined	Undetermined					1
MSC-SSC	MSC-SSC_3	hsa-miR-1302-002901	0	0	Undetermined
MSC-SSC	MSC-SSC_1	hsa-miR-1302-002901	0	0	Undetermined
MSC-HC	MSC-HC-1	hsa-miR-1301-002827	0	0	Undetermined					1
MSC-SSC	MSC-SSC_1	hsa-miR-1301-002827	0	0	Undetermined
MSC-SSC	MSC-SSC_3	hsa-miR-1301-002827	0	0	Undetermined
MSC-HC	MSC-HC_2	hsa-miR-1301-002827	Undetermined	Undetermined	Undetermined					1
MSC-HC	MSC-HC_3	hsa-miR-1301-002827	Undetermined	Undetermined	Undetermined					1
MSC-SSC	MSC-SSC-2	hsa-miR-1301-002827	Undetermined	Undetermined	Undetermined
MSC-SSC	MSC-SSC-2	hsa-miR-1300-002902	1.052	0.954	31.612	31.863	31.863	12.112	0.897	2.94	0.203	42.668	0.307
MSC-HC	MSC-HC-1	hsa-miR-1300-002902	0.868	0.907	33.118	32.355	32.355	13.667	0.471	1	0.246	4.071	1
MSC-SSC	MSC-SSC_3	hsa-miR-1300-002902	1.098	0.955	31.008	31.863	31.863	12.112	0.897	2.94	0.203	42.668	0.307
MSC-SSC	MSC-SSC_1	hsa-miR-1300-002902	0.898	0.951	32.968	31.863	31.863	12.112	0.897	2.94	0.203	42.668	0.307
MSC-HC	MSC-HC_2	hsa-miR-1300-002902	1.003	0.968	31.54	32.355	32.355	13.667	0.471	1	0.246	4.071	1
MSC-HC	MSC-HC_3	hsa-miR-1300-002902	0.936	0.934	32.409	32.355	32.355	13.667	0.471	1	0.246	4.071	1
MSC-SSC	MSC-SSC-2	hsa-miR-1298-002861	0.595	0.636	34.086	34.876	34.876	15.125	0.835	1.008	0.084	12.164	0.616
MSC-HC	MSC-HC_2	hsa-miR-1298-002861	Undetermined	Undetermined	Undetermined	33.858	33.858	15.136	0.082	1	0.485	2.063	1
MSC-HC	MSC-HC_3	hsa-miR-1298-002861	0.61	0.825	33.915	33.858	33.858	15.136	0.082	1	0.485	2.063	1
MSC-HC	MSC-HC-1	hsa-miR-1298-002861	0.61	0.761	33.8	33.858	33.858	15.136	0.082	1	0.485	2.063	1
MSC-SSC	MSC-SSC_3	hsa-miR-1298-002861	0.554	0.293	37.208	34.876	34.876	15.125	0.835	1.008	0.084	12.164	0.616
MSC-SSC	MSC-SSC_1	hsa-miR-1298-002861	0.614	0.709	33.333	34.876	34.876	15.125	0.835	1.008	0.084	12.164	0.616
MSC-SSC	MSC-SSC-2	hsa-miR-1296-002908	0.584	0.729	32.032	32.032	32.032	12.513		1.325
MSC-SSC	MSC-SSC_3	hsa-miR-1296-002908	Undetermined	Undetermined	Undetermined	32.032	32.032	12.513		1.325
MSC-SSC	MSC-SSC_1	hsa-miR-1296-002908	Undetermined	Undetermined	Undetermined	32.032	32.032	12.513		1.325
MSC-HC	MSC-HC-1	hsa-miR-1296-002908	0.653	0.929	30.822	31.608	31.608	12.92	0.353	1	0.349	2.865	1
MSC-HC	MSC-HC_3	hsa-miR-1296-002908	0.608	0.752	32.286	31.608	31.608	12.92	0.353	1	0.349	2.865	1
MSC-HC	MSC-HC_2	hsa-miR-1296-002908	0.655	0.808	31.715	31.608	31.608	12.92	0.353	1	0.349	2.865	1
MSC-SSC	MSC-SSC_1	hsa-miR-1294-002785	0	0	Undetermined	35.06	35.06	14.619
MSC-SSC	MSC-SSC_3	hsa-miR-1294-002785	0.908	0.813	35.06	35.06	35.06	14.619
MSC-HC	MSC-HC-1	hsa-miR-1294-002785	Undetermined	Undetermined	Undetermined					1
MSC-SSC	MSC-SSC-2	hsa-miR-1294-002785	0	0	Undetermined	35.06	35.06	14.619
MSC-HC	MSC-HC_2	hsa-miR-1294-002785	Undetermined	Undetermined	Undetermined					1
MSC-HC	MSC-HC_3	hsa-miR-1294-002785	Undetermined	Undetermined	Undetermined					1
MSC-HC	MSC-HC_2	hsa-miR-1293-002905	0	0	Undetermined					1
MSC-HC	MSC-HC_3	hsa-miR-1293-002905	0	0	Undetermined					1
MSC-SSC	MSC-SSC_3	hsa-miR-1293-002905	0	0	Undetermined
MSC-SSC	MSC-SSC_1	hsa-miR-1293-002905	0	0	Undetermined
MSC-SSC	MSC-SSC-2	hsa-miR-1293-002905	0	0	Undetermined
MSC-HC	MSC-HC-1	hsa-miR-1293-002905	Undetermined	Undetermined	Undetermined					1
MSC-SSC	MSC-SSC_3	hsa-miR-1292-002824	0	0	Undetermined
MSC-SSC	MSC-SSC_1	hsa-miR-1292-002824	Undetermined	Undetermined	Undetermined
MSC-HC	MSC-HC-1	hsa-miR-1292-002824	Undetermined	Undetermined	Undetermined					1
MSC-SSC	MSC-SSC-2	hsa-miR-1292-002824	Undetermined	Undetermined	Undetermined
MSC-HC	MSC-HC_2	hsa-miR-1292-002824	0	0	Undetermined					1
MSC-HC	MSC-HC_3	hsa-miR-1292-002824	Undetermined	Undetermined	Undetermined					1
MSC-SSC	MSC-SSC-2	hsa-miR-1291-002838	0.836	0.833	36.17	35.915	35.915	16.164	0.382	1.294	0.414	4.042	0.709
MSC-HC	MSC-HC_3	hsa-miR-1291-002838	0.747	0.59	37.641	35.224	35.224	16.536	1.312	1	0.02	50.091	1
MSC-HC	MSC-HC_2	hsa-miR-1291-002838	1.117	0.973	32.857	35.224	35.224	16.536	1.312	1	0.02	50.091	1
MSC-SSC	MSC-SSC_1	hsa-miR-1291-002838	0.821	0.912	35.721	35.915	35.915	16.164	0.382	1.294	0.414	4.042	0.709
MSC-SSC	MSC-SSC_3	hsa-miR-1291-002838	0.944	0.827	35.852	35.915	35.915	16.164	0.382	1.294	0.414	4.042	0.709
MSC-HC	MSC-HC-1	hsa-miR-1291-002838	0.86	0.771	35.172	35.224	35.224	16.536	1.312	1	0.02	50.091	1
MSC-HC	MSC-HC-1	hsa-miR-1290-002863	1.244	0.969	29.119	29.494	29.494	10.806	0.257	1	0.465	2.15	1
MSC-SSC	MSC-SSC_1	hsa-miR-1290-002863	1.264	0.985	30.079	30.681	30.681	10.93	0.32	0.918	0.353	2.387	0.803
MSC-SSC	MSC-SSC_3	hsa-miR-1290-002863	1.261	0.993	30.903	30.681	30.681	10.93	0.32	0.918	0.353	2.387	0.803
MSC-SSC	MSC-SSC-2	hsa-miR-1290-002863	1.186	0.982	31.061	30.681	30.681	10.93	0.32	0.918	0.353	2.387	0.803
MSC-HC	MSC-HC_3	hsa-miR-1290-002863	1.193	0.96	30.18	29.494	29.494	10.806	0.257	1	0.465	2.15	1
MSC-HC	MSC-HC_2	hsa-miR-1290-002863	1.229	0.971	29.183	29.494	29.494	10.806	0.257	1	0.465	2.15	1
MSC-SSC	MSC-SSC-2	hsa-miR-129#-002298	0	0	Undetermined
MSC-HC	MSC-HC-1	hsa-miR-129#-002298	Undetermined	Undetermined	Undetermined					1
MSC-SSC	MSC-SSC_1	hsa-miR-129#-002298	Undetermined	Undetermined	Undetermined
MSC-SSC	MSC-SSC_3	hsa-miR-129#-002298	Undetermined	Undetermined	Undetermined
MSC-HC	MSC-HC_3	hsa-miR-129#-002298	0	0	Undetermined					1
MSC-HC	MSC-HC_2	hsa-miR-129#-002298	0	0	Undetermined					1
MSC-SSC	MSC-SSC-2	hsa-miR-1289-002871	0	0	Undetermined
MSC-HC	MSC-HC-1	hsa-miR-1289-002871	0.825	0.693	37.487	37.391	37.391	18.669	0.236	1	0.126	7.958	1
MSC-HC	MSC-HC_2	hsa-miR-1289-002871	0	0	Undetermined	37.391	37.391	18.669	0.236	1	0.126	7.958	1
MSC-HC	MSC-HC_3	hsa-miR-1289-002871	0.862	0.856	37.294	37.391	37.391	18.669	0.236	1	0.126	7.958	1
MSC-SSC	MSC-SSC_3	hsa-miR-1289-002871	0	0	Undetermined
MSC-SSC	MSC-SSC_1	hsa-miR-1289-002871	0	0	Undetermined
MSC-HC	MSC-HC-1	hsa-miR-1288-002832	Undetermined	Undetermined	Undetermined					1
MSC-SSC	MSC-SSC-2	hsa-miR-1288-002832	Undetermined	Undetermined	Undetermined
MSC-SSC	MSC-SSC_3	hsa-miR-1288-002832	Undetermined	Undetermined	Undetermined
MSC-SSC	MSC-SSC_1	hsa-miR-1288-002832	Undetermined	Undetermined	Undetermined
MSC-HC	MSC-HC_2	hsa-miR-1288-002832	Undetermined	Undetermined	Undetermined					1
MSC-HC	MSC-HC_3	hsa-miR-1288-002832	0	0	Undetermined					1
MSC-SSC	MSC-SSC_3	hsa-miR-1286-002773	0	0	Undetermined
MSC-SSC	MSC-SSC_1	hsa-miR-1286-002773	0	0	Undetermined
MSC-SSC	MSC-SSC-2	hsa-miR-1286-002773	0	0	Undetermined
MSC-HC	MSC-HC-1	hsa-miR-1286-002773	0	0	Undetermined					1
MSC-HC	MSC-HC_2	hsa-miR-1286-002773	0	0	Undetermined					1
MSC-HC	MSC-HC_3	hsa-miR-1286-002773	0	0	Undetermined					1
MSC-SSC	MSC-SSC-2	hsa-miR-1285-002822	1.008	0.973	31.873	32.357	32.357	12.606	0.682	1.403	0.183	10.733	0.429
MSC-HC	MSC-HC_2	hsa-miR-1285-002822	0.898	0.902	32.079	31.782	31.782	13.094	0.296	1	0.414	2.418	1
MSC-HC	MSC-HC_3	hsa-miR-1285-002822	0.932	0.954	31.368	31.782	31.782	13.094	0.296	1	0.414	2.418	1
MSC-SSC	MSC-SSC_3	hsa-miR-1285-002822	1.028	0.975	32.011	32.357	32.357	12.606	0.682	1.403	0.183	10.733	0.429
MSC-SSC	MSC-SSC_1	hsa-miR-1285-002822	0.892	0.923	33.187	32.357	32.357	12.606	0.682	1.403	0.183	10.733	0.429
MSC-HC	MSC-HC-1	hsa-miR-1285-002822	0.921	0.964	31.899	31.782	31.782	13.094	0.296	1	0.414	2.418	1
MSC-HC	MSC-HC_2	hsa-miR-1284-002903	0	0	Undetermined					1
MSC-HC	MSC-HC_3	hsa-miR-1284-002903	0	0	Undetermined					1
MSC-SSC	MSC-SSC_1	hsa-miR-1284-002903	0	0	Undetermined
MSC-SSC	MSC-SSC_3	hsa-miR-1284-002903	Undetermined	Undetermined	Undetermined
MSC-SSC	MSC-SSC-2	hsa-miR-1284-002903	0	0	Undetermined
MSC-HC	MSC-HC-1	hsa-miR-1284-002903	Undetermined	Undetermined	Undetermined					1
MSC-HC	MSC-HC-1	hsa-miR-1283-002890	0	0	Undetermined					1
MSC-HC	MSC-HC_3	hsa-miR-1283-002890	Undetermined	Undetermined	Undetermined					1
MSC-HC	MSC-HC_2	hsa-miR-1283-002890	0	0	Undetermined					1
MSC-SSC	MSC-SSC-2	hsa-miR-1283-002890	0	0	Undetermined
MSC-SSC	MSC-SSC_1	hsa-miR-1283-002890	0	0	Undetermined
MSC-SSC	MSC-SSC_3	hsa-miR-1283-002890	Undetermined	Undetermined	Undetermined
MSC-HC	MSC-HC_3	hsa-miR-1282-002803	0.89	0.879	33.091	31.578	31.578	12.89	0.746	1	0.108	9.242	1
MSC-HC	MSC-HC_2	hsa-miR-1282-002803	0.974	0.952	31.407	31.578	31.578	12.89	0.746	1	0.108	9.242	1
MSC-HC	MSC-HC-1	hsa-miR-1282-002803	1.098	0.906	30.236	31.578	31.578	12.89	0.746	1	0.108	9.242	1
MSC-SSC	MSC-SSC_1	hsa-miR-1282-002803	1.052	0.974	31.877	32.685	32.685	12.934	0.499	0.97	0.219	4.294	0.781
MSC-SSC	MSC-SSC_3	hsa-miR-1282-002803	1.046	0.936	32.742	32.685	32.685	12.934	0.499	0.97	0.219	4.294	0.781
MSC-SSC	MSC-SSC-2	hsa-miR-1282-002803	0.939	0.818	33.436	32.685	32.685	12.934	0.499	0.97	0.219	4.294	0.781
MSC-SSC	MSC-SSC-2	hsa-miR-1278-002851	0	0	Undetermined
MSC-HC	MSC-HC_2	hsa-miR-1278-002851	0	0	Undetermined					1
MSC-HC	MSC-HC_3	hsa-miR-1278-002851	Undetermined	Undetermined	Undetermined					1
MSC-HC	MSC-HC-1	hsa-miR-1278-002851	Undetermined	Undetermined	Undetermined					1
MSC-SSC	MSC-SSC_3	hsa-miR-1278-002851	Undetermined	Undetermined	Undetermined
MSC-SSC	MSC-SSC_1	hsa-miR-1278-002851	0	0	Undetermined
MSC-SSC	MSC-SSC-2	hsa-miR-1276-002843	0.878	0.69	34.84	35.157	35.157	15.406	0.144	1.172	0.763	1.8	0.956
MSC-HC	MSC-HC_2	hsa-miR-1276-002843	1.127	0.939	33.662	34.323	34.323	15.635	0.608	1	0.163	6.133	1
MSC-HC	MSC-HC_3	hsa-miR-1276-002843	0.855	0.657	35.712	34.323	34.323	15.635	0.608	1	0.163	6.133	1
MSC-SSC	MSC-SSC_3	hsa-miR-1276-002843	0.975	0.857	36.128	35.157	35.157	15.406	0.144	1.172	0.763	1.8	0.956
MSC-SSC	MSC-SSC_1	hsa-miR-1276-002843	1.073	0.952	34.504	35.157	35.157	15.406	0.144	1.172	0.763	1.8	0.956
MSC-HC	MSC-HC-1	hsa-miR-1276-002843	1.104	0.946	33.594	34.323	34.323	15.635	0.608	1	0.163	6.133	1
MSC-HC	MSC-HC_3	hsa-miR-1275-002840	0.991	0.957	27.972	27.483	27.483	8.795	0.361	1	0.341	2.933	1
MSC-HC	MSC-HC_2	hsa-miR-1275-002840	0.969	0.946	27.82	27.483	27.483	8.795	0.361	1	0.341	2.933	1
MSC-HC	MSC-HC-1	hsa-miR-1275-002840	0.992	0.908	26.657	27.483	27.483	8.795	0.361	1	0.341	2.933	1
MSC-SSC	MSC-SSC_3	hsa-miR-1275-002840	0.947	0.941	28.616	28.7	28.7	8.949	0.441	0.899	0.241	3.354	0.851
MSC-SSC	MSC-SSC_1	hsa-miR-1275-002840	0.939	0.943	28.996	28.7	28.7	8.949	0.441	0.899	0.241	3.354	0.851
MSC-SSC	MSC-SSC-2	hsa-miR-1275-002840	0.97	0.953	28.487	28.7	28.7	8.949	0.441	0.899	0.241	3.354	0.851
MSC-HC	MSC-HC_2	hsa-miR-1274B-002884	1.248	0.992	19.801	19.869	19.869	1.181	0.032	1	0.908	1.101	1
MSC-HC	MSC-HC_3	hsa-miR-1274B-002884	1.254	0.936	20.098	19.869	19.869	1.181	0.032	1	0.908	1.101	1
MSC-SSC	MSC-SSC_3	hsa-miR-1274B-002884	1.257	0.961	20.229	20.107	20.107	0.356	0.293	1.771	0.739	4.242	0.165
MSC-SSC	MSC-SSC_1	hsa-miR-1274B-002884	1.275	0.952	20.056	20.107	20.107	0.356	0.293	1.771	0.739	4.242	0.165
MSC-HC	MSC-HC-1	hsa-miR-1274B-002884	1.28	0.989	19.707	19.869	19.869	1.181	0.032	1	0.908	1.101	1
MSC-SSC	MSC-SSC-2	hsa-miR-1274B-002884	1.275	0.98	20.036	20.107	20.107	0.356	0.293	1.771	0.739	4.242	0.165
MSC-HC	MSC-HC-1	hsa-miR-1274A-002883	1.279	0.926	22.077	22.1	22.1	3.412	0.044	1	0.877	1.14	1
MSC-HC	MSC-HC_2	hsa-miR-1274A-002883	1.285	0.932	21.967	22.1	22.1	3.412	0.044	1	0.877	1.14	1
MSC-HC	MSC-HC_3	hsa-miR-1274A-002883	1.283	0.937	22.256	22.1	22.1	3.412	0.044	1	0.877	1.14	1
MSC-SSC	MSC-SSC-2	hsa-miR-1274A-002883	1.301	0.953	22.219	22.252	22.252	2.501	0.254	1.88	0.881	4.013	0.122
MSC-SSC	MSC-SSC_3	hsa-miR-1274A-002883	1.277	0.942	22.438	22.252	22.252	2.501	0.254	1.88	0.881	4.013	0.122
MSC-SSC	MSC-SSC_1	hsa-miR-1274A-002883	1.293	0.99	22.1	22.252	22.252	2.501	0.254	1.88	0.881	4.013	0.122
MSC-SSC	MSC-SSC_3	hsa-miR-1272-002845	0	0	Undetermined
MSC-SSC	MSC-SSC_1	hsa-miR-1272-002845	Undetermined	Undetermined	Undetermined
MSC-HC	MSC-HC_2	hsa-miR-1272-002845	Undetermined	Undetermined	Undetermined					1
MSC-HC	MSC-HC_3	hsa-miR-1272-002845	0	0	Undetermined					1
MSC-HC	MSC-HC-1	hsa-miR-1272-002845	Undetermined	Undetermined	Undetermined					1
MSC-SSC	MSC-SSC-2	hsa-miR-1272-002845	Undetermined	Undetermined	Undetermined
MSC-SSC	MSC-SSC_3	hsa-miR-1271-002779	1.231	0.979	29.51	29.488	29.488	9.737	0.34	2.508	0.909	6.918	0.126
MSC-SSC	MSC-SSC_1	hsa-miR-1271-002779	1.216	0.988	29.477	29.488	29.488	9.737	0.34	2.508	0.909	6.918	0.126
MSC-SSC	MSC-SSC-2	hsa-miR-1271-002779	1.226	0.989	29.477	29.488	29.488	9.737	0.34	2.508	0.909	6.918	0.126
MSC-HC	MSC-HC-1	hsa-miR-1271-002779	1.214	0.967	29.822	29.752	29.752	11.064	0.266	1	0.453	2.208	1
MSC-HC	MSC-HC_3	hsa-miR-1271-002779	1.233	0.977	29.402	29.752	29.752	11.064	0.266	1	0.453	2.208	1
MSC-HC	MSC-HC_2	hsa-miR-1271-002779	1.198	0.983	30.03	29.752	29.752	11.064	0.266	1	0.453	2.208	1
MSC-SSC	MSC-SSC-2	hsa-miR-1270-002807	0.7	0.786	33.637	33.772	33.772	14.366	0.247	0.392	0.044	3.468	0.102
MSC-HC	MSC-HC-1	hsa-miR-1270-002807	1.01	0.878	31.165	31.705	31.705	13.017	0.39	1	0.313	3.198	1
MSC-SSC	MSC-SSC_1	hsa-miR-1270-002807	0.695	0.874	33.907	33.772	33.772	14.366	0.247	0.392	0.044	3.468	0.102
MSC-SSC	MSC-SSC_3	hsa-miR-1270-002807	0	0	Undetermined	33.772	33.772	14.366	0.247	0.392	0.044	3.468	0.102
MSC-HC	MSC-HC_3	hsa-miR-1270-002807	0.862	0.781	32.656	31.705	31.705	13.017	0.39	1	0.313	3.198	1
MSC-HC	MSC-HC_2	hsa-miR-1270-002807	0.935	0.893	31.295	31.705	31.705	13.017	0.39	1	0.313	3.198	1
MSC-SSC	MSC-SSC-2	hsa-miR-1269-002789	0.967	0.744	34.908	33.345	33.345	13.94	1.45
MSC-HC	MSC-HC-1	hsa-miR-1269-002789	Undetermined	Undetermined	Undetermined					1
MSC-HC	MSC-HC_2	hsa-miR-1269-002789	0	0	Undetermined					1
MSC-HC	MSC-HC_3	hsa-miR-1269-002789	Undetermined	Undetermined	Undetermined					1
MSC-SSC	MSC-SSC_1	hsa-miR-1269-002789	1.147	0.959	31.783	33.345	33.345	13.94	1.45
MSC-SSC	MSC-SSC_3	hsa-miR-1269-002789	Undetermined	Undetermined	Undetermined	33.345	33.345	13.94	1.45
MSC-HC	MSC-HC-1	hsa-miR-1267-002885	1.073	0.929	31.349	31.724	31.724	13.036	0.474	1	0.243	4.111	1
MSC-SSC	MSC-SSC_3	hsa-miR-1267-002885	1.252	0.988	31.579	31.688	31.688	11.937	0.508	2.141	0.471	9.731	0.221
MSC-SSC	MSC-SSC_1	hsa-miR-1267-002885	1.256	0.987	31.088	31.688	31.688	11.937	0.508	2.141	0.471	9.731	0.221
MSC-SSC	MSC-SSC-2	hsa-miR-1267-002885	1.096	0.861	32.397	31.688	31.688	11.937	0.508	2.141	0.471	9.731	0.221
MSC-HC	MSC-HC_2	hsa-miR-1267-002885	1.19	0.98	31.004	31.724	31.724	13.036	0.474	1	0.243	4.111	1
MSC-HC	MSC-HC_3	hsa-miR-1267-002885	1.014	0.955	32.818	31.724	31.724	13.036	0.474	1	0.243	4.111	1
MSC-HC	MSC-HC_3	hsa-miR-1265-002790	0.91	0.841	35.003	35.003	35.003	16.142		1
MSC-HC	MSC-HC_2	hsa-miR-1265-002790	Undetermined	Undetermined	Undetermined	35.003	35.003	16.142		1
MSC-SSC	MSC-SSC-2	hsa-miR-1265-002790	0.578	0.478	36.401	36.401	36.401	16.883		0.598
MSC-HC	MSC-HC-1	hsa-miR-1265-002790	Undetermined	Undetermined	Undetermined	35.003	35.003	16.142		1
MSC-SSC	MSC-SSC_3	hsa-miR-1265-002790	Undetermined	Undetermined	Undetermined	36.401	36.401	16.883		0.598
MSC-SSC	MSC-SSC_1	hsa-miR-1265-002790	0	0	Undetermined	36.401	36.401	16.883		0.598
MSC-HC	MSC-HC_3	hsa-miR-1264-002799	0	0	Undetermined	35.034	35.034	16.412		1
MSC-HC	MSC-HC_2	hsa-miR-1264-002799	0.752	0.755	35.034	35.034	35.034	16.412		1
MSC-SSC	MSC-SSC-2	hsa-miR-1264-002799	Undetermined	Undetermined	Undetermined
MSC-HC	MSC-HC-1	hsa-miR-1264-002799	0	0	Undetermined	35.034	35.034	16.412		1
MSC-SSC	MSC-SSC_3	hsa-miR-1264-002799	0	0	Undetermined
MSC-SSC	MSC-SSC_1	hsa-miR-1264-002799	0	0	Undetermined
MSC-SSC	MSC-SSC_1	hsa-miR-1263-002784	0	0	Undetermined
MSC-SSC	MSC-SSC_3	hsa-miR-1263-002784	Undetermined	Undetermined	Undetermined
MSC-HC	MSC-HC-1	hsa-miR-1263-002784	Undetermined	Undetermined	Undetermined					1
MSC-HC	MSC-HC_3	hsa-miR-1263-002784	Undetermined	Undetermined	Undetermined					1
MSC-HC	MSC-HC_2	hsa-miR-1263-002784	0	0	Undetermined					1
MSC-SSC	MSC-SSC-2	hsa-miR-1263-002784	0	0	Undetermined
MSC-HC	MSC-HC_3	hsa-miR-1262-002852	0.663	0.492	32.182	33.642	33.642	14.954	0.867	1	0.075	13.278	1
MSC-HC	MSC-HC_2	hsa-miR-1262-002852	0.676	0.719	33.884	33.642	33.642	14.954	0.867	1	0.075	13.278	1
MSC-SSC	MSC-SSC-2	hsa-miR-1262-002852	0.683	0.805	33.861	34.164	34.164	14.413	0.468	1.454	0.36	5.879	0.87
MSC-HC	MSC-HC-1	hsa-miR-1262-002852	0.668	0.567	34.859	33.642	33.642	14.954	0.867	1	0.075	13.278	1
MSC-SSC	MSC-SSC_1	hsa-miR-1262-002852	0.656	0.761	34.551	34.164	34.164	14.413	0.468	1.454	0.36	5.879	0.87
MSC-SSC	MSC-SSC_3	hsa-miR-1262-002852	0.668	0.743	34.081	34.164	34.164	14.413	0.468	1.454	0.36	5.879	0.87
MSC-SSC	MSC-SSC_1	hsa-miR-1260-002896	1.176	0.992	24.985	25.111	25.111	5.36	0.223	1.628	0.839	3.162	0.127
MSC-SSC	MSC-SSC_3	hsa-miR-1260-002896	1.181	0.986	25.378	25.111	25.111	5.36	0.223	1.628	0.839	3.162	0.127
MSC-HC	MSC-HC_2	hsa-miR-1260-002896	1.17	0.954	24.656	24.751	24.751	6.063	0.051	1	0.858	1.166	1
MSC-HC	MSC-HC_3	hsa-miR-1260-002896	1.17	0.958	25.024	24.751	24.751	6.063	0.051	1	0.858	1.166	1
MSC-HC	MSC-HC-1	hsa-miR-1260-002896	1.17	0.986	24.574	24.751	24.751	6.063	0.051	1	0.858	1.166	1
MSC-SSC	MSC-SSC-2	hsa-miR-1260-002896	1.186	0.979	24.97	25.111	25.111	5.36	0.223	1.628	0.839	3.162	0.127
MSC-HC	MSC-HC_2	hsa-miR-126#-000451	1.131	0.976	31.043	30.715	30.715	12.027	0.263	1	0.456	2.194	1
MSC-HC	MSC-HC_3	hsa-miR-126#-000451	1.23	0.977	30.388	30.715	30.715	12.027	0.263	1	0.456	2.194	1
MSC-SSC	MSC-SSC-2	hsa-miR-126#-000451	1.246	0.944	31.089	31.491	31.491	11.74	0.199	1.22	0.674	2.208	0.458
MSC-HC	MSC-HC-1	hsa-miR-126#-000451	1.122	0.957	30.715	30.715	30.715	12.027	0.263	1	0.456	2.194	1
MSC-SSC	MSC-SSC_1	hsa-miR-126#-000451	1.201	0.983	30.806	31.491	31.491	11.74	0.199	1.22	0.674	2.208	0.458
MSC-SSC	MSC-SSC_3	hsa-miR-126#-000451	1.245	0.972	32.577	31.491	31.491	11.74	0.199	1.22	0.674	2.208	0.458
MSC-HC	MSC-HC_3	hsa-miR-125b-2#-002158	0.809	0.738	32.269	34.372	34.372	15.684	1.227	1	0.026	38.819	1
MSC-HC	MSC-HC_2	hsa-miR-125b-2#-002158	0.732	0.718	34.65	34.372	34.372	15.684	1.227	1	0.026	38.819	1
MSC-SSC	MSC-SSC-2	hsa-miR-125b-2#-002158	0.694	0.506	36.474	36.679	36.679	16.7	0.257	0.495	0.052	4.736	0.419
MSC-SSC	MSC-SSC_1	hsa-miR-125b-2#-002158	Undetermined	Undetermined	Undetermined	36.679	36.679	16.7	0.257	0.495	0.052	4.736	0.419
MSC-SSC	MSC-SSC_3	hsa-miR-125b-2#-002158	0.623	0.573	36.884	36.679	36.679	16.7	0.257	0.495	0.052	4.736	0.419
MSC-HC	MSC-HC-1	hsa-miR-125b-2#-002158	0.655	0.697	36.198	34.372	34.372	15.684	1.227	1	0.026	38.819	1
MSC-HC	MSC-HC_3	hsa-miR-125b-1#-002378	1.157	0.981	31.725	31.651	31.651	12.963	0.054	1	0.852	1.173	1
MSC-HC	MSC-HC_2	hsa-miR-125b-1#-002378	1.132	0.971	31.67	31.651	31.651	12.963	0.054	1	0.852	1.173	1
MSC-SSC	MSC-SSC_1	hsa-miR-125b-1#-002378	1.172	0.969	31.216	31.54	31.54	11.789	0.186	2.257	1.296	3.93	0.051
MSC-SSC	MSC-SSC_3	hsa-miR-125b-1#-002378	1.151	0.983	31.863	31.54	31.54	11.789	0.186	2.257	1.296	3.93	0.051
MSC-HC	MSC-HC-1	hsa-miR-125b-1#-002378	1.147	0.979	31.558	31.651	31.651	12.963	0.054	1	0.852	1.173	1
MSC-SSC	MSC-SSC-2	hsa-miR-125b-1#-002378	1.135	0.954	31.541	31.54	31.54	11.789	0.186	2.257	1.296	3.93	0.051
MSC-HC	MSC-HC-1	hsa-miR-1259-002796	Undetermined	Undetermined	Undetermined					1
MSC-SSC	MSC-SSC_3	hsa-miR-1259-002796	Undetermined	Undetermined	Undetermined
MSC-SSC	MSC-SSC_1	hsa-miR-1259-002796	Undetermined	Undetermined	Undetermined
MSC-HC	MSC-HC_2	hsa-miR-1259-002796	Undetermined	Undetermined	Undetermined					1
MSC-HC	MSC-HC_3	hsa-miR-1259-002796	Undetermined	Undetermined	Undetermined					1
MSC-SSC	MSC-SSC-2	hsa-miR-1259-002796	0	0	Undetermined
MSC-HC	MSC-HC_3	hsa-miR-1257-002910	0.61	0	39.156	39.156	39.156	20.295		1
MSC-HC	MSC-HC_2	hsa-miR-1257-002910	Undetermined	Undetermined	Undetermined	39.156	39.156	20.295		1
MSC-SSC	MSC-SSC_1	hsa-miR-1257-002910	Undetermined	Undetermined	Undetermined
MSC-SSC	MSC-SSC_3	hsa-miR-1257-002910	0	0	Undetermined
MSC-HC	MSC-HC-1	hsa-miR-1257-002910	Undetermined	Undetermined	Undetermined	39.156	39.156	20.295		1
MSC-SSC	MSC-SSC-2	hsa-miR-1257-002910	0	0	Undetermined
MSC-HC	MSC-HC_3	hsa-miR-1256-002850	Undetermined	Undetermined	Undetermined	38.03	38.03	19.428	0.03	1	0.77	1.298	1
MSC-HC	MSC-HC_2	hsa-miR-1256-002850	0.715	0.339	38.02	38.03	38.03	19.428	0.03	1	0.77	1.298	1
MSC-SSC	MSC-SSC-2	hsa-miR-1256-002850	0	0	Undetermined	38.592	38.592	18.725	1.747	1.628	0	7,859,338.500	0.573
MSC-SSC	MSC-SSC_3	hsa-miR-1256-002850	0.735	0.862	37.419	38.592	38.592	18.725	1.747	1.628	0	7,859,338.500	0.573
MSC-SSC	MSC-SSC_1	hsa-miR-1256-002850	0.622	0	39.766	38.592	38.592	18.725	1.747	1.628	0	7,859,338.500	0.573
MSC-HC	MSC-HC-1	hsa-miR-1256-002850	0.634	0.347	38.039	38.03	38.03	19.428	0.03	1	0.77	1.298	1
MSC-SSC	MSC-SSC-2	hsa-miR-1255B-002801	0.831	0.914	32.709	32.124	32.124	12.373	0.411	1.161	0.34	3.962	0.695
MSC-HC	MSC-HC_3	hsa-miR-1255B-002801	1.071	0.948	30.717	31.277	31.277	12.589	0.368	1	0.334	2.998	1
MSC-HC	MSC-HC_2	hsa-miR-1255B-002801	0.744	0.913	31.637	31.277	31.277	12.589	0.368	1	0.334	2.998	1
MSC-SSC	MSC-SSC_3	hsa-miR-1255B-002801	0.916	0.968	32.327	32.124	32.124	12.373	0.411	1.161	0.34	3.962	0.695
MSC-SSC	MSC-SSC_1	hsa-miR-1255B-002801	0.941	0.924	31.337	32.124	32.124	12.373	0.411	1.161	0.34	3.962	0.695
MSC-HC	MSC-HC-1	hsa-miR-1255B-002801	0.874	0.766	31.478	31.277	31.277	12.589	0.368	1	0.334	2.998	1
MSC-HC	MSC-HC_2	hsa-miR-1255A-002805	Undetermined	Undetermined	Undetermined	34.206	34.206	15.624		1
MSC-HC	MSC-HC_3	hsa-miR-1255A-002805	0	0	Undetermined	34.206	34.206	15.624		1
MSC-HC	MSC-HC-1	hsa-miR-1255A-002805	0.938	0.745	34.206	34.206	34.206	15.624		1
MSC-SSC	MSC-SSC-2	hsa-miR-1255A-002805	0	0	Undetermined
MSC-SSC	MSC-SSC_1	hsa-miR-1255A-002805	0	0	Undetermined
MSC-SSC	MSC-SSC_3	hsa-miR-1255A-002805	Undetermined	Undetermined	Undetermined
MSC-HC	MSC-HC-1	hsa-miR-1254-002818	1.017	0.976	30.807	30.934	30.934	12.246	0.247	1	0.479	2.087	1
MSC-SSC	MSC-SSC_3	hsa-miR-1254-002818	1.16	0.98	30.052	32.083	32.083	12.332	1.39	0.942	0.015	59.528	0.573
MSC-SSC	MSC-SSC_1	hsa-miR-1254-002818	1.116	0.966	32.491	32.083	32.083	12.332	1.39	0.942	0.015	59.528	0.573
MSC-SSC	MSC-SSC-2	hsa-miR-1254-002818	0.969	0.953	33.706	32.083	32.083	12.332	1.39	0.942	0.015	59.528	0.573
MSC-HC	MSC-HC_2	hsa-miR-1254-002818	1.026	0.95	31.305	30.934	30.934	12.246	0.247	1	0.479	2.087	1
MSC-HC	MSC-HC_3	hsa-miR-1254-002818	1.138	0.978	30.69	30.934	30.934	12.246	0.247	1	0.479	2.087	1
MSC-HC	MSC-HC_3	hsa-miR-1253-002894	0.794	0.661	32.962	32.809	32.809	14.121	0.055	1	0.848	1.18	1
MSC-HC	MSC-HC_2	hsa-miR-1253-002894	0.752	0.725	32.846	32.809	32.809	14.121	0.055	1	0.848	1.18	1
MSC-SSC	MSC-SSC-2	hsa-miR-1253-002894	0.877	0.934	32.034	32.592	32.592	12.841	0.546	2.428	0.477	12.371	0.175
MSC-SSC	MSC-SSC_1	hsa-miR-1253-002894	0.689	0.881	33.199	32.592	32.592	12.841	0.546	2.428	0.477	12.371	0.175
MSC-SSC	MSC-SSC_3	hsa-miR-1253-002894	0.922	0.93	32.542	32.592	32.592	12.841	0.546	2.428	0.477	12.371	0.175
MSC-HC	MSC-HC-1	hsa-miR-1253-002894	0.73	0.903	32.618	32.809	32.809	14.121	0.055	1	0.848	1.18	1
MSC-HC	MSC-HC-1	hsa-miR-1252-002860	Undetermined	Undetermined	Undetermined					1
MSC-SSC	MSC-SSC-2	hsa-miR-1252-002860	Undetermined	Undetermined	Undetermined
MSC-SSC	MSC-SSC_1	hsa-miR-1252-002860	0	0	Undetermined
MSC-SSC	MSC-SSC_3	hsa-miR-1252-002860	Undetermined	Undetermined	Undetermined
MSC-HC	MSC-HC_2	hsa-miR-1252-002860	Undetermined	Undetermined	Undetermined					1
MSC-HC	MSC-HC_3	hsa-miR-1252-002860	Undetermined	Undetermined	Undetermined					1
MSC-SSC	MSC-SSC-2	hsa-miR-1251-002820	Undetermined	Undetermined	Undetermined
MSC-HC	MSC-HC-1	hsa-miR-1251-002820	0	0	Undetermined					1
MSC-SSC	MSC-SSC_3	hsa-miR-1251-002820	0	0	Undetermined
MSC-HC	MSC-HC_2	hsa-miR-1251-002820	0	0	Undetermined					1
MSC-HC	MSC-HC_3	hsa-miR-1251-002820	0	0	Undetermined					1
MSC-SSC	MSC-SSC_1	hsa-miR-1251-002820	0	0	Undetermined
MSC-HC	MSC-HC_2	hsa-miR-1250-002887	0	0	Undetermined					1
MSC-HC	MSC-HC_3	hsa-miR-1250-002887	Undetermined	Undetermined	Undetermined					1
MSC-SSC	MSC-SSC-2	hsa-miR-1250-002887	0	0	Undetermined
MSC-SSC	MSC-SSC_3	hsa-miR-1250-002887	0	0	Undetermined
MSC-SSC	MSC-SSC_1	hsa-miR-1250-002887	0	0	Undetermined
[truncated: 319 more rows]

## Sheet: A-MSC set A
# Barcode:
# Created By:	GUEST
# Default CRT Analysis Start Cycle:	1.0
# Efficiency:	[hsa-miR-548b-001541 = 100.0% hsa-miR-519c-001163 = 100.0% hsa-miR-296-3p-002101 = 100.0% hsa-miR-106b-000442 = 100.0% hsa-miR-193a-5p-002281 = 100.0% mmu-miR-96-000186 = 100.0% hsa-miR-146b-001097 = 100.0% hsa-miR-362-001273 = 100.0% hsa-miR-672-002327 = 100.0% hsa-miR-142-5p-002248 = 100.0% mmu-miR-153-001191 = 100.0% hsa-miR-214-002306 = 100.0% hsa-miR-107-000443 = 100.0% hsa-miR-30c-000419 = …
# Instrument Type in the Study:	ViiA™ 7 Real-Time PCR System
# Last Modified Date/Time:	06-25-2018 16:30:59 CEST
# Max CT:	40.0
# Normalization Method:	Endogenous Control = [U6 snRNA-001973]
# Number of Experiments in Study:	6
# RQ Min/Max Calculation:	Confidence Level = 95.0%
# Reference Biological Group:	HC-A-MSC
# Study Comments:
# Study Description:
# Study Name:	SS-A-MSC vs HC-A-MSC set A
Biological Group Name	Sample Name	Target Name	Amp Score	Cq Conf	Cт	Cт Mean	Adjusted Cт Mean	ΔCт Mean	ΔCт SE	RQ	RQ Min	RQ Max	P-Value
ADIP-HC	ADIP-HC_III	RNU44-001094	1.151	0.96	21.758	21.052	21.052	2.806	0.297	1	0.412	2.428	1
ADIP-SSC	ADIP-SSC-II	RNU44-001094	1.191	0.883	21.883	21.836	21.836	4.246	0.248	0.368	0.176	0.772	0.07
ADIP-SSC	ADIP-SSC-III	RNU44-001094	1.186	0.981	21.405	21.836	21.836	4.246	0.248	0.368	0.176	0.772	0.07
ADIP-SSC	ADIP-SSC_I	RNU44-001094	1.125	0.91	22.219	21.836	21.836	4.246	0.248	0.368	0.176	0.772	0.07
ADIP-HC	ADIP_HC_II	RNU44-001094	1.144	0.903	20.548	21.052	21.052	2.806	0.297	1	0.412	2.428	1
ADIP-HC	ADIP-HC_I	RNU44-001094	1.147	0.983	20.851	21.052	21.052	2.806	0.297	1	0.412	2.428	1
ADIP-SSC	ADIP-SSC-II	RNU48-001006	1.245	0.792	21.338	21.29	21.29	3.7	0.217	0.63	0.33	1.204	0.188
ADIP-SSC	ADIP-SSC-III	RNU48-001006	1.258	0.784	21.038	21.29	21.29	3.7	0.217	0.63	0.33	1.204	0.188
ADIP-HC	ADIP-HC_I	RNU48-001006	1.233	0.836	21.128	21.28	21.28	3.034	0.332	1	0.371	2.692	1
ADIP-HC	ADIP-HC_III	RNU48-001006	1.219	0.825	21.184	21.28	21.28	3.034	0.332	1	0.371	2.692	1
ADIP-HC	ADIP_HC_II	RNU48-001006	1.218	0.798	21.529	21.28	21.28	3.034	0.332	1	0.371	2.692	1
ADIP-SSC	ADIP-SSC_I	RNU48-001006	1.225	0.846	21.494	21.29	21.29	3.7	0.217	0.63	0.33	1.204	0.188
ADIP-SSC	ADIP-SSC-II	U6 snRNA-001973	1.19	0.918	18.294	17.59	17.59
ADIP-SSC	ADIP-SSC-II	U6 snRNA-001973	1.186	0.844	17.391	17.59	17.59
ADIP-SSC	ADIP-SSC-II	U6 snRNA-001973	1.183	0.814	18.642	17.59	17.59
ADIP-SSC	ADIP-SSC-II	U6 snRNA-001973	1.184	0.987	17.957	17.59	17.59
ADIP-SSC	ADIP-SSC_I	U6 snRNA-001973	1.174	0.735	16.931	17.59	17.59
ADIP-SSC	ADIP-SSC_I	U6 snRNA-001973	1.172	0.885	17.97	17.59	17.59
ADIP-SSC	ADIP-SSC_I	U6 snRNA-001973	1.165	0.827	17.524	17.59	17.59
ADIP-SSC	ADIP-SSC_I	U6 snRNA-001973	1.168	0.866	17.763	17.59	17.59
ADIP-HC	ADIP_HC_II	U6 snRNA-001973	1.18	0.861	17.843	18.246	18.246
ADIP-HC	ADIP_HC_II	U6 snRNA-001973	1.188	0.84	17.717	18.246	18.246
ADIP-HC	ADIP_HC_II	U6 snRNA-001973	1.174	0.85	17.738	18.246	18.246
ADIP-HC	ADIP_HC_II	U6 snRNA-001973	1.185	0.912	18.055	18.246	18.246
ADIP-HC	ADIP-HC_III	U6 snRNA-001973	1.163	0.951	18.166	18.246	18.246
ADIP-HC	ADIP-HC_III	U6 snRNA-001973	1.172	0.941	18.146	18.246	18.246
ADIP-HC	ADIP-HC_III	U6 snRNA-001973	1.169	0.853	18.662	18.246	18.246
ADIP-HC	ADIP-HC_III	U6 snRNA-001973	1.175	0.858	18.609	18.246	18.246
ADIP-HC	ADIP-HC_I	U6 snRNA-001973	1.174	0.875	18.234	18.246	18.246
ADIP-HC	ADIP-HC_I	U6 snRNA-001973	1.175	0.823	18.432	18.246	18.246
ADIP-HC	ADIP-HC_I	U6 snRNA-001973	1.164	0.778	18.691	18.246	18.246
ADIP-HC	ADIP-HC_I	U6 snRNA-001973	1.17	0.817	18.665	18.246	18.246
ADIP-SSC	ADIP-SSC-III	U6 snRNA-001973	1.181	0.683	16.135	17.59	17.59
ADIP-SSC	ADIP-SSC-III	U6 snRNA-001973	1.202	0.912	17.945	17.59	17.59
ADIP-SSC	ADIP-SSC-III	U6 snRNA-001973	1.196	0.915	17.385	17.59	17.59
ADIP-SSC	ADIP-SSC-III	U6 snRNA-001973	1.201	0.858	17.143	17.59	17.59
ADIP-HC	ADIP-HC_I	ath-miR159a-000338	Undetermined	Undetermined	Undetermined					1
ADIP-SSC	ADIP-SSC-III	ath-miR159a-000338	Undetermined	Undetermined	Undetermined
ADIP-SSC	ADIP-SSC_I	ath-miR159a-000338	Undetermined	Undetermined	Undetermined
ADIP-SSC	ADIP-SSC-II	ath-miR159a-000338	Undetermined	Undetermined	Undetermined
ADIP-HC	ADIP-HC_III	ath-miR159a-000338	0.697	0	Undetermined					1
ADIP-HC	ADIP_HC_II	ath-miR159a-000338	Undetermined	Undetermined	Undetermined					1
ADIP-HC	ADIP-HC_I	hsa-let-7a-000377	1.183	0.974	26.311	26.261	26.261	8.015	0.218	1	0.522	1.915	1
ADIP-HC	ADIP_HC_II	hsa-let-7a-000377	1.154	0.969	26.288	26.261	26.261	8.015	0.218	1	0.522	1.915	1
ADIP-SSC	ADIP-SSC-II	hsa-let-7a-000377	1.151	0.978	25.97	25.961	25.961	8.371	0.237	0.781	0.385	1.584	0.335
ADIP-HC	ADIP-HC_III	hsa-let-7a-000377	1.139	0.971	26.183	26.261	26.261	8.015	0.218	1	0.522	1.915	1
ADIP-SSC	ADIP-SSC_I	hsa-let-7a-000377	1.164	0.981	26.107	25.961	25.961	8.371	0.237	0.781	0.385	1.584	0.335
ADIP-SSC	ADIP-SSC-III	hsa-let-7a-000377	1.151	0.975	25.804	25.961	25.961	8.371	0.237	0.781	0.385	1.584	0.335
ADIP-HC	ADIP_HC_II	hsa-let-7b-002619	1.075	0.769	23.128	23.546	23.546	5.3	0.189	1	0.57	1.755	1
ADIP-SSC	ADIP-SSC-III	hsa-let-7b-002619	1.117	0.834	22.91	23.135	23.135	5.545	0.197	0.844	0.469	1.518	0.434
ADIP-SSC	ADIP-SSC_I	hsa-let-7b-002619	1.08	0.848	23.273	23.135	23.135	5.545	0.197	0.844	0.469	1.518	0.434
ADIP-HC	ADIP-HC_III	hsa-let-7b-002619	1.067	0.885	23.374	23.546	23.546	5.3	0.189	1	0.57	1.755	1
ADIP-SSC	ADIP-SSC-II	hsa-let-7b-002619	1.105	0.855	23.223	23.135	23.135	5.545	0.197	0.844	0.469	1.518	0.434
ADIP-HC	ADIP-HC_I	hsa-let-7b-002619	1.103	0.848	24.137	23.546	23.546	5.3	0.189	1	0.57	1.755	1
ADIP-HC	ADIP-HC_III	hsa-let-7c-000379	1.238	0.982	29.967	30.273	30.273	12.027	0.336	1	0.367	2.721	1
ADIP-SSC	ADIP-SSC-III	hsa-let-7c-000379	1.293	0.981	29.878	30.023	30.023	12.433	0.274	0.755	0.333	1.708	0.382
ADIP-HC	ADIP-HC_I	hsa-let-7c-000379	1.263	0.987	30.333	30.273	30.273	12.027	0.336	1	0.367	2.721	1
ADIP-HC	ADIP_HC_II	hsa-let-7c-000379	1.257	0.978	30.52	30.273	30.273	12.027	0.336	1	0.367	2.721	1
ADIP-SSC	ADIP-SSC-II	hsa-let-7c-000379	1.289	0.981	29.957	30.023	30.023	12.433	0.274	0.755	0.333	1.708	0.382
ADIP-SSC	ADIP-SSC_I	hsa-let-7c-000379	1.265	0.974	30.235	30.023	30.023	12.433	0.274	0.755	0.333	1.708	0.382
ADIP-HC	ADIP-HC_III	hsa-let-7d-002283	1.271	0.981	28.487	28.669	28.669	10.422	0.211	1	0.533	1.877	1
ADIP-SSC	ADIP-SSC-III	hsa-let-7d-002283	1.326	0.985	27.946	28.331	28.331	10.741	0.075	0.802	0.641	1.002	0.266
ADIP-HC	ADIP-HC_I	hsa-let-7d-002283	1.312	0.978	28.866	28.669	28.669	10.422	0.211	1	0.533	1.877	1
ADIP-SSC	ADIP-SSC_I	hsa-let-7d-002283	1.321	0.976	28.384	28.331	28.331	10.741	0.075	0.802	0.641	1.002	0.266
ADIP-SSC	ADIP-SSC-II	hsa-let-7d-002283	1.298	0.989	28.665	28.331	28.331	10.741	0.075	0.802	0.641	1.002	0.266
ADIP-HC	ADIP_HC_II	hsa-let-7d-002283	1.31	0.978	28.653	28.669	28.669	10.422	0.211	1	0.533	1.877	1
ADIP-HC	ADIP-HC_III	hsa-let-7e-002406	1.268	0.967	24.04	24.193	24.193	5.947	0.231	1	0.501	1.994	1
ADIP-SSC	ADIP-SSC_I	hsa-let-7e-002406	1.301	0.979	24.071	23.752	23.752	6.162	0.223	0.862	0.444	1.673	0.526
ADIP-SSC	ADIP-SSC-III	hsa-let-7e-002406	1.305	0.98	23.358	23.752	23.752	6.162	0.223	0.862	0.444	1.673	0.526
ADIP-HC	ADIP_HC_II	hsa-let-7e-002406	1.278	0.982	24.24	24.193	24.193	5.947	0.231	1	0.501	1.994	1
ADIP-HC	ADIP-HC_I	hsa-let-7e-002406	1.311	0.986	24.3	24.193	24.193	5.947	0.231	1	0.501	1.994	1
ADIP-SSC	ADIP-SSC-II	hsa-let-7e-002406	1.288	0.979	23.827	23.752	23.752	6.162	0.223	0.862	0.444	1.673	0.526
ADIP-SSC	ADIP-SSC_I	hsa-let-7f-000382	1.058	0.955	27.854	27.918	27.918	10.328	0.125	0.71	0.49	1.031	0.137
ADIP-HC	ADIP-HC_III	hsa-let-7f-000382	1.07	0.983	28.014	28.082	28.082	9.835	0.205	1	0.543	1.842	1
ADIP-SSC	ADIP-SSC-III	hsa-let-7f-000382	1.101	0.909	27.707	27.918	27.918	10.328	0.125	0.71	0.49	1.031	0.137
ADIP-HC	ADIP_HC_II	hsa-let-7f-000382	1.096	0.97	28.083	28.082	28.082	9.835	0.205	1	0.543	1.842	1
ADIP-HC	ADIP-HC_I	hsa-let-7f-000382	1.094	0.962	28.148	28.082	28.082	9.835	0.205	1	0.543	1.842	1
ADIP-SSC	ADIP-SSC-II	hsa-let-7f-000382	1.085	0.858	28.195	27.918	27.918	10.328	0.125	0.71	0.49	1.031	0.137
ADIP-HC	ADIP-HC_III	hsa-let-7g-002282	1.258	0.973	25.383	25.719	25.719	7.472	0.313	1	0.393	2.547	1
ADIP-HC	ADIP-HC_I	hsa-let-7g-002282	1.285	0.992	25.875	25.719	25.719	7.472	0.313	1	0.393	2.547	1
ADIP-SSC	ADIP-SSC_I	hsa-let-7g-002282	1.279	0.978	25.714	25.466	25.466	7.876	0.223	0.756	0.389	1.471	0.346
ADIP-SSC	ADIP-SSC-II	hsa-let-7g-002282	1.273	0.979	25.508	25.466	25.466	7.876	0.223	0.756	0.389	1.471	0.346
ADIP-HC	ADIP_HC_II	hsa-let-7g-002282	1.259	0.981	25.897	25.719	25.719	7.472	0.313	1	0.393	2.547	1
ADIP-SSC	ADIP-SSC-III	hsa-let-7g-002282	1.303	0.989	25.176	25.466	25.466	7.876	0.223	0.756	0.389	1.471	0.346
ADIP-HC	ADIP_HC_II	hsa-miR-1-002222	Undetermined	Undetermined	Undetermined					1
ADIP-SSC	ADIP-SSC_I	hsa-miR-1-002222	Undetermined	Undetermined	Undetermined
ADIP-HC	ADIP-HC_III	hsa-miR-1-002222	Undetermined	Undetermined	Undetermined					1
ADIP-SSC	ADIP-SSC-II	hsa-miR-1-002222	Undetermined	Undetermined	Undetermined
ADIP-HC	ADIP-HC_I	hsa-miR-1-002222	Undetermined	Undetermined	Undetermined					1
ADIP-SSC	ADIP-SSC-III	hsa-miR-1-002222	Undetermined	Undetermined	Undetermined
ADIP-SSC	ADIP-SSC-II	hsa-miR-100-000437	1.207	0.982	22.104	22.012	22.012	4.422	0.23	0.647	0.326	1.283	0.086
ADIP-SSC	ADIP-SSC_I	hsa-miR-100-000437	1.205	0.984	21.951	22.012	22.012	4.422	0.23	0.647	0.326	1.283	0.086
ADIP-HC	ADIP-HC_III	hsa-miR-100-000437	1.199	0.976	22.052	22.04	22.04	3.793	0.173	1	0.598	1.674	1
ADIP-HC	ADIP_HC_II	hsa-miR-100-000437	1.225	0.987	21.974	22.04	22.04	3.793	0.173	1	0.598	1.674	1
ADIP-HC	ADIP-HC_I	hsa-miR-100-000437	1.242	0.951	22.092	22.04	22.04	3.793	0.173	1	0.598	1.674	1
ADIP-SSC	ADIP-SSC-III	hsa-miR-100-000437	1.236	0.96	21.981	22.012	22.012	4.422	0.23	0.647	0.326	1.283	0.086
ADIP-HC	ADIP-HC_I	hsa-miR-101-002253	1.337	0.981	31.445	31.953	31.953	13.707	0.55	1	0.194	5.15	1
ADIP-SSC	ADIP-SSC_I	hsa-miR-101-002253	1.308	0.973	32.061	31.798	31.798	14.208	0.631	0.707	0.108	4.64	0.633
ADIP-HC	ADIP-HC_III	hsa-miR-101-002253	1.284	0.981	31.805	31.953	31.953	13.707	0.55	1	0.194	5.15	1
ADIP-HC	ADIP_HC_II	hsa-miR-101-002253	1.315	0.969	32.61	31.953	31.953	13.707	0.55	1	0.194	5.15	1
ADIP-SSC	ADIP-SSC-II	hsa-miR-101-002253	1.31	0.985	31.065	31.798	31.798	14.208	0.631	0.707	0.108	4.64	0.633
ADIP-SSC	ADIP-SSC-III	hsa-miR-101-002253	1.277	0.97	32.267	31.798	31.798	14.208	0.631	0.707	0.108	4.64	0.633
ADIP-HC	ADIP_HC_II	hsa-miR-103-000439	1.188	0.96	27.57	27.624	27.624	9.377	0.249	1	0.476	2.102	1
ADIP-HC	ADIP-HC_III	hsa-miR-103-000439	1.149	0.972	27.898	27.624	27.624	9.377	0.249	1	0.476	2.102	1
ADIP-SSC	ADIP-SSC-III	hsa-miR-103-000439	1.168	0.982	27.356	27.333	27.333	9.743	0.232	0.776	0.388	1.551	0.354
ADIP-SSC	ADIP-SSC-II	hsa-miR-103-000439	1.156	0.983	27.541	27.333	27.333	9.743	0.232	0.776	0.388	1.551	0.354
ADIP-SSC	ADIP-SSC_I	hsa-miR-103-000439	1.19	0.975	27.1	27.333	27.333	9.743	0.232	0.776	0.388	1.551	0.354
ADIP-HC	ADIP-HC_I	hsa-miR-103-000439	1.213	0.952	27.402	27.624	27.624	9.377	0.249	1	0.476	2.102	1
ADIP-SSC	ADIP-SSC-II	hsa-miR-105-002167	0	0	Undetermined
ADIP-SSC	ADIP-SSC_I	hsa-miR-105-002167	0	0	Undetermined
ADIP-HC	ADIP-HC_I	hsa-miR-105-002167	0	0	Undetermined					1
ADIP-HC	ADIP-HC_III	hsa-miR-105-002167	0	0	Undetermined					1
ADIP-SSC	ADIP-SSC-III	hsa-miR-105-002167	0	0	Undetermined
ADIP-HC	ADIP_HC_II	hsa-miR-105-002167	0	0	Undetermined					1
ADIP-HC	ADIP_HC_II	hsa-miR-106a-002169	1.376	0.982	24.074	24.04	24.04	5.794	0.262	1	0.458	2.185	1
ADIP-HC	ADIP-HC_I	hsa-miR-106a-002169	1.402	0.99	23.834	24.04	24.04	5.794	0.262	1	0.458	2.185	1
ADIP-SSC	ADIP-SSC-III	hsa-miR-106a-002169	1.403	0.99	23.836	24.075	24.075	6.485	0.174	0.619	0.368	1.041	0.151
ADIP-SSC	ADIP-SSC_I	hsa-miR-106a-002169	1.379	0.984	24.181	24.075	24.075	6.485	0.174	0.619	0.368	1.041	0.151
ADIP-HC	ADIP-HC_III	hsa-miR-106a-002169	1.362	0.975	24.213	24.04	24.04	5.794	0.262	1	0.458	2.185	1
ADIP-SSC	ADIP-SSC-II	hsa-miR-106a-002169	1.383	0.978	24.209	24.075	24.075	6.485	0.174	0.619	0.368	1.041	0.151
ADIP-SSC	ADIP-SSC_I	hsa-miR-106b-000442	1.339	0.989	27.49	27.481	27.481	9.891	0.128	0.594	0.406	0.87	0.106
ADIP-SSC	ADIP-SSC-II	hsa-miR-106b-000442	1.313	0.975	27.719	27.481	27.481	9.891	0.128	0.594	0.406	0.87	0.106
ADIP-HC	ADIP_HC_II	hsa-miR-106b-000442	1.331	0.96	27.43	27.386	27.386	9.14	0.24	1	0.489	2.045	1
ADIP-HC	ADIP-HC_I	hsa-miR-106b-000442	1.338	0.987	27.28	27.386	27.386	9.14	0.24	1	0.489	2.045	1
ADIP-SSC	ADIP-SSC-III	hsa-miR-106b-000442	1.316	0.973	27.233	27.481	27.481	9.891	0.128	0.594	0.406	0.87	0.106
ADIP-HC	ADIP-HC_III	hsa-miR-106b-000442	1.304	0.967	27.449	27.386	27.386	9.14	0.24	1	0.489	2.045	1
ADIP-HC	ADIP-HC_I	hsa-miR-107-000443	0.983	0.938	31.789	32.447	32.447	14.201	0.586	1	0.174	5.745	1
ADIP-SSC	ADIP-SSC_I	hsa-miR-107-000443	0.914	0.862	32.492	32.492	32.492	14.945		0.597
ADIP-HC	ADIP_HC_II	hsa-miR-107-000443	1.017	0.938	31.866	32.447	32.447	14.201	0.586	1	0.174	5.745	1
ADIP-SSC	ADIP-SSC-II	hsa-miR-107-000443	Undetermined	Undetermined	Undetermined	32.492	32.492	14.945		0.597
ADIP-SSC	ADIP-SSC-III	hsa-miR-107-000443	Undetermined	Undetermined	Undetermined	32.492	32.492	14.945		0.597
ADIP-HC	ADIP-HC_III	hsa-miR-107-000443	0.841	0.851	33.687	32.447	32.447	14.201	0.586	1	0.174	5.745	1
ADIP-HC	ADIP_HC_II	hsa-miR-10a-000387	1.184	0.98	25.697	25.83	25.83	7.584	0.149	1	0.641	1.561	1
ADIP-SSC	ADIP-SSC-II	hsa-miR-10a-000387	1.176	0.933	26.136	26.018	26.018	8.428	0.182	0.557	0.324	0.958	0.029
ADIP-HC	ADIP-HC_I	hsa-miR-10a-000387	1.2	0.993	25.852	25.83	25.83	7.584	0.149	1	0.641	1.561	1
ADIP-HC	ADIP-HC_III	hsa-miR-10a-000387	1.164	0.944	25.942	25.83	25.83	7.584	0.149	1	0.641	1.561	1
ADIP-SSC	ADIP-SSC_I	hsa-miR-10a-000387	1.172	0.968	26.161	26.018	26.018	8.428	0.182	0.557	0.324	0.958	0.029
ADIP-SSC	ADIP-SSC-III	hsa-miR-10a-000387	1.189	0.955	25.758	26.018	26.018	8.428	0.182	0.557	0.324	0.958	0.029
ADIP-HC	ADIP-HC_III	hsa-miR-10b-002218	1.186	0.983	26.941	26.934	26.934	8.687	0.25	1	0.475	2.105	1
ADIP-SSC	ADIP-SSC-III	hsa-miR-10b-002218	1.226	0.947	26.564	26.839	26.839	9.249	0.178	0.677	0.398	1.152	0.163
ADIP-HC	ADIP-HC_I	hsa-miR-10b-002218	1.226	0.991	26.849	26.934	26.934	8.687	0.25	1	0.475	2.105	1
ADIP-SSC	ADIP-SSC-II	hsa-miR-10b-002218	1.227	0.96	26.965	26.839	26.839	9.249	0.178	0.677	0.398	1.152	0.163
ADIP-HC	ADIP_HC_II	hsa-miR-10b-002218	1.196	0.978	27.011	26.934	26.934	8.687	0.25	1	0.475	2.105	1
ADIP-SSC	ADIP-SSC_I	hsa-miR-10b-002218	1.202	0.979	26.989	26.839	26.839	9.249	0.178	0.677	0.398	1.152	0.163
ADIP-HC	ADIP_HC_II	hsa-miR-122-002245	0	0	Undetermined	32.128	32.128	13.623		1
ADIP-HC	ADIP-HC_III	hsa-miR-122-002245	Undetermined	Undetermined	Undetermined	32.128	32.128	13.623		1
ADIP-HC	ADIP-HC_I	hsa-miR-122-002245	0.768	0.813	32.128	32.128	32.128	13.623		1
ADIP-SSC	ADIP-SSC-II	hsa-miR-122-002245	0	0	Undetermined
ADIP-SSC	ADIP-SSC-III	hsa-miR-122-002245	0	0	Undetermined
ADIP-SSC	ADIP-SSC_I	hsa-miR-122-002245	0	0	Undetermined
ADIP-HC	ADIP-HC_I	hsa-miR-125a-3p-002199	1.229	0.975	31.822	31.652	31.652	13.405	0.143	1	0.653	1.531	1
ADIP-SSC	ADIP-SSC_I	hsa-miR-125a-3p-002199	1.145	0.98	32.945	32.251	32.251	14.661	0.739	0.419	0.046	3.793	0.273
ADIP-SSC	ADIP-SSC-II	hsa-miR-125a-3p-002199	1.191	0.979	31.254	32.251	32.251	14.661	0.739	0.419	0.046	3.793	0.273
ADIP-HC	ADIP-HC_III	hsa-miR-125a-3p-002199	1.182	0.985	31.61	31.652	31.652	13.405	0.143	1	0.653	1.531	1
ADIP-HC	ADIP_HC_II	hsa-miR-125a-3p-002199	1.225	0.971	31.523	31.652	31.652	13.405	0.143	1	0.653	1.531	1
ADIP-SSC	ADIP-SSC-III	hsa-miR-125a-3p-002199	1.102	0.952	32.553	32.251	32.251	14.661	0.739	0.419	0.046	3.793	0.273
ADIP-SSC	ADIP-SSC-III	hsa-miR-125a-5p-002198	1.254	0.981	26.188	26.322	26.322	8.732	0.162	0.813	0.501	1.319	0.437
ADIP-SSC	ADIP-SSC_I	hsa-miR-125a-5p-002198	1.241	0.987	26.224	26.322	26.322	8.732	0.162	0.813	0.501	1.319	0.437
ADIP-HC	ADIP-HC_I	hsa-miR-125a-5p-002198	1.26	0.986	26.397	26.68	26.68	8.433	0.367	1	0.335	2.989	1
ADIP-HC	ADIP_HC_II	hsa-miR-125a-5p-002198	1.234	0.985	26.972	26.68	26.68	8.433	0.367	1	0.335	2.989	1
ADIP-HC	ADIP-HC_III	hsa-miR-125a-5p-002198	1.232	0.98	26.671	26.68	26.68	8.433	0.367	1	0.335	2.989	1
ADIP-SSC	ADIP-SSC-II	hsa-miR-125a-5p-002198	1.246	0.988	26.553	26.322	26.322	8.732	0.162	0.813	0.501	1.319	0.437
ADIP-HC	ADIP-HC_I	hsa-miR-125b-000449	1.239	0.988	21.881	21.978	21.978	3.731	0.282	1	0.431	2.321	1
ADIP-SSC	ADIP-SSC-III	hsa-miR-125b-000449	1.27	0.955	21.605	21.867	21.867	4.277	0.179	0.685	0.402	1.169	0.196
ADIP-HC	ADIP_HC_II	hsa-miR-125b-000449	1.23	0.984	22.127	21.978	21.978	3.731	0.282	1	0.431	2.321	1
ADIP-HC	ADIP-HC_III	hsa-miR-125b-000449	1.226	0.98	21.925	21.978	21.978	3.731	0.282	1	0.431	2.321	1
ADIP-SSC	ADIP-SSC_I	hsa-miR-125b-000449	1.231	0.991	22.006	21.867	21.867	4.277	0.179	0.685	0.402	1.169	0.196
ADIP-SSC	ADIP-SSC-II	hsa-miR-125b-000449	1.272	0.989	21.989	21.867	21.867	4.277	0.179	0.685	0.402	1.169	0.196
ADIP-SSC	ADIP-SSC_I	hsa-miR-126-002228	1.248	0.987	28.704	28.609	28.609	11.019	0.165	0.749	0.458	1.226	0.339
ADIP-SSC	ADIP-SSC-III	hsa-miR-126-002228	1.239	0.98	28.361	28.609	28.609	11.019	0.165	0.749	0.458	1.226	0.339
ADIP-HC	ADIP-HC_III	hsa-miR-126-002228	1.216	0.987	28.964	28.849	28.849	10.603	0.333	1	0.37	2.702	1
ADIP-HC	ADIP_HC_II	hsa-miR-126-002228	1.224	0.982	29.035	28.849	28.849	10.603	0.333	1	0.37	2.702	1
ADIP-HC	ADIP-HC_I	hsa-miR-126-002228	1.248	0.977	28.549	28.849	28.849	10.603	0.333	1	0.37	2.702	1
ADIP-SSC	ADIP-SSC-II	hsa-miR-126-002228	1.229	0.989	28.761	28.609	28.609	11.019	0.165	0.749	0.458	1.226	0.339
ADIP-HC	ADIP-HC_III	hsa-miR-127-000452	1.281	0.987	25.442	25.364	25.364	7.118	0.255	1	0.467	2.14	1
ADIP-SSC	ADIP-SSC-II	hsa-miR-127-000452	1.294	0.987	25.253	25.064	25.064	7.474	0.175	0.781	0.463	1.318	0.313
ADIP-HC	ADIP-HC_I	hsa-miR-127-000452	1.33	0.989	25.221	25.364	25.364	7.118	0.255	1	0.467	2.14	1
ADIP-SSC	ADIP-SSC_I	hsa-miR-127-000452	1.327	0.992	24.999	25.064	25.064	7.474	0.175	0.781	0.463	1.318	0.313
ADIP-SSC	ADIP-SSC-III	hsa-miR-127-000452	1.302	0.991	24.941	25.064	25.064	7.474	0.175	0.781	0.463	1.318	0.313
ADIP-HC	ADIP_HC_II	hsa-miR-127-000452	1.313	0.988	25.429	25.364	25.364	7.118	0.255	1	0.467	2.14	1
ADIP-SSC	ADIP-SSC_I	hsa-miR-127-5p-002229	0.941	0.943	33.495	33.495	33.495	15.947
ADIP-SSC	ADIP-SSC-III	hsa-miR-127-5p-002229	Undetermined	Undetermined	Undetermined	33.495	33.495	15.947
ADIP-HC	ADIP_HC_II	hsa-miR-127-5p-002229	Undetermined	Undetermined	Undetermined					1
ADIP-HC	ADIP-HC_III	hsa-miR-127-5p-002229	Undetermined	Undetermined	Undetermined					1
ADIP-HC	ADIP-HC_I	hsa-miR-127-5p-002229	Undetermined	Undetermined	Undetermined					1
ADIP-SSC	ADIP-SSC-II	hsa-miR-127-5p-002229	Undetermined	Undetermined	Undetermined	33.495	33.495	15.947
ADIP-SSC	ADIP-SSC_I	hsa-miR-128a-002216	1.231	0.976	31.914	31.466	31.466	13.876	0.288	0.871	0.369	2.055	0.654
ADIP-HC	ADIP_HC_II	hsa-miR-128a-002216	1.189	0.981	31.74	31.922	31.922	13.676	0.465	1	0.25	4.002	1
ADIP-SSC	ADIP-SSC-II	hsa-miR-128a-002216	1.141	0.965	31.96	31.466	31.466	13.876	0.288	0.871	0.369	2.055	0.654
ADIP-HC	ADIP-HC_I	hsa-miR-128a-002216	1.217	0.978	31.287	31.922	31.922	13.676	0.465	1	0.25	4.002	1
ADIP-SSC	ADIP-SSC-III	hsa-miR-128a-002216	1.201	0.99	30.522	31.466	31.466	13.876	0.288	0.871	0.369	2.055	0.654
ADIP-HC	ADIP-HC_III	hsa-miR-128a-002216	1.128	0.974	32.74	31.922	31.922	13.676	0.465	1	0.25	4.002	1
ADIP-HC	ADIP-HC_III	hsa-miR-129-000590	0.679	0.857	33.507	33.507	33.507	15.111		1
ADIP-SSC	ADIP-SSC-II	hsa-miR-129-000590	Undetermined	Undetermined	Undetermined	33.602	33.602	16.252	0.209	0.453	0.072	2.858
ADIP-SSC	ADIP-SSC-III	hsa-miR-129-000590	0.679	0.854	33.613	33.602	33.602	16.252	0.209	0.453	0.072	2.858
ADIP-HC	ADIP_HC_II	hsa-miR-129-000590	Undetermined	Undetermined	Undetermined	33.507	33.507	15.111		1
ADIP-SSC	ADIP-SSC_I	hsa-miR-129-000590	0.746	0.88	33.59	33.602	33.602	16.252	0.209	0.453	0.072	2.858
ADIP-HC	ADIP-HC_I	hsa-miR-129-000590	Undetermined	Undetermined	Undetermined	33.507	33.507	15.111		1
ADIP-HC	ADIP-HC_I	hsa-miR-130a-000454	1.339	0.956	27.932	27.823	27.823	9.577	0.171	1	0.6	1.666	1
ADIP-HC	ADIP_HC_II	hsa-miR-130a-000454	1.333	0.987	27.757	27.823	27.823	9.577	0.171	1	0.6	1.666	1
ADIP-SSC	ADIP-SSC-III	hsa-miR-130a-000454	1.34	0.986	27.481	27.76	27.76	10.17	0.157	0.663	0.415	1.059	0.074
ADIP-HC	ADIP-HC_III	hsa-miR-130a-000454	1.311	0.985	27.782	27.823	27.823	9.577	0.171	1	0.6	1.666	1
ADIP-SSC	ADIP-SSC_I	hsa-miR-130a-000454	1.337	0.987	27.871	27.76	27.76	10.17	0.157	0.663	0.415	1.059	0.074
ADIP-SSC	ADIP-SSC-II	hsa-miR-130a-000454	1.332	0.948	27.927	27.76	27.76	10.17	0.157	0.663	0.415	1.059	0.074
ADIP-HC	ADIP-HC_III	hsa-miR-130b-000456	1.184	0.982	29.243	29.068	29.068	10.821	0.09	1	0.764	1.309	1
ADIP-SSC	ADIP-SSC-II	hsa-miR-130b-000456	1.199	0.981	28.995	28.964	28.964	11.374	0.247	0.682	0.326	1.424	0.115
ADIP-HC	ADIP-HC_I	hsa-miR-130b-000456	1.224	0.964	29.159	29.068	29.068	10.821	0.09	1	0.764	1.309	1
ADIP-HC	ADIP_HC_II	hsa-miR-130b-000456	1.254	0.974	28.801	29.068	29.068	10.821	0.09	1	0.764	1.309	1
ADIP-SSC	ADIP-SSC-III	hsa-miR-130b-000456	1.217	0.985	28.927	28.964	28.964	11.374	0.247	0.682	0.326	1.424	0.115
ADIP-SSC	ADIP-SSC_I	hsa-miR-130b-000456	1.255	0.914	28.97	28.964	28.964	11.374	0.247	0.682	0.326	1.424	0.115
ADIP-HC	ADIP-HC_I	hsa-miR-132-000457	1.383	0.989	26.208	26.345	26.345	8.098	0.332	1	0.371	2.692	1
ADIP-SSC	ADIP-SSC-II	hsa-miR-132-000457	1.375	0.988	25.255	25.164	25.164	7.574	0.2	1.438	0.793	2.609	0.236
ADIP-HC	ADIP-HC_III	hsa-miR-132-000457	1.334	0.985	26.231	26.345	26.345	8.098	0.332	1	0.371	2.692	1
ADIP-SSC	ADIP-SSC-III	hsa-miR-132-000457	1.366	0.991	24.995	25.164	25.164	7.574	0.2	1.438	0.793	2.609	0.236
ADIP-SSC	ADIP-SSC_I	hsa-miR-132-000457	1.388	0.992	25.243	25.164	25.164	7.574	0.2	1.438	0.793	2.609	0.236
ADIP-HC	ADIP_HC_II	hsa-miR-132-000457	1.372	0.962	26.596	26.345	26.345	8.098	0.332	1	0.371	2.692	1
ADIP-SSC	ADIP-SSC-II	hsa-miR-133a-002246	0.645	0.591	36.631	35.7	35.7	18.088	0.472
ADIP-SSC	ADIP-SSC-III	hsa-miR-133a-002246	0.856	0.602	34.768	35.7	35.7	18.088	0.472
ADIP-HC	ADIP-HC_I	hsa-miR-133a-002246	Undetermined	Undetermined	Undetermined					1
ADIP-SSC	ADIP-SSC_I	hsa-miR-133a-002246	Undetermined	Undetermined	Undetermined	35.7	35.7	18.088	0.472
ADIP-HC	ADIP_HC_II	hsa-miR-133a-002246	Undetermined	Undetermined	Undetermined					1
ADIP-HC	ADIP-HC_III	hsa-miR-133a-002246	Undetermined	Undetermined	Undetermined					1
ADIP-SSC	ADIP-SSC-II	hsa-miR-133b-002247	Undetermined	Undetermined	Undetermined
ADIP-HC	ADIP-HC_III	hsa-miR-133b-002247	Undetermined	Undetermined	Undetermined					1
ADIP-SSC	ADIP-SSC_I	hsa-miR-133b-002247	0	0	Undetermined
ADIP-HC	ADIP-HC_I	hsa-miR-133b-002247	Undetermined	Undetermined	Undetermined					1
ADIP-HC	ADIP_HC_II	hsa-miR-133b-002247	Undetermined	Undetermined	Undetermined					1
ADIP-SSC	ADIP-SSC-III	hsa-miR-133b-002247	Undetermined	Undetermined	Undetermined
ADIP-HC	ADIP-HC_I	hsa-miR-135a-000460	1.198	0.971	34.519	35.249	35.249	17.003	0.575	1	0.18	5.561	1
ADIP-HC	ADIP-HC_III	hsa-miR-135a-000460	1.153	0.838	35.385	35.249	35.249	17.003	0.575	1	0.18	5.561	1
ADIP-SSC	ADIP-SSC-III	hsa-miR-135a-000460	0.667	0	39.814	38.101	38.101	20.511	1.469	0.088	0.001	7.023	0.153
ADIP-SSC	ADIP-SSC-II	hsa-miR-135a-000460	1.111	0.874	35.774	38.101	38.101	20.511	1.469	0.088	0.001	7.023	0.153
ADIP-HC	ADIP_HC_II	hsa-miR-135a-000460	1.088	0.934	35.844	35.249	35.249	17.003	0.575	1	0.18	5.561	1
ADIP-SSC	ADIP-SSC_I	hsa-miR-135a-000460	0.79	0.12	38.714	38.101	38.101	20.511	1.469	0.088	0.001	7.023	0.153
ADIP-HC	ADIP-HC_III	hsa-miR-135b-002261	1.244	0.977	30.21	30.257	30.257	12.011	0.117	1	0.705	1.418	1
ADIP-HC	ADIP-HC_I	hsa-miR-135b-002261	1.306	0.955	30.504	30.257	30.257	12.011	0.117	1	0.705	1.418	1
ADIP-HC	ADIP_HC_II	hsa-miR-135b-002261	1.282	0.948	30.058	30.257	30.257	12.011	0.117	1	0.705	1.418	1
ADIP-SSC	ADIP-SSC_I	hsa-miR-135b-002261	1.269	0.978	31.434	31.361	31.361	14.012	0.125	0.25	0.083	0.751	0.008
ADIP-SSC	ADIP-SSC-II	hsa-miR-135b-002261	Undetermined	Undetermined	Undetermined	31.361	31.361	14.012	0.125	0.25	0.083	0.751	0.008
ADIP-SSC	ADIP-SSC-III	hsa-miR-135b-002261	1.249	0.975	31.288	31.361	31.361	14.012	0.125	0.25	0.083	0.751	0.008
ADIP-HC	ADIP_HC_II	hsa-miR-136-000592	0.909	0.818	36.564	35.618	35.618	17.372	0.965	1	0.056	17.78	1
ADIP-SSC	ADIP-SSC-III	hsa-miR-136-000592	1.203	0.96	33.585	33.936	33.936	16.346	0.408	2.036	0.603	6.881	0.639
ADIP-SSC	ADIP-SSC-II	hsa-miR-136-000592	0.932	0.703	35.076	33.936	33.936	16.346	0.408	2.036	0.603	6.881	0.639
ADIP-SSC	ADIP-SSC_I	hsa-miR-136-000592	1.161	0.946	33.146	33.936	33.936	16.346	0.408	2.036	0.603	6.881	0.639
ADIP-HC	ADIP-HC_III	hsa-miR-136-000592	1.169	0.923	33.899	35.618	35.618	17.372	0.965	1	0.056	17.78	1
ADIP-HC	ADIP-HC_I	hsa-miR-136-000592	1.063	0.724	36.392	35.618	35.618	17.372	0.965	1	0.056	17.78	1
ADIP-SSC	ADIP-SSC-III	hsa-miR-138-002284	1.363	0.954	24.591	24.779	24.779	7.189	0.24	0.591	0.289	1.21	0.09
ADIP-HC	ADIP_HC_II	hsa-miR-138-002284	1.384	0.95	24.715	24.677	24.677	6.43	0.225	1	0.511	1.956	1
ADIP-SSC	ADIP-SSC-II	hsa-miR-138-002284	1.364	0.949	24.779	24.779	24.779	7.189	0.24	0.591	0.289	1.21	0.09
ADIP-SSC	ADIP-SSC_I	hsa-miR-138-002284	1.384	0.989	24.967	24.779	24.779	7.189	0.24	0.591	0.289	1.21	0.09
ADIP-HC	ADIP-HC_III	hsa-miR-138-002284	1.354	0.958	24.559	24.677	24.677	6.43	0.225	1	0.511	1.956	1
ADIP-HC	ADIP-HC_I	hsa-miR-138-002284	1.392	0.944	24.756	24.677	24.677	6.43	0.225	1	0.511	1.956	1
ADIP-HC	ADIP_HC_II	hsa-miR-139-3p-002313	Undetermined	Undetermined	Undetermined					1
ADIP-SSC	ADIP-SSC-III	hsa-miR-139-3p-002313	Undetermined	Undetermined	Undetermined
ADIP-HC	ADIP-HC_I	hsa-miR-139-3p-002313	Undetermined	Undetermined	Undetermined					1
ADIP-SSC	ADIP-SSC-II	hsa-miR-139-3p-002313	Undetermined	Undetermined	Undetermined
ADIP-HC	ADIP-HC_III	hsa-miR-139-3p-002313	Undetermined	Undetermined	Undetermined					1
ADIP-SSC	ADIP-SSC_I	hsa-miR-139-3p-002313	Undetermined	Undetermined	Undetermined
ADIP-HC	ADIP-HC_III	hsa-miR-139-5p-002289	0.893	0.67	32.552	32.928	32.928	14.478	0.322	1	0.059	16.974	1
ADIP-HC	ADIP-HC_I	hsa-miR-139-5p-002289	0.889	0.698	33.305	32.928	32.928	14.478	0.322	1	0.059	16.974	1
ADIP-SSC	ADIP-SSC_I	hsa-miR-139-5p-002289	0.815	0.665	34.429	34.439	34.439	17.09	0.208	0.164	0.026	1.019	0.159
ADIP-SSC	ADIP-SSC-III	hsa-miR-139-5p-002289	0.73	0.605	34.45	34.439	34.439	17.09	0.208	0.164	0.026	1.019	0.159
ADIP-HC	ADIP_HC_II	hsa-miR-139-5p-002289	Undetermined	Undetermined	Undetermined	32.928	32.928	14.478	0.322	1	0.059	16.974	1
ADIP-SSC	ADIP-SSC-II	hsa-miR-139-5p-002289	0	0	Undetermined	34.439	34.439	17.09	0.208	0.164	0.026	1.019	0.159
ADIP-SSC	ADIP-SSC_I	hsa-miR-140-3p-002234	1.093	0.954	27.161	26.479	26.479	8.889	0.407	1.068	0.317	3.598	0.739
ADIP-SSC	ADIP-SSC-III	hsa-miR-140-3p-002234	1.159	0.96	26.001	26.479	26.479	8.889	0.407	1.068	0.317	3.598	0.739
ADIP-HC	ADIP-HC_I	hsa-miR-140-3p-002234	1.107	0.956	27.204	27.23	27.23	8.984	0.239	1	0.49	2.04	1
ADIP-SSC	ADIP-SSC-II	hsa-miR-140-3p-002234	1.144	0.967	26.275	26.479	26.479	8.889	0.407	1.068	0.317	3.598	0.739
ADIP-HC	ADIP-HC_III	hsa-miR-140-3p-002234	1.101	0.944	27.189	27.23	27.23	8.984	0.239	1	0.49	2.04	1
ADIP-HC	ADIP_HC_II	hsa-miR-140-3p-002234	1.093	0.951	27.297	27.23	27.23	8.984	0.239	1	0.49	2.04	1
ADIP-SSC	ADIP-SSC_I	hsa-miR-141-000463	1.273	0.942	34.615	33.672	33.672	16.082	0.516	1.352	0.29	6.301	0.715
ADIP-HC	ADIP-HC_III	hsa-miR-141-000463	1.207	0.974	33.661	34.763	34.763	16.517	0.627	1	0.154	6.487	1
ADIP-HC	ADIP_HC_II	hsa-miR-141-000463	1.224	0.958	35.041	34.763	34.763	16.517	0.627	1	0.154	6.487	1
ADIP-HC	ADIP-HC_I	hsa-miR-141-000463	1.241	0.944	35.588	34.763	34.763	16.517	0.627	1	0.154	6.487	1
ADIP-SSC	ADIP-SSC-III	hsa-miR-141-000463	1.346	0.971	32.477	33.672	33.672	16.082	0.516	1.352	0.29	6.301	0.715
ADIP-SSC	ADIP-SSC-II	hsa-miR-141-000463	1.262	0.976	33.923	33.672	33.672	16.082	0.516	1.352	0.29	6.301	0.715
ADIP-HC	ADIP-HC_I	hsa-miR-142-3p-000464	1.297	0.94	33.143	32.294	32.294	14.048	0.411	1	0.294	3.404	1
ADIP-SSC	ADIP-SSC_I	hsa-miR-142-3p-000464	1.308	0.938	32.292	32.17	32.17	14.58	0.191	0.691	0.391	1.222	0.361
ADIP-SSC	ADIP-SSC-III	hsa-miR-142-3p-000464	1.318	0.946	31.949	32.17	32.17	14.58	0.191	0.691	0.391	1.222	0.361
ADIP-SSC	ADIP-SSC-II	hsa-miR-142-3p-000464	1.332	0.944	32.27	32.17	32.17	14.58	0.191	0.691	0.391	1.222	0.361
ADIP-HC	ADIP_HC_II	hsa-miR-142-3p-000464	1.327	0.952	32.087	32.294	32.294	14.048	0.411	1	0.294	3.404	1
ADIP-HC	ADIP-HC_III	hsa-miR-142-3p-000464	1.303	0.958	31.653	32.294	32.294	14.048	0.411	1	0.294	3.404	1
ADIP-SSC	ADIP-SSC-III	hsa-miR-142-5p-002248	0.664	0.538	35.453	36.025	36.025	18.414	0.113	0.345	0.128	0.931	0.203
ADIP-SSC	ADIP-SSC-II	hsa-miR-142-5p-002248	0.607	0.435	36.598	36.025	36.025	18.414	0.113	0.345	0.128	0.931	0.203
ADIP-HC	ADIP-HC_III	hsa-miR-142-5p-002248	0.95	0.862	34.258	35.124	35.124	16.877	0.688	1	0.128	7.787	1
ADIP-HC	ADIP_HC_II	hsa-miR-142-5p-002248	0.84	0.687	34.418	35.124	35.124	16.877	0.688	1	0.128	7.787	1
ADIP-SSC	ADIP-SSC_I	hsa-miR-142-5p-002248	Undetermined	Undetermined	Undetermined	36.025	36.025	18.414	0.113	0.345	0.128	0.931	0.203
ADIP-HC	ADIP-HC_I	hsa-miR-142-5p-002248	0.665	0.662	36.695	35.124	35.124	16.877	0.688	1	0.128	7.787	1
ADIP-SSC	ADIP-SSC_I	hsa-miR-143-002249	1.286	0.989	23.406	23.315	23.315	5.725	0.174	1.112	0.661	1.872	0.694
ADIP-SSC	ADIP-SSC-II	hsa-miR-143-002249	1.318	0.979	23.449	23.315	23.315	5.725	0.174	1.112	0.661	1.872	0.694
ADIP-HC	ADIP-HC_III	hsa-miR-143-002249	1.28	0.984	24.116	24.125	24.125	5.878	0.268	1	0.449	2.225	1
ADIP-HC	ADIP_HC_II	hsa-miR-143-002249	1.283	0.988	24.239	24.125	24.125	5.878	0.268	1	0.449	2.225	1
ADIP-SSC	ADIP-SSC-III	hsa-miR-143-002249	1.331	0.986	23.088	23.315	23.315	5.725	0.174	1.112	0.661	1.872	0.694
ADIP-HC	ADIP-HC_I	hsa-miR-143-002249	1.311	0.969	24.019	24.125	24.125	5.878	0.268	1	0.449	2.225	1
ADIP-HC	ADIP-HC_I	hsa-miR-145-002278	1.206	0.891	21.605	21.666	21.666	3.419	0.23	1	0.504	1.984	1
ADIP-HC	ADIP-HC_III	hsa-miR-145-002278	1.195	0.88	21.69	21.666	21.666	3.419	0.23	1	0.504	1.984	1
ADIP-SSC	ADIP-SSC-III	hsa-miR-145-002278	1.217	0.839	20.496	20.831	20.831	3.241	0.19	1.132	0.642	1.995	0.592
ADIP-HC	ADIP_HC_II	hsa-miR-145-002278	1.202	0.878	21.703	21.666	21.666	3.419	0.23	1	0.504	1.984	1
ADIP-SSC	ADIP-SSC-II	hsa-miR-145-002278	1.22	0.868	20.943	20.831	20.831	3.241	0.19	1.132	0.642	1.995	0.592
ADIP-SSC	ADIP-SSC_I	hsa-miR-145-002278	1.202	0.89	21.053	20.831	20.831	3.241	0.19	1.132	0.642	1.995	0.592
ADIP-SSC	ADIP-SSC-III	hsa-miR-146a-000468	1.264	0.971	29.152	29.515	29.515	11.925	0.157	0.439	0.275	0.702	0.046
ADIP-SSC	ADIP-SSC-II	hsa-miR-146a-000468	1.288	0.987	29.694	29.515	29.515	11.925	0.157	0.439	0.275	0.702	0.046
ADIP-SSC	ADIP-SSC_I	hsa-miR-146a-000468	1.309	0.989	29.699	29.515	29.515	11.925	0.157	0.439	0.275	0.702	0.046
ADIP-HC	ADIP-HC_III	hsa-miR-146a-000468	1.271	0.987	28.984	28.985	28.985	10.739	0.222	1	0.515	1.941	1
ADIP-HC	ADIP-HC_I	hsa-miR-146a-000468	1.297	0.981	28.958	28.985	28.985	10.739	0.222	1	0.515	1.941	1
ADIP-HC	ADIP_HC_II	hsa-miR-146a-000468	1.29	0.979	29.015	28.985	28.985	10.739	0.222	1	0.515	1.941	1
ADIP-HC	ADIP-HC_III	hsa-miR-146b-001097	1.264	0.985	28.574	28.29	28.29	10.043	0.161	1	0.618	1.617	1
ADIP-SSC	ADIP-SSC-III	hsa-miR-146b-001097	1.286	0.99	28.529	28.693	28.693	11.103	0.344	0.48	0.172	1.339	0.047
ADIP-SSC	ADIP-SSC_I	hsa-miR-146b-001097	1.287	0.984	29.059	28.693	28.693	11.103	0.344	0.48	0.172	1.339	0.047
ADIP-HC	ADIP-HC_I	hsa-miR-146b-001097	1.318	0.985	28.228	28.29	28.29	10.043	0.161	1	0.618	1.617	1
ADIP-SSC	ADIP-SSC-II	hsa-miR-146b-001097	1.281	0.984	28.49	28.693	28.693	11.103	0.344	0.48	0.172	1.339	0.047
ADIP-HC	ADIP_HC_II	hsa-miR-146b-001097	1.311	0.983	28.067	28.29	28.29	10.043	0.161	1	0.618	1.617	1
ADIP-SSC	ADIP-SSC-III	hsa-miR-146b-3p-002361	Undetermined	Undetermined	Undetermined
ADIP-SSC	ADIP-SSC-II	hsa-miR-146b-3p-002361	Undetermined	Undetermined	Undetermined
ADIP-HC	ADIP-HC_I	hsa-miR-146b-3p-002361	Undetermined	Undetermined	Undetermined					1
[truncated: 1,989 more rows]

## Sheet: A-MSC set B
# Barcode:
# Created By:	GUEST
[truncated: 2,317 more rows]
